# Supplementary material for: The Cacti Microbiome: Interplay between Habitat-Filtering and Host-Specificity
Source: Front Microbiol. 2016 Feb 12;7:150. doi: 10.3389/fmicb.2016.00150 (PMC4751269; doi:10.3389/fmicb.2016.00150)
Supplement: Supplementary file 2 [file DataSheet1.XLSX]

## Sheet: base_16S
OTU.ID	Or.Ma.D.s	Or.Ma.R.s	Or.Ma.D.le	Or.Ma.R.le	Or.Ma.D.e	Or.Ma.R.e	Or.Ma.D.re	Or.Ma.R.re	Or.Ma.D.rz	Or.Ma.R.rz	Or.Ma.D.rzs	Or.Ma.R.rzs	Or.Sf.D.s	Or.Sf.R.s	Or.Sf.D.le	Or.Sf.R.le	Or.Sf.D.e	Or.Sf.R.e	Or.Sf.D.re	Or.Sf.R.re	Or.Sf.D.rz	Or.Sf.R.rz	Or.Sf.D.rzs	Or.Sf.R.rzs	Mg.Ma.D.s	Mg.Ma.R.s	Mg.Ma.D.le	Mg.Ma.R.le	Mg.Ma.D.e	Mg.Ma.R.e	Mg.Ma.R.re	Mg.Ma.D.rz	Mg.Ma.R.rz	Mg.Ma.D.rzs	Mg.Ma.R.rzs	Mg.Sf.D.s	Mg.Sf.R.s	Mg.Sf.D.le	Mg.Sf.R.le	Mg.Sf.D.e	Mg.Sf.R.e	Mg.Sf.D.re	Mg.Sf.R.re	Mg.Sf.D.rz	Mg.Sf.R.rz	Mg.Sf.D.rzs	Mg.Sf.R.rzs	Consensus.lineage
4	3	1	56	94	63	1544	20	64	3412	12388	8	9	8	5	117	22	22	634	445	20	1604	10750	1	70	0	12	7	2	5	49	34	70	76	2	2	0	5	103	78	1460	2798	89	8	390	787	27	146	k__Bacteria;p__Proteobacteria;c__Gammaproteobacteria;o__Enterobacteriales;f__Enterobacteriaceae;g__Leclercia
7	26	26	120	5	1370	23	201	21	20534	2479	44	14	1630	41	355	6	242	122	1011	1	8471	34558	71	85	28	25	1	2	58	64	3	22653	272	25	25	59	105	37	1	50	69	18	33	50226	7351	58	141	k__Bacteria;p__Firmicutes;c__Bacilli;o__Bacillales;f__Bacillaceae;g__Bacillus
8	30	2	28	1	10	20	170	63	12	90	15	7	2	9	1	0	2	1	174	464	81	21	2	19	4	11	0	0	1	9	13	34	1	14	20	24	3	6	0	7	5	23	34	7	9	16	48	k__Bacteria;p__Proteobacteria;c__Alphaproteobacteria;o__Rhizobiales;f__Rhizobiaceae;g__Agrobacterium
9	240	216	0	0	116	74	1	9	9	21	81	82	28	97	24	4	119	307	72	40	56	4	45	61	80	67	0	0	13	176	1	73	38	154	36	68	86	6	4	86	77	1	0	11	64	40	121	k__Bacteria;p__Proteobacteria;c__Alphaproteobacteria;o__Rhizobiales;f__Bradyrhizobiaceae;g__Balneimonas
10	3	2	30	0	5	3	0	6	24418	3494	2	15	20	1	23	2	1	2	41	0	70	75	6	3	3	108	0	2	1	1	1	223	26	0	4	4	10	109	0	0	6	0	0	85	812	3	3	k__Bacteria;p__Proteobacteria;c__Gammaproteobacteria;o__Pseudomonadales;f__Moraxellaceae;g__Acinetobacter
12	0	0	5953	9	0	1	3	18	0	0	0	12	0	1	124	15	0	1	203	14	0	0	0	1	0	0	3	0	0	3	6	0	1	0	4	0	1	15	4	3	1	50	12	18	9	0	269	k__Bacteria;p__Proteobacteria;c__Gammaproteobacteria;o__Xanthomonadales;f__Xanthomonadaceae;g__Stenotrophomonas
13	20	0	0	6	4	2	4	2	0	4	3	1	0	3	0	0	1	1	21	3	5	1	1	6	4	0	0	1	1	6	0	3	0	5	0	1	1	2	0	0	1	1	1	0	1	0	11	k__Bacteria;p__Actinobacteria;c__Actinobacteria;o__Actinomycetales;f__Promicromonosporaceae;g__Promicromonospora
15	362	258	112	9	62	27	1047	562	48	139	653	228	241	128	59	14	17	26	523	167	559	47	149	559	169	335	3	0	23	133	277	254	232	386	958	377	100	5	2	37	138	243	135	42	444	329	601	k__Bacteria;p__Proteobacteria;c__Alphaproteobacteria;o__Rhizobiales;f__Bradyrhizobiaceae;g__Bradyrhizobium
16	25	26	0	0	0	1	3	12	1	8	6	2	32	12	0	4	10	1	37	0	135	17	21	25	14	33	2	0	0	2	1	14	3	1	14	18	3	0	1	1	4	0	0	9	36	15	8	k__Bacteria;p__Actinobacteria;c__Actinobacteria;o__Actinomycetales;f__Streptomycetaceae;g__Streptomyces
17	98	16	0	0	22	7	9	11	1	9	81	50	112	59	0	1	8	24	12	116	125	13	27	44	15	11	0	1	2	16	0	29	6	60	27	21	25	2	0	6	46	10	3	8	30	55	131	k__Bacteria;p__Actinobacteria;c__Actinobacteria;o__Actinomycetales;f__Pseudonocardiaceae;g__Pseudonocardia
18	3	1	0	0	1	422	0	0	4	1	0	1	1	0	20	0	0	0	40	0	1	2	0	0	0	0	6	0	1	0	2	4	0	0	1	0	0	0	0	0	0	0	0	5	0	0	0	k__Bacteria;p__Bacteroidetes;c__Flavobacteria;o__Flavobacteriales;f__FlavobacterialesOR;g__FlavobacterialesOR
19	1	28	583	3778	179	31	35	36	18	50	4	10	21	22	758	10918	19	26	599	14	144	14	12	43	3	16	9	128	7	288	24	18	21	3	11	7	38	41	686	158	381	7	54	464	152	8	12	k__Bacteria;p__Firmicutes;c__Bacilli;o__Bacillales;f__Bacillaceae;g__Bacillus
20	1	0	498	18	308	59	19	132	0	9	1	0	0	0	721	45	126	109	251	117	0	0	0	3	2	62	3	1	25	265	182	0	0	0	4	0	1	102	40	49	323	4	50	0	1	0	33	k__Bacteria;p__Proteobacteria;c__Gammaproteobacteria;o__Pseudomonadales;f__Moraxellaceae;g__Acinetobacter
21	3	1	216	38	44	1205	172	14	511	14914	151	26	4	3	62	35	6	36	237	42	525	16	24	1	1	6	0	0	3	21	0	48	3	13	8	1	6	21	3	11	33	3	35	9	108	2	12	k__Bacteria;p__Proteobacteria;c__Gammaproteobacteria;o__Pseudomonadales;f__Pseudomonadaceae;g__Pseudomonas
23	318	168	0	1	118	34	41	14	5	34	259	172	50	181	1	1	92	367	45	4	60	10	71	142	81	85	1	0	22	147	16	68	41	330	191	333	431	1	3	115	172	0	6	3	445	102	296	k__Bacteria;p__Proteobacteria;c__Alphaproteobacteria;o__Sphingomonadales;f__Sphingomonadaceae;g__Sphingomonas
24	0	49	1020	81	7	4	6693	247	309	691	379	25	227	11	686	160	21	34	638	21	5965	4404	251	398	42	55	12	6	5	11	465	200	104	53	127	98	7	9	25	37	101	38	59	217	1655	70	38	k__Bacteria;p__Proteobacteria;c__Betaproteobacteria;o__Burkholderiales;f__Burkholderiaceae;g__Burkholderia
25	463	41	29	123	597	313	12	12	28	13	163	53	19	33	78	3	210	495	138	134	138	34	50	255	81	90	1	0	168	336	41	185	18	269	146	100	63	11	4	187	571	2	9	10	102	64	108	k__Bacteria;p__Proteobacteria;c__Betaproteobacteria;o__Burkholderiales;f__Oxalobacteraceae;g__Massilia
26	175	54	5	6	167	60	55	3	94	48	170	66	51	75	75	5	142	147	159	0	478	42	95	45	71	53	0	0	16	184	2	298	31	96	169	88	43	5	0	86	139	1	0	10	85	24	131	k__Bacteria;p__Actinobacteria;c__Actinobacteria;o__Actinomycetales;f__Micrococcaceae;g__MicrococcaceaeFA
27	301	78	0	0	333	59	9	2	7	20	65	128	55	82	0	0	177	509	161	1	62	9	153	79	153	97	0	0	41	261	0	108	84	205	142	102	111	0	4	233	161	0	1	7	320	114	116	k__Bacteria;p__Actinobacteria;c__Actinobacteria;o__Actinomycetales;f__Geodermatophilaceae;g__GeodermatophilaceaeFA
28	248	70	0	1	46	0	1	4	1	8	77	63	52	122	0	4	41	228	21	0	64	9	44	133	30	56	1	0	11	48	1	45	40	90	37	192	330	0	1	83	42	0	0	10	193	107	99	k__Bacteria;p__Proteobacteria;c__Deltaproteobacteria;o__Myxococcales;f__Cystobacteraceae;g__Archangium
29	148	111	152	0	167	17	94	39	559	394	84	168	254	97	121	15	73	49	65	0	823	1259	86	68	150	247	1	0	16	112	2	548	40	33	27	30	124	2	0	44	194	3	15	907	425	37	132	k__Bacteria;p__Firmicutes;c__Bacilli;o__Bacillales;f__Planococcaceae;g__Paenisporosarcina
30	35	15	0	2	104	12	2	8	1	18	5	39	31	19	0	1	111	199	69	0	27	1	14	31	21	11	2	0	9	107	1	10	16	12	18	16	24	0	1	208	21	1	1	5	43	40	9	k__Bacteria;p__Actinobacteria;c__Actinobacteria;o__Actinomycetales;f__Geodermatophilaceae;g__Geodermatophilus
32	524	148	0	1	21	28	1	14	8	42	242	153	23	256	0	1	7	14	32	0	15	13	27	74	62	47	0	0	2	10	0	69	10	137	44	78	25	0	1	12	10	6	3	20	41	58	276	k__Bacteria;p__Proteobacteria;c__Gammaproteobacteria;o__Xanthomonadales;f__Sinobacteraceae;g__Steroidobacter
34	2530	888	0	3	23	22	3	3	29	68	2078	1243	131	449	20	0	5	9	19	0	5	48	15	1052	187	67	0	0	11	4	3	111	10	1031	209	467	412	0	2	9	8	0	0	7	30	492	1006	k__Bacteria;p__Acidobacteria;c__Chloracidobacteria;o__ChloracidobacteriaCL;f__ChloracidobacteriaCL;g__ChloracidobacteriaCL
36	315	467	2	3	93	64	30	27	46	170	1023	476	393	212	0	5	58	159	19	0	617	296	347	1044	408	324	0	0	43	173	2	409	427	643	796	501	424	0	1	51	191	2	7	5	1025	497	427	k__Bacteria;p__Proteobacteria;c__Alphaproteobacteria;o__Sphingomonadales;f__Sphingomonadaceae;g__Kaistobacter
38	442	392	0	0	34	22	10	2	20	30	600	304	124	485	1	1	21	55	50	0	70	20	209	536	103	215	0	0	2	11	4	109	85	599	273	170	333	1	0	16	27	2	6	9	205	618	383	k__Bacteria;p__Acidobacteria;c__Chloracidobacteria;o__ChloracidobacteriaCL;f__ChloracidobacteriaCL;g__ChloracidobacteriaCL
39	36	31	0	1	64	10	0	1	1	0	12	9	14	23	18	0	60	211	68	0	17	1	23	6	32	13	0	0	9	72	1	4	4	22	21	29	41	2	0	60	42	0	0	1	18	22	5	k__Bacteria;p__Proteobacteria;c__Alphaproteobacteria;o__Rhizobiales;f__Methylobacteriaceae;g__MethylobacteriaceaeFA
40	9	0	54	0	8	14	2	22	302	15	0	0	0	0	0	7	3	5	622	443	20	28	1	13	0	0	1	0	0	28	24	6	1	5	2	7	0	0	0	18	18	168	6	0	22	1	10	k__Bacteria;p__Proteobacteria;c__Alphaproteobacteria;o__Rhizobiales;f__RhizobialesOR;g__RhizobialesOR
41	116	12	0	3	3	6	12	4	2	4	21	24	43	20	0	0	2	2	121	61	44	8	9	106	0	31	0	0	1	1	2	15	4	32	13	16	11	0	1	4	9	12	10	1	22	53	47	k__Bacteria;p__Actinobacteria;c__Actinobacteria;o__Actinomycetales;f__Actinosynnemataceae
42	0	3	20	1	0	4	0	9	0	4	1	0	2	0	36	5	0	2	57	257	4	2	0	6	0	0	0	0	0	0	0	13	1	1	1	0	0	0	0	1	1	1165	1	4	6	0	0	k__Bacteria;p__Proteobacteria;c__Betaproteobacteria;o__Burkholderiales;f__Alcaligenaceae;g__Achromobacter
43	177	53	0	0	23	21	4	1	3	4	194	114	486	85	0	1	22	31	131	0	68	5	180	125	36	145	0	0	12	37	3	91	46	199	177	294	102	0	0	30	78	0	0	8	321	157	748	k__Bacteria;p__Actinobacteria;c__Actinobacteria;o__Actinomycetales;f__ActinomycetalesOR;g__ActinomycetalesOR
44	225	310	0	2	62	17	2	5	3	26	115	86	14	170	0	3	15	54	21	0	38	11	61	64	113	48	0	0	3	17	0	67	18	178	87	98	61	0	0	10	51	4	6	6	112	57	162	k__Bacteria;p__Acidobacteria;c__Solibacteres;o__Solibacterales;f__Solibacteraceae;g__Solibacter
48	288	76	3	0	388	115	15	2	8	22	19	134	60	53	0	3	226	568	67	2	51	12	145	205	168	91	0	0	82	552	1	90	93	124	130	81	180	0	0	613	319	0	0	3	435	173	79	k__Bacteria;p__Actinobacteria;c__Actinobacteria;o__Actinomycetales;f__Geodermatophilaceae;g__Modestobacter
49	124	90	0	0	79	20	339	59	11	17	183	70	168	68	7	1	12	31	36	13	203	12	52	89	48	59	0	0	10	48	67	79	26	78	95	74	40	0	2	14	70	16	37	13	141	69	118	k__Bacteria;p__Actinobacteria;c__Actinobacteria;o__Actinomycetales;f__Mycobacteriaceae;g__Mycobacterium
52	1	0	0	0	0	0	0	0	0	0	0	0	0	0	0	0	0	0	0	1	0	0	0	0	0	0	0	0	0	0	0	0	0	0	0	0	0	3	0	0	2	0	0	0	0	0	0	k__Bacteria;p__Actinobacteria;c__Actinobacteria;o__Actinomycetales;f__Glycomycetaceae;g__Glycomyces
53	137	22	0	0	9	0	0	0	1	1	27	31	0	202	10	2	11	101	4	3	7	0	2	0	19	1	0	0	1	10	0	9	5	95	7	59	9	1	0	15	3	0	0	0	0	2	30	k__Bacteria;p__Bacteroidetes;c__Sphingobacteria;o__Sphingobacteriales;f__Flexibacteraceae;g__Adhaeribacter
54	0	0	0	0	0	0	0	0	2	2	1	1	0	0	0	0	0	0	0	0	0	0	0	0	0	9	0	0	0	0	0	0	0	0	1	0	0	0	0	0	0	0	0	0	1	0	0	k__Bacteria;p__Bacteroidetes;c__Flavobacteria;o__Flavobacteriales;f__Flavobacteriaceae;g__Chryseobacterium
55	264	141	0	0	224	76	39	0	6	11	141	131	69	121	3	0	67	329	144	0	121	23	71	329	158	64	0	0	25	157	2	124	118	199	114	80	252	0	1	122	195	0	2	16	261	117	164	k__Bacteria;p__Actinobacteria;c__Actinobacteria;o__Actinomycetales;f__Micromonosporaceae;g__Couchioplanes
59	208	84	0	0	76	49	0	0	4	21	101	82	25	72	0	7	40	108	22	1	49	23	70	88	75	81	0	0	2	124	4	60	48	134	64	77	83	0	0	30	98	0	5	6	163	47	81	k__Bacteria;p__Proteobacteria;c__Betaproteobacteria;o__Burkholderiales;f__Comamonadaceae;g__Ramlibacter
60	235	83	0	4	34	19	21	0	7	11	227	94	125	183	2	4	13	38	58	0	35	8	54	210	39	32	0	0	10	20	0	33	12	93	46	110	125	0	0	13	38	0	2	4	14	264	197	k__Bacteria;p__Gemmatimonadetes;c__Gemmatimonadetes;o__Gemmatimonadales;f__GemmatimonadalesOR;g__GemmatimonadalesOR
61	21	1	23	3	5	3	0	0	5	52	28	8	0	8	0	0	2	1	1	0	7	6	1	19	5	2	0	0	2	5	0	61	1	68	106	36	4	0	0	6	8	38	1	9	21	0	10	k__Bacteria;p__Actinobacteria;c__Actinobacteria;o__Actinomycetales;f__Streptomycetaceae;g__Streptomyces
62	4	64	0	0	1260	114	0	0	3	3	0	0	1057	631	39	0	2264	5584	0	0	11	1	0	28	124	53	0	0	60	132	2	14	0	66	309	29	955	2	1	594	1917	0	0	3	38	362	1	k__Bacteria;p__Cyanobacteria;c__Oscillatoriophycideae;o__Oscillatoriales;f__Phormidiaceae;g__Microcoleus
64	1	4	0	0	145	17203	0	4	0	5	0	3	1	0	25	1	1	3345	144	0	23	8	1	3	0	1	1	0	1	1023	1	3	0	0	1	0	1	2	10	3428	1192	2	1	3	5	0	0	k__Bacteria;p__Proteobacteria;c__Gammaproteobacteria;o__Pseudomonadales;f__Pseudomonadaceae;g__Pseudomonas
65	147	165	0	0	23	16	0	1	1	21	98	121	72	150	9	0	25	219	18	0	36	17	68	200	68	128	0	0	8	30	3	72	130	326	243	392	48	0	1	33	78	0	1	0	155	100	555	k__Archaea;p__Crenarchaeota;c__Thaumarchaeota;o__Nitrososphaerales;f__Nitrososphaeraceae;g__Nitrososphaera
66	25	1	0	0	138	2	18	16	1937	1045	21	6	104	18	19	1	16	4	36	1	1115	70	32	34	10	8	0	0	4	41	1	2582	62	23	18	27	21	0	1	9	8	3	0	14947	1516	33	40	k__Bacteria;p__Firmicutes;c__Bacilli;o__Bacillales;f__Bacillaceae;g__Bacillus
67	2	45	11	0	19	7	223	21	17	23	73	32	106	11	25	0	5	24	340	0	396	36	70	180	44	73	0	0	13	9	174	146	12	64	66	115	62	0	1	17	19	101	311	12	366	342	66	k__Bacteria;p__Actinobacteria;c__Actinobacteria;o__Actinomycetales;f__Pseudonocardiaceae;g__Amycolatopsis
68	30	3	0	7	1	1	10	3	1	4	8	8	0	28	0	3	1	3	0	0	3	4	2	5	6	0	0	0	0	0	0	7	1	11	0	18	4	0	0	1	0	4	0	1	2	3	10	k__Bacteria;p__Proteobacteria;c__Gammaproteobacteria;o__Xanthomonadales;f__Sinobacteraceae;g__Steroidobacter
69	92	9	0	0	48	4	0	0	3	0	6	3	5	10	17	1	10	89	25	2	12	1	5	0	6	1	0	0	2	31	0	9	0	52	25	4	6	1	0	44	7	0	0	0	59	7	35	k__Bacteria;p__Bacteroidetes;c__Sphingobacteria;o__Sphingobacteriales;f__Flexibacteraceae;g__FlexibacteraceaeFA
70	140	48	0	2	94	25	0	0	5	7	33	52	14	52	0	1	54	105	0	0	32	6	20	84	52	22	0	0	9	55	2	36	22	42	15	31	77	1	0	62	12	1	0	7	21	67	75	k__Bacteria;p__Proteobacteria;c__Alphaproteobacteria;o__Rhodospirillales;f__Rhodospirillaceae;g__Skermanella
71	1308	268	0	0	118	46	22	5	20	15	783	215	92	527	0	1	54	88	24	0	35	4	21	95	70	26	0	0	23	29	0	70	31	411	23	77	130	0	0	45	87	0	0	1	6	72	78	k__Bacteria;p__Actinobacteria;c__Actinobacteria;o__Rubrobacterales;f__Rubrobacteraceae;g__Rubrobacter
72	153	37	0	0	7	5	1	14	1	0	75	24	23	225	0	0	9	3	0	0	0	0	3	24	94	1	0	0	3	1	0	6	1	63	4	32	23	0	0	0	14	1	0	0	0	10	14	k__Archaea;p__Crenarchaeota;c__Thaumarchaeota;o__Nitrososphaerales;f__Nitrososphaeraceae;g__Nitrososphaera
73	1325	1208	0	3	803	184	47	426	400	296	105	1671	443	50	9	6	296	132	52	0	37	71	47	55	2211	976	0	0	83	170	4	204	279	116	249	14	42	64	0	236	743	0	0	2371	316	91	126	k__Bacteria;p__Firmicutes;c__Bacilli;o__Bacillales;f__BacillalesOR;g__BacillalesOR
75	249	97	15	0	160	53	4	5	9	19	189	209	165	65	0	0	77	245	48	0	75	34	91	175	112	111	0	2	22	128	9	176	149	255	267	137	117	1	1	110	222	2	12	5	1200	110	349	k__Bacteria;p__Actinobacteria;c__Actinobacteria;o__Actinomycetales;f__Pseudonocardiaceae;g__Pseudonocardia
76	33	50	0	0	121	34	0	4	2	4	7	8	27	16	0	4	178	254	0	0	9	2	20	11	91	20	0	0	15	147	0	10	3	10	13	29	57	0	1	127	83	0	0	1	12	27	7	k__Bacteria;p__Proteobacteria;c__Alphaproteobacteria;o__Rhodobacterales;f__Rhodobacteraceae;g__Rubellimicrobium
78	1	0	2	0	0	4	0	2	0	0	0	2	0	0	0	0	1	0	1	0	0	1	0	1	0	18	0	0	1	0	6	12	1	0	5	7	0	0	0	0	0	3	10	5	2	0	46	k__Bacteria;p__Proteobacteria;c__Gammaproteobacteria;o__Xanthomonadales;f__Xanthomonadaceae;g__Stenotrophomonas
79	15	7	4	0	41	30	8	0	1	74	20	6	206	41	0	2	10	16	31	0	78	11	23	74	16	19	0	0	0	21	0	13	1	15	7	5	12	0	1	12	18	6	2	35	18	31	18	k__Bacteria;p__Actinobacteria;c__Actinobacteria;o__Actinomycetales;f__Streptomycetaceae;g__Streptomyces
81	0	0	0	0	0	0	0	6	0	5	0	0	0	0	0	0	0	1	2	0	0	0	0	5	0	4	0	0	0	0	3	7	0	0	2	0	0	2	0	0	0	0	13	0	7	0	1	k__Bacteria;p__Bacteroidetes;c__Sphingobacteria;o__Sphingobacteriales;f__SphingobacterialesOR;g__SphingobacterialesOR
82	190	52	0	2	99	33	41	24	11	23	123	73	51	55	1	2	20	62	36	37	49	21	29	197	51	36	0	1	14	43	1	72	38	143	104	101	42	0	0	32	74	24	13	5	135	98	141	k__Bacteria;p__Actinobacteria;c__Actinobacteria;o__Solirubrobacterales;f__Solirubrobacteraceae;g__Solirubrobacter
83	209	131	0	0	4	6	5	0	2	12	167	168	73	123	0	0	1	11	18	0	27	10	44	151	67	20	1	0	5	1	1	38	14	163	54	105	48	0	0	6	12	0	2	4	24	73	136	k__Bacteria;p__Proteobacteria;c__Betaproteobacteria;o__Rhodocyclales;f__RhodocyclalesOR;g__RhodocyclalesOR
84	13	1	0	0	1	2	0	0	0	1	2	1	4	5	0	0	6	15	0	0	2	0	1	4	5	10	3	0	0	9	0	3	4	4	2	3	1	0	0	4	5	0	1	0	12	12	1	k__Bacteria;p__Proteobacteria;c__Alphaproteobacteria;o__Rhizobiales;f__Methylobacteriaceae;g__MethylobacteriaceaeFA
86	51	44	15	1	71	13	5	0	8	13	33	17	30	15	0	4	57	118	8	17	122	6	65	47	60	49	0	0	11	77	84	36	14	39	316	36	72	4	0	19	95	0	7	2	46	47	51	k__Bacteria;p__Proteobacteria;c__Betaproteobacteria;o__Burkholderiales;f__Oxalobacteraceae;g__Herminiimonas
88	58	13	0	1	2	4	0	0	1	3	75	7	8	113	0	1	3	4	0	0	1	1	3	21	6	0	0	0	2	4	0	0	2	23	2	4	10	0	1	1	2	0	0	0	0	5	5	k__Archaea;p__Crenarchaeota;c__Thaumarchaeota;o__Nitrososphaerales;f__Nitrososphaeraceae;g__Nitrososphaera
89	0	6	0	0	0	3	6	2	1	11	204	3	0	0	18	0	0	1	184	0	5	1	0	0	1	2	0	0	0	1	19	13	1	4	1	6	0	0	0	0	2	18	18	2	3	0	3	k__Bacteria;p__Proteobacteria;c__Betaproteobacteria;o__Burkholderiales;f__Comamonadaceae;g__Variovorax
90	76	46	0	0	133	28	1	0	10	14	145	147	236	187	0	0	163	344	30	0	108	20	195	200	357	120	0	0	22	138	2	66	31	218	92	166	342	0	0	125	77	0	0	1	314	495	120	k__Bacteria;p__Bacteroidetes;c__Sphingobacteria;o__Sphingobacteriales;f__SphingobacterialesOR;g__SphingobacterialesOR
91	1	0	0	0	2	0	0	0	0	0	2	0	0	16	0	0	0	0	0	0	0	0	0	0	0	0	0	0	0	2	0	0	0	0	0	0	0	0	1	0	0	0	0	0	0	0	0	k__Bacteria;p__CCM11b;c__CCM11bPH;o__CCM11bPH;f__CCM11bPH;g__CCM11bPH
92	26	61	0	0	5	7	0	0	1	4	36	26	395	203	0	0	49	50	34	0	111	15	430	226	26	107	0	0	2	28	2	14	73	68	110	162	222	0	0	19	24	0	1	2	226	497	94	k__Bacteria;p__Verrucomicrobia;c__Spartobacteria;o__Spartobacteriales;f__Spartobacteriaceae;g__MC18
95	25	32	31	1	228	698	433	132	4	27	14	88	76	19	94	3	136	499	1163	10	172	22	132	204	61	62	0	0	84	977	117	73	130	54	124	92	120	0	0	491	1155	144	189	0	269	111	45	k__Bacteria;p__Proteobacteria;c__Alphaproteobacteria;o__Rhizobiales;f__Methylobacteriaceae;g__Methylobacterium
96	0	0	0	0	0	0	1	0	0	5	0	1	2	0	0	0	0	0	0	34	67	5	5	24	0	0	0	0	0	0	0	0	0	2	0	0	1	0	0	1	0	5	8	2	0	1	25	k__Bacteria;p__Bacteroidetes;c__Sphingobacteria;o__Sphingobacteriales;f__SphingobacterialesOR;g__SphingobacterialesOR
97	31	10	0	0	26	10	45	16	0	10	7	18	6	6	0	0	25	69	9	4	11	2	20	15	6	6	0	0	3	34	2	15	8	20	28	8	28	6	0	25	19	2	0	0	77	12	23	k__Bacteria;p__Actinobacteria;c__Actinobacteria;o__Actinomycetales;f__Microbacteriaceae;g__Yonghaparkia
99	0	1	425	382	57	11	10	110	1	1	0	0	12	1	166	223	11	27	315	9	5	0	2	1	0	1	15	9	11	55	16	1	1	0	1	0	0	19	54	49	60	1	36	0	3	1	0	k__Bacteria;p__Firmicutes;c__Bacilli;o__Bacillales;f__Staphylococcaceae;g__Staphylococcus
100	299	254	0	0	5	8	0	1	7	9	722	348	65	519	0	1	3	9	15	3	38	35	93	504	106	96	0	0	8	6	2	52	70	679	328	696	213	0	0	6	10	1	0	3	313	191	642	k__Bacteria;p__Verrucomicrobia;c__Spartobacteria;o__Spartobacteriales;f__Spartobacteriaceae;g__MC18
101	1	1	0	5	2	0	19	22	8	19	11	2	63	3	0	0	1	0	33	0	76	13	7	7	2	3	0	0	0	2	0	14	0	0	0	1	2	0	0	0	0	1	9	3	42	13	5	k__Bacteria;p__Proteobacteria;c__Alphaproteobacteria;o__Rhodospirillales;f__Rhodospirillaceae;g__Inquilinus
102	38	25	0	0	9	3	27	0	2	12	161	39	47	16	0	0	1	13	8	1	58	11	22	84	33	16	0	0	7	7	0	22	12	50	20	20	18	0	0	0	11	2	4	5	67	61	107	k__Bacteria;p__Actinobacteria;c__Actinobacteria;o__Actinomycetales;f__Nocardioidaceae;g__Kribbella
103	25	1	0	0	3	0	0	0	1	4	4	23	0	10	0	0	1	0	0	0	0	4	0	0	1	0	0	0	0	0	1	14	0	11	1	1	0	0	0	0	1	0	0	2	0	0	33	k__Bacteria;p__Bacteroidetes;c__Sphingobacteria;o__Sphingobacteriales;f__Flexibacteraceae;g__Cytophaga
106	102	7	0	0	0	1	0	7	2	4	19	18	0	35	15	0	3	2	0	10	2	3	0	10	2	2	0	0	0	2	0	12	2	13	4	11	3	0	0	1	2	18	0	5	1	12	9	k__Bacteria;p__Proteobacteria;c__Gammaproteobacteria;o__Xanthomonadales;f__Sinobacteraceae;g__SinobacteraceaeFA
107	31	103	0	0	48	21	0	49	12	159	320	386	616	196	0	0	59	129	0	0	287	196	540	912	237	284	1	0	10	123	4	117	586	350	742	582	603	0	0	75	147	0	0	2	1123	1091	587	k__Bacteria;p__Acidobacteria;c__Solibacteres;o__Solibacterales;f__Solibacteraceae;g__Solibacter
108	58	12	1	0	147	25	0	2	2	2	9	7	3	3	1	1	50	62	18	23	12	0	9	6	14	6	0	0	9	52	0	8	7	16	32	6	21	0	1	66	49	250	0	1	44	3	10	k__Bacteria;p__Actinobacteria;c__Actinobacteria;o__Actinomycetales;f__Cellulomonadaceae;g__Cellulomonas
109	0	0	0	0	0	0	0	0	0	0	0	0	0	0	0	0	0	0	0	0	0	0	0	0	0	0	0	0	0	0	0	0	0	0	0	0	0	0	0	1	0	0	0	0	1	0	1	k__Bacteria;p__Bacteroidetes;c__Sphingobacteria;o__Sphingobacteriales;f__Sphingobacteriaceae;g__Olivibacter
111	156	114	1	0	10	5	0	3	2	28	108	44	1	34	0	2	2	3	0	0	17	1	22	9	25	25	0	0	3	2	0	45	1	88	61	36	6	0	1	5	8	0	0	5	11	0	183	k__Bacteria;p__Proteobacteria;c__Gammaproteobacteria;o__Xanthomonadales;f__Sinobacteraceae;g__SinobacteraceaeFA
113	212	51	0	1	23	9	2	0	2	5	205	119	7	138	0	0	5	49	43	0	11	4	44	44	49	10	0	0	4	4	0	35	18	176	58	127	36	0	2	6	22	0	0	6	29	35	184	k__Bacteria;p__Bacteroidetes;c__Sphingobacteria;o__Sphingobacteriales;f__SphingobacterialesOR;g__SphingobacterialesOR
114	113	17	0	0	6	1	0	4	1	1	50	51	3	163	1	0	3	46	0	0	1	0	1	19	14	3	0	0	0	7	0	6	6	83	1	35	3	0	0	4	6	2	0	0	0	4	23	k__Archaea;p__Crenarchaeota;c__Thaumarchaeota;o__Nitrososphaerales;f__Nitrososphaeraceae;g__Nitrososphaera
115	2	3	0	2	0	0	0	0	1	1	2	12	0	4	0	4	0	4	0	1	1	2	5	2	4	0	0	0	0	1	0	5	0	5	3	7	0	0	1	0	1	4	3	1	2	2	11	k__Bacteria;p__Proteobacteria;c__Gammaproteobacteria;o__Oceanospirillales;f__211ds20;g__211ds20FA
116	31	17	0	1	6	3	2	0	0	1	28	28	1	58	0	0	10	9	47	0	9	0	86	16	9	36	0	0	0	5	0	3	5	27	26	118	44	0	0	4	7	1	0	1	6	18	115	k__Bacteria;p__SC4;c__SC4PH;o__SC4PH;f__SC4PH;g__SC4PH
119	205	336	11	7	41	4	8	0	27	45	1719	68	62	58	17	1	2	2	15	1	16	25	31	110	787	571	0	0	8	2	4	75	1	107	42	31	224	0	1	0	22	0	1	0	9	145	34	k__Bacteria;p__Verrucomicrobia;c__Spartobacteria;o__Spartobacteriales;f__Spartobacteriaceae;g__MC18
121	23	33	0	2	1	0	0	0	2	1	25	475	5	87	0	0	3	0	0	0	6	0	61	37	13	2	0	0	2	1	0	9	19	83	43	88	2	0	0	0	2	0	0	0	256	59	57	k__Bacteria;p__Acidobacteria;c__Chloracidobacteria;o__ChloracidobacteriaCL;f__ChloracidobacteriaCL;g__ChloracidobacteriaCL
122	7	81	0	0	0	0	0	6	0	1	5	45	16	78	8	0	2	9	0	0	3	1	8	41	4	14	0	0	0	1	0	3	4	16	1	13	14	0	0	2	7	0	0	0	0	27	26	k__Bacteria
123	61	95	1	0	23	22	0	0	2	19	66	85	92	29	0	0	28	45	66	0	88	21	48	223	28	32	1	0	12	36	2	54	39	97	67	81	55	0	0	25	45	0	3	0	129	92	243	k__Bacteria;p__Proteobacteria;c__Alphaproteobacteria;o__Rhodospirillales;f__Rhodospirillaceae;g__RhodospirillaceaeFA
124	19	10	0	0	21	66	7	5	6	0	21	1	0	4	0	0	7	24	47	0	6	1	5	7	2	20	0	0	7	18	6	79	1	13	16	9	7	0	0	11	28	0	7	0	24	0	18	k__Bacteria;p__Proteobacteria;c__Betaproteobacteria;o__Burkholderiales;f__Oxalobacteraceae;g__OxalobacteraceaeFA
128	20	10	0	0	0	0	0	0	0	0	15	1	17	34	0	5	0	0	0	0	1	0	0	0	1	1	0	0	0	0	0	0	0	0	0	0	1	2	0	0	1	0	0	0	0	0	0	k__Bacteria;p__Proteobacteria;c__Gammaproteobacteria;o__Chromatiales
129	82	97	0	0	80	20	0	0	5	24	54	96	7	47	0	0	17	152	21	0	16	3	45	37	138	136	0	0	7	32	1	30	38	92	121	131	100	0	0	23	49	0	0	1	122	67	79	k__Bacteria;p__Bacteroidetes;c__Sphingobacteria;o__Sphingobacteriales;f__SphingobacterialesOR;g__SphingobacterialesOR
130	0	1	0	1	0	0	0	0	0	1	1	1	7	1	0	4	1	0	22	3	0	0	0	0	0	0	0	0	0	1	1	0	0	0	0	1	0	0	0	0	1	0	0	0	12	0	0	k__Bacteria;p__Proteobacteria;c__Alphaproteobacteria;o__Rhizobiales;f__Brucellaceae;g__Brucella
131	17	2	0	4	10	15	9	0	0	4	3	1	0	0	0	0	4	11	0	45	2	1	1	3	0	6	0	0	1	33	0	1	1	16	1	9	1	0	2	1	9	2	2	1	2	1	2	k__Bacteria;p__Proteobacteria;c__Alphaproteobacteria;o__Sphingomonadales;f__Sphingomonadaceae;g__Novosphingobium
132	183	161	0	0	22	29	3	0	7	23	195	208	150	204	0	1	29	210	25	0	17	15	109	155	89	2	0	0	4	19	0	7	11	106	9	138	158	0	0	20	30	0	0	2	7	94	43	k__Bacteria;p__Actinobacteria;c__Actinobacteria;o__Rubrobacterales;f__Rubrobacteraceae;g__Rubrobacter
133	118	187	0	0	2	4	0	2	2	10	219	317	6	379	13	0	1	8	0	0	7	6	12	229	12	20	0	0	1	1	0	19	13	249	33	295	78	0	1	3	7	0	0	2	1	55	474	k__Bacteria;p__Acidobacteria;c__Chloracidobacteria;o__ChloracidobacteriaCL;f__ChloracidobacteriaCL;g__ChloracidobacteriaCL
134	26	24	0	1	68	24	6	3	0	8	42	29	25	16	0	0	38	107	36	0	50	11	54	63	31	70	0	0	12	115	4	60	72	66	109	78	27	0	0	49	124	10	9	4	353	24	106	k__Bacteria;p__Actinobacteria;c__Actinobacteria;o__Actinomycetales;f__Pseudonocardiaceae;g__Actinomycetospora
135	128	21	0	0	4	2	0	0	6	2	50	21	21	204	0	1	5	32	2	0	6	2	3	23	37	1	0	0	1	3	0	24	5	55	7	37	14	0	0	2	9	9	0	4	10	23	33	k__Bacteria;p__Actinobacteria;c__Actinobacteria;o__Solirubrobacterales;f__SolirubrobacteralesOR;g__SolirubrobacteralesOR
137	111	0	0	0	4	2	0	0	0	12	25	10	0	27	0	2	5	5	24	1	1	2	0	2	5	0	0	0	1	8	0	27	0	29	3	36	1	0	0	5	3	6	1	9	5	0	34	k__Bacteria;p__Proteobacteria;c__Gammaproteobacteria;o__Xanthomonadales;f__Sinobacteraceae;g__SinobacteraceaeFA
138	4	1	0	0	0	0	0	0	0	2	1	4	0	0	0	0	0	0	13	1	2	0	1	0	0	2	1	0	0	0	0	1	0	1	2	3	0	0	0	0	0	1	0	0	0	0	2	k__Bacteria;p__Bacteroidetes;c__Sphingobacteria;o__Sphingobacteriales;f__Flexibacteraceae;g__Cytophaga
141	72	30	0	0	148	15	0	0	7	3	4	1	6	3	0	0	50	77	0	4	13	0	9	12	67	2	0	0	3	53	0	22	0	26	10	11	24	0	0	115	51	0	0	5	22	5	21	k__Bacteria;p__Proteobacteria;c__Alphaproteobacteria;o__Rhodospirillales;f__Rhodospirillaceae;g__Skermanella
143	20	1	0	0	0	0	0	0	0	0	8	4	0	31	0	0	1	0	0	0	0	2	0	0	5	1	0	0	0	0	0	1	0	1	0	4	0	0	0	0	0	0	0	0	0	1	0	k__Bacteria;p__Proteobacteria;c__Deltaproteobacteria;o__Syntrophobacterales;f__Syntrophobacteraceae;g__SyntrophobacteraceaeFA
144	344	11	0	0	3	1	74	5	1	4	50	26	0	50	0	0	0	19	0	0	2	6	2	19	5	0	0	0	0	2	0	31	6	50	5	37	3	3	0	3	4	62	1	10	4	8	31	k__Bacteria;p__Proteobacteria;c__Alphaproteobacteria;o__Rhizobiales;f__Hyphomicrobiaceae;g__HyphomicrobiaceaeFA
146	133	58	0	0	5	3	2	1	4	18	201	211	21	38	0	2	5	9	1	4	27	6	47	64	87	44	0	0	3	6	2	42	14	125	208	85	29	2	0	4	14	0	0	6	53	44	100	k__Bacteria;p__Proteobacteria;c__Betaproteobacteria;o__BetaproteobacteriaCL;f__BetaproteobacteriaCL;g__BetaproteobacteriaCL
147	79	41	0	0	61	15	0	5	2	0	6	7	1	13	0	0	38	97	8	86	7	1	5	20	36	7	0	0	8	45	0	21	0	42	11	14	30	0	0	43	46	0	0	0	43	19	22	k__Bacteria;p__Bacteroidetes;c__Sphingobacteria;o__Sphingobacteriales;f__Flexibacteraceae;g__FlexibacteraceaeFA
148	0	0	0	2	0	0	0	0	0	0	2	0	0	0	0	0	0	1	0	0	0	0	0	0	0	0	0	0	0	0	0	2	0	0	0	1	0	0	0	0	0	0	0	1	0	0	0	k__Bacteria;p__Proteobacteria;c__Gammaproteobacteria;o__Xanthomonadales;f__Xanthomonadaceae;g__Pseudoxanthomonas
151	86	0	0	3	7	3	0	312	0	2	9	1	0	2	0	12	5	10	0	3008	2	1	3	11	4	6	0	0	0	48	0	40	3	49	16	47	1	0	0	3	7	5	8	0	1	81	4	k__Bacteria;p__Bacteroidetes;c__Sphingobacteria;o__Sphingobacteriales;f__Sphingobacteriaceae;g__Pedobacter
153	11	1	0	0	1	0	0	4	0	1	20	2	0	8	0	0	0	0	0	0	0	0	0	0	3	0	0	0	0	0	0	1	0	6	8	0	0	0	0	0	0	0	1	0	0	3	4	k__Bacteria;p__Proteobacteria;c__Alphaproteobacteria;o__Rhodospirillales;f__Rhodospirillaceae;g__RhodospirillaceaeFA
156	87	8	0	0	4	6	20	0	4	9	49	20	6	38	0	0	0	3	6	1	19	3	11	5	2	8	0	0	6	2	1	33	1	32	32	37	5	0	1	2	6	12	5	9	25	8	40	k__Bacteria;p__Proteobacteria;c__Alphaproteobacteria;o__Rhizobiales;f__Hyphomicrobiaceae;g__Rhodoplanes
158	0	1	15	3	4	2	32	8	0	1	0	0	0	0	0	2	6	3	8	5	3	0	0	1	0	0	0	0	0	11	0	1	0	0	3	0	0	0	0	11	10	17482	0	0	10	0	1	k__Bacteria;p__Proteobacteria;c__Gammaproteobacteria;o__Xanthomonadales;f__Xanthomonadaceae;g__Thermomonas
160	21	12	0	0	6	6	0	0	0	1	18	19	11	19	0	0	80	177	0	0	3	0	12	4	71	3	0	0	0	7	0	0	5	30	5	45	24	0	0	61	16	0	0	1	0	23	1	k__Bacteria;p__Bacteroidetes;c__Sphingobacteria;o__Sphingobacteriales;f__SphingobacterialesOR;g__SphingobacterialesOR
162	55	20	0	1	44	9	42	19	4	29	176	44	36	23	0	0	8	63	27	2	43	15	15	102	14	26	0	0	9	40	187	61	43	53	93	52	44	0	0	18	44	20	143	7	138	44	48	k__Bacteria;p__Proteobacteria;c__Alphaproteobacteria;o__Caulobacterales;f__Caulobacteraceae;g__Phenylobacterium
164	1	1	0	0	9	1	0	1	0	1	0	0	0	0	0	0	0	4	0	2	5	0	1	0	2	5	0	0	3	14	1	3	1	4	9	0	1	3	0	2	8	0	1	1	8	0	2	k__Bacteria;p__Proteobacteria;c__Alphaproteobacteria;o__Caulobacterales;f__Caulobacteraceae;g__Caulobacter
165	1	1	120	209	10	0	0	4	65	80	2	3	2	1	135	10	0	4	267	0	10	19	0	0	4	4	0	0	2	34	0	82	3	2	3	1	2	13	4	16	43	0	3	173	164	4	8	k__Bacteria;p__Firmicutes;c__Bacilli;o__Bacillales;f__Paenibacillaceae;g__Paenibacillus
166	100	137	0	0	8	7	3	0	4	25	98	82	21	51	0	0	6	6	25	0	34	3	17	60	67	26	0	0	4	2	0	33	6	91	57	33	26	0	0	5	7	4	0	7	10	36	49	k__Bacteria;p__Acidobacteria;c__Acidobacteria;o__Acidobacteriales;f__AcidobacterialesOR;g__AcidobacterialesOR
167	98	31	0	0	2	3	0	0	7	31	27	9	4	31	0	1	3	0	0	0	0	1	0	3	6	0	0	0	1	0	0	3	0	9	0	4	3	0	0	4	0	0	0	3	1	5	2	k__Bacteria;p__Proteobacteria;c__Alphaproteobacteria;o__Rhodospirillales;f__Rhodospirillaceae;g__RhodospirillaceaeFA
168	52	37	0	3	7	5	8	0	2	20	35	50	38	8	0	0	2	3	0	0	5	1	4	7	60	30	0	0	0	6	0	23	13	100	45	24	10	0	0	2	12	0	0	1	14	45	42	k__Bacteria;p__Actinobacteria;c__Actinobacteria;o__Solirubrobacterales;f__SolirubrobacteralesOR;g__SolirubrobacteralesOR
170	84	72	0	0	106	60	135	143	12	35	22	185	13	16	0	3	31	101	8	0	27	1	20	74	150	79	0	0	21	193	4	70	59	63	121	31	98	0	0	70	178	8	1	15	147	85	56	k__Bacteria;p__Actinobacteria;c__Actinobacteria;o__Actinomycetales;f__Micromonosporaceae;g__Actinoplanes
171	0	0	0	0	1	0	7	0	2	0	3	0	0	1	0	0	0	0	0	0	0	0	0	0	1	0	0	0	0	0	0	0	0	1	0	0	0	0	0	0	4	0	0	1	0	0	1	k__Bacteria;p__Proteobacteria;c__Alphaproteobacteria;o__Rhizobiales;f__Xanthobacteraceae;g__XanthobacteraceaeFA
172	12	5	0	0	3	7	0	19	0	0	4	3	0	15	0	0	1	2	11	2	4	0	4	5	0	2	0	0	3	3	0	8	1	4	31	2	0	0	0	4	22	4	2	2	2	1	14	k__Bacteria;p__Proteobacteria;c__Alphaproteobacteria;o__Rhizobiales;f__Methylocystaceae;g__MethylocystaceaeFA
173	107	12	0	0	7	2	0	0	1	8	57	48	0	31	0	0	0	3	0	0	0	1	0	0	0	0	2	0	0	2	0	27	0	68	8	34	0	0	0	3	1	0	1	4	0	0	20	k__Bacteria;p__Bacteroidetes;c__Sphingobacteria;o__Sphingobacteriales;f__SphingobacterialesOR;g__SphingobacterialesOR
174	0	0	3367	358	76	0	14	5	0	0	0	0	0	0	1234	403	0	9	27	0	2	1	0	0	0	0	36	18	1	108	4	0	0	0	0	0	0	73	77	4	58	0	0	1	0	0	0	k__Bacteria;p__Bacteroidetes;c__Sphingobacteria;o__Sphingobacteriales;f__SphingobacterialesOR;g__SphingobacterialesOR
175	142	26	0	0	5	2	0	1	1	3	118	59	39	465	0	0	1	12	0	0	1	2	7	4	51	0	0	0	0	3	0	6	0	19	0	14	5	0	0	8	2	0	0	0	0	17	6	k__Archaea;p__Crenarchaeota;c__Thaumarchaeota;o__Nitrososphaerales;f__Nitrososphaeraceae;g__Nitrososphaera
176	1	0	0	0	4	0	2	0	0	0	0	0	5	1	0	0	37	6	71	0	0	0	0	4	0	0	0	0	3	3	0	0	0	0	0	5	0	0	0	1	1	16134	0	0	0	0	0	k__Bacteria;p__Firmicutes;c__Bacilli;o__Bacillales;f__Bacillaceae;g__Bacillus
177	0	0	415	31	92	3	21	5	0	0	0	0	0	0	225	117	1	27	56	0	5	0	0	5	0	1	4	2	0	205	3	0	4	0	2	1	0	20	6	1	65	0	2	0	4	0	0	k__Bacteria;p__Proteobacteria;c__Alphaproteobacteria;o__Caulobacterales;f__Caulobacteraceae;g__CaulobacteraceaeFA
179	82	25	0	0	5	0	2	0	1	2	57	39	9	91	3	0	3	3	5	0	5	1	8	30	18	18	0	0	1	6	0	18	15	63	56	53	13	0	0	1	5	1	1	5	73	14	37	k__Bacteria;p__Proteobacteria;c__Alphaproteobacteria;o__Rhizobiales;f__Hyphomicrobiaceae;g__Rhodoplanes
180	48	90	0	0	49	16	3	0	8	28	109	152	160	83	0	5	103	198	1	0	77	36	137	107	155	67	0	0	16	81	1	36	40	74	67	89	206	0	0	92	69	1	0	4	99	177	34	k__Bacteria;p__Bacteroidetes;c__Sphingobacteria;o__Sphingobacteriales;f__SphingobacterialesOR;g__SphingobacterialesOR
181	34	31	18	5	90	12	0	0	1	2	32	33	21	29	44	0	58	80	12	2	16	5	15	33	28	35	0	0	7	91	1	7	17	31	37	29	39	0	0	62	52	11	1	0	63	48	34	k__Bacteria;p__Actinobacteria;c__Actinobacteria;o__Actinomycetales;f__Nocardioidaceae;g__Marmoricola
182	2	1	0	0	9	4	19	4	0	0	0	1	0	0	22	0	9	8	9	7	1	0	0	0	0	1	0	0	5	60	0	0	1	0	1	0	0	2	0	14	11	14751	0	0	0	0	0	k__Bacteria;p__Actinobacteria;c__Actinobacteria;o__Actinomycetales;f__Bogoriellaceae;g__Georgenia
185	75	39	0	0	7	8	0	0	1	11	51	81	10	47	0	0	4	14	17	0	8	8	29	42	47	23	0	0	3	6	2	22	8	105	38	65	35	0	0	1	11	1	1	3	48	35	96	k__Bacteria;p__Bacteroidetes;c__Sphingobacteria;o__Sphingobacteriales;f__SphingobacterialesOR;g__SphingobacterialesOR
186	0	0	16	2	0	2	6	0	0	2	10	1	0	0	2	7	0	3	0	0	15	0	4	12	2	35	0	0	0	1	14	1	2	1	6	4	10	0	0	1	2	0	10	0	6	0	3	k__Bacteria;p__Proteobacteria;c__Betaproteobacteria;o__Burkholderiales;f__Oxalobacteraceae;g__OxalobacteraceaeFA
187	192	13	0	0	6	0	3	3	2	1	165	4	4	23	0	0	0	0	1	0	1	0	1	0	10	0	0	0	1	2	0	2	0	5	0	1	10	0	0	0	1	0	2	0	0	3	9	k__Bacteria;p__CCM11b;c__CCM11bPH;o__CCM11bPH;f__CCM11bPH;g__CCM11bPH
188	34	93	0	0	4	0	0	0	0	2	10	15	10	7	6	0	4	9	0	0	4	4	6	32	10	20	0	0	0	11	1	5	3	18	12	6	10	0	0	1	5	0	0	0	41	6	53	k__Bacteria;p__Proteobacteria;c__Betaproteobacteria;o__Nitrosomonadales;f__Nitrosomonadaceae;g__Nitrosospira
189	156	18	0	0	5	3	1	0	2	3	96	83	2	75	0	0	3	5	0	0	3	1	3	17	25	0	0	0	3	0	0	17	0	62	1	31	17	0	0	6	4	0	0	1	0	3	59	k__Bacteria;p__Proteobacteria;c__Deltaproteobacteria;o__Syntrophobacterales;f__Syntrophobacteraceae;g__SyntrophobacteraceaeFA
190	1	5	0	5	174	231	0	0	3	2	0	4	0	1	0	0	101	138	0	0	3	2	22	201	2	15	0	0	44	345	0	7	7	17	5	37	6	0	0	231	476	0	1	0	3	25	12	k__Bacteria;p__Bacteroidetes;c__Sphingobacteria;o__Sphingobacteriales;f__Flexibacteraceae;g__Hymenobacter
191	67	24	0	0	9	5	0	0	2	4	26	122	10	23	0	0	3	15	0	0	15	2	56	31	31	17	0	0	1	4	0	2	11	85	42	36	30	0	1	3	12	0	0	0	54	12	25	k__Bacteria;p__Proteobacteria;c__Betaproteobacteria;o__Rhodocyclales;f__RhodocyclalesOR;g__RhodocyclalesOR
192	13	151	0	0	3	1	0	0	1	10	57	111	42	118	0	0	4	3	4	0	12	3	56	125	5	49	0	0	1	0	1	5	53	50	28	18	88	0	0	0	2	0	1	0	2	208	171	k__Bacteria;p__Acidobacteria;c__Chloracidobacteria;o__ChloracidobacteriaCL;f__ChloracidobacteriaCL;g__ChloracidobacteriaCL
194	16	24	129	14	26	1	2	35	5	8	94	19	45	15	42	27	2	5	27	8	151	11	68	114	15	34	1	1	1	30	44	31	16	34	84	53	22	0	1	2	16	19	33	2	105	64	71	k__Bacteria;p__Proteobacteria;c__Gammaproteobacteria;o__Xanthomonadales;f__Sinobacteraceae;g__SinobacteraceaeFA
195	0	0	0	0	0	0	0	0	0	0	0	0	0	0	35	0	0	0	0	0	0	0	0	0	0	0	0	0	0	0	0	0	0	0	0	0	0	0	0	0	0	0	0	0	0	0	0	k__Bacteria;p__Bacteroidetes;c__Sphingobacteria;o__Sphingobacteriales;f__SphingobacterialesOR;g__SphingobacterialesOR
196	47	12	0	0	2	0	0	0	2	2	14	22	3	30	0	0	0	2	0	1	5	2	2	22	1	3	0	0	0	2	0	8	0	13	1	2	6	0	0	0	15	0	0	4	1	10	37	k__Bacteria;p__Bacteroidetes;c__Sphingobacteria;o__Sphingobacteriales;f__SphingobacterialesOR;g__SphingobacterialesOR
197	1	8	0	0	0	0	0	0	0	0	2	4	1	64	0	0	2	3	0	0	1	3	7	2	4	0	1	0	0	0	1	0	0	3	0	21	0	1	0	2	1	0	0	0	0	0	0	k__Bacteria;p__Actinobacteria;c__Actinobacteria;o__Rubrobacterales;f__Rubrobacteraceae;g__Rubrobacter
198	41	13	0	0	7	4	0	0	0	0	4	2	2	8	0	0	1	41	0	0	13	0	8	0	27	2	0	0	4	11	0	2	0	17	2	13	8	0	0	5	5	0	0	1	4	2	25	k__Bacteria;p__Bacteroidetes;c__Sphingobacteria;o__Sphingobacteriales;f__Flexibacteraceae;g__FlexibacteraceaeFA
199	201	43	0	0	12	5	0	0	6	15	51	60	8	58	0	0	3	11	0	0	15	2	8	42	14	21	0	0	2	5	0	48	11	57	23	26	9	0	0	6	47	16	10	17	55	21	67	k__Bacteria;p__Actinobacteria;c__Actinobacteria;o__Actinomycetales;f__Micromonosporaceae;g__Virgisporangium
201	8	10	2	0	6	1	0	0	438	754	10	4	3	5	0	0	2	4	0	0	29	283	1	23	4	6	0	0	0	5	0	87	1	2	4	13	3	0	0	2	5	0	0	163	48	7	14	k__Bacteria;p__Firmicutes;c__Bacilli;o__Bacillales;f__Bacillaceae;g__Bacillus
202	1	0	0	2	5	6	0	35	0	1	0	0	0	0	0	0	4	5	63	260	1	1	0	0	0	0	1	0	1	180	0	0	0	0	0	3	0	0	0	3	20	12925	1	0	1	0	1	k__Bacteria;p__Proteobacteria;c__Alphaproteobacteria;o__Rhizobiales;f__Aurantimonadaceae;g__Aurantimonas
204	1	8	0	1	1	0	0	0	1	0	3	0	2	1	0	0	0	1	0	0	22	0	4	0	0	0	0	0	0	1	1	1	2	2	6	0	7	0	0	0	2	6	2	0	6	6	7	k__Bacteria;p__Actinobacteria;c__Actinobacteria;o__Actinomycetales;f__Pseudonocardiaceae;g__Saccharopolyspora
206	3	3	0	0	0	0	0	1	0	0	0	0	0	2	0	0	1	22	0	0	0	0	0	0	2	0	0	0	0	4	0	0	1	0	1	1	1	0	0	9	0	0	0	0	0	1	0	k__Bacteria;p__Proteobacteria;c__Alphaproteobacteria;o__Rhizobiales;f__Bradyrhizobiaceae;g__BradyrhizobiaceaeFA
207	5	1	0	0	2	2	3	0	1	0	3	1	43	15	0	0	0	1	12	0	8	3	14	22	1	1	0	0	0	5	0	1	1	8	1	2	8	0	1	2	1	0	0	1	3	29	5	k__Bacteria;p__Actinobacteria;c__Actinobacteria;o__Actinomycetales;f__Streptosporangiaceae;g__Nonomuraea
208	29	156	0	0	26	6	0	0	2	6	173	81	271	98	0	0	6	12	78	0	44	7	113	210	68	71	0	0	16	8	1	31	4	115	42	32	229	0	0	1	21	0	0	0	20	444	136	k__Archaea;p__Crenarchaeota;c__Thaumarchaeota;o__Nitrososphaerales;f__Nitrososphaeraceae;g__Nitrososphaera
209	1	0	0	6	0	0	5374	45	7	10	15	4	0	0	0	0	0	0	82	32	7	2	9	10	0	1	0	0	1	3	38	28	2	5	6	1	0	0	3	1	5	32	90	1	10	1	6	k__Bacteria;p__Proteobacteria;c__Alphaproteobacteria;o__Rhizobiales;f__Bradyrhizobiaceae;g__Rhodopseudomonas
210	27	20	0	0	3	0	0	6	1	7	61	36	52	51	0	0	10	5	6	1	39	6	32	22	7	37	0	0	1	4	1	7	3	31	23	21	39	0	0	4	8	0	0	3	18	44	32	k__Bacteria;p__Actinobacteria;c__Actinobacteria;o__Acidimicrobiales;f__AcidimicrobialesOR;g__AcidimicrobialesOR
213	2	6	0	1	2	0	0	0	1	0	0	0	35	20	0	0	3	7	21	1	4	0	5	10	4	2	0	0	0	2	0	1	1	1	1	1	15	0	0	0	6	0	0	0	0	39	2	k__Bacteria;p__Actinobacteria;c__Actinobacteria;o__Rubrobacterales;f__Rubrobacteraceae;g__Rubrobacter
214	18	7	1	0	7	5	0	0	10	22	100	13	4	0	0	0	4	3	0	0	11	7	0	7	5	7	0	0	4	12	24	278	8	35	13	16	3	0	0	6	7	22	19	3	124	2	37	k__Bacteria;p__Actinobacteria;c__Actinobacteria;o__Actinomycetales;f__Micrococcaceae;g__Arthrobacter
215	2	0	0	0	3	5	0	0	0	3	0	3	0	48	0	0	15	36	0	0	0	0	0	1	0	2	0	0	0	3	0	0	17	0	15	0	0	0	0	11	5	0	0	0	0	1	0	k__Bacteria;p__Firmicutes;c__Bacilli;o__Bacillales;f__Alicyclobacillaceae;g__Alicyclobacillus
216	37	15	0	0	18	12	21	23	0	4	16	25	18	24	0	0	8	17	87	18	15	9	14	16	18	15	0	0	3	18	4	35	9	30	15	19	13	0	0	9	15	11	9	3	34	24	16	k__Bacteria;p__Actinobacteria;c__Actinobacteria;o__Solirubrobacterales;f__Patulibacteraceae;g__PatulibacteraceaeFA
218	93	16	1	0	13	4	10	0	6	8	60	27	68	59	0	0	11	15	38	0	42	5	12	40	16	10	0	0	2	16	0	17	9	40	19	24	20	0	0	4	11	0	0	6	24	48	42	k__Bacteria;p__Actinobacteria;c__Actinobacteria;o__Solirubrobacterales;f__Solirubrobacteraceae;g__SolirubrobacteraceaeFA
219	9	21	0	0	3	2	0	0	0	2	7	15	72	66	0	0	26	38	23	0	41	4	50	24	44	23	0	0	1	9	0	2	7	23	13	30	64	0	0	10	19	0	0	0	22	45	10	k__Bacteria;p__Verrucomicrobia;c__Spartobacteria;o__Spartobacteriales;f__Spartobacteriaceae;g__MC18
221	34	7	0	0	5	17	12	2	0	1	9	2	1	5	0	0	4	8	23	1	7	0	1	20	37	13	0	0	0	7	0	8	1	1	0	3	8	0	0	4	15	0	0	0	3	1	6	k__Bacteria;p__Actinobacteria;c__Actinobacteria;o__Actinomycetales;f__Actinosynnemataceae;g__Saccharothrix
222	44	39	0	0	13	10	0	0	5	2	102	87	4	27	0	0	2	47	0	0	9	12	32	65	12	31	0	1	3	19	0	29	12	128	72	45	35	0	0	4	15	0	0	2	61	13	180	k__Bacteria;p__Bacteroidetes;c__Sphingobacteria;o__Sphingobacteriales;f__SphingobacterialesOR;g__SphingobacterialesOR
223	0	4	0	0	0	0	0	0	0	0	0	0	1	0	0	0	0	0	0	0	0	0	0	0	0	0	0	0	0	0	0	0	0	0	0	0	0	0	0	0	0	0	0	0	0	0	0	k__Bacteria;p__Proteobacteria;c__Gammaproteobacteria;o__Xanthomonadales;f__Sinobacteraceae;g__SinobacteraceaeFA
225	0	0	0	0	2	0	0	0	0	0	0	0	0	0	0	0	0	0	0	0	12	0	0	0	0	0	0	0	1	0	0	1	0	0	0	0	0	0	0	0	0	0	0	0	1	2	0	k__Bacteria;p__Proteobacteria;c__Gammaproteobacteria;o__Xanthomonadales;f__Sinobacteraceae;g__Steroidobacter
228	52	42	0	0	19	10	0	1	2	4	90	52	10	45	9	0	7	8	0	0	0	0	3	10	11	4	0	0	2	3	0	13	5	65	2	1	9	0	0	2	15	0	0	0	1	4	4	k__Bacteria;p__Actinobacteria;c__Actinobacteria;o__ActinobacteriaCL;f__ActinobacteriaCL;g__ActinobacteriaCL
229	9	15	0	0	0	0	1	3	10	33	25	21	1	1	0	0	0	0	16	2	79	1	5	28	20	7	0	0	2	0	1	22	1	22	24	7	4	0	0	2	0	28	4	9	9	9	19	k__Bacteria;p__Proteobacteria;c__Alphaproteobacteria;o__Rhodospirillales;f__Rhodospirillaceae;g__RhodospirillaceaeFA
231	63	32	0	0	3	5	1	0	2	2	27	38	0	14	0	0	6	4	29	0	8	1	31	1	12	7	0	0	1	10	0	9	0	40	3	51	37	0	0	4	10	4	3	0	1	23	38	k__Bacteria;p__Acidobacteria;c__iii1_8;o__DS_18;f__DS_18OR;g__DS_18OR
232	31	68	0	0	18	4	8	16	2	16	69	101	1	28	0	0	2	20	36	0	56	2	48	21	53	29	0	0	2	4	2	36	12	52	33	43	27	0	0	6	15	8	7	0	35	12	35	k__Bacteria;p__Acidobacteria;c__Chloracidobacteria;o__ChloracidobacteriaCL;f__ChloracidobacteriaCL;g__ChloracidobacteriaCL
233	77	5	0	0	2	4	5	0	0	3	10	18	8	34	0	0	0	4	0	1	5	2	0	8	4	0	0	0	0	1	1	12	0	21	0	13	3	0	0	1	1	4	4	7	2	9	30	k__Bacteria;p__Acidobacteria;c__Acidobacteria;o__Acidobacteriales;f__AcidobacterialesOR;g__AcidobacterialesOR
234	1	13	0	1	3	14	0	2	2	0	8	6	3	19	38	3	7	25	27	10	34	3	14	34	0	13	0	0	1	15	11	9	2	2	3	1	10	0	0	3	10	1	1	0	6	26	11	k__Bacteria;p__Proteobacteria;c__Betaproteobacteria;o__Burkholderiales;f__Oxalobacteraceae;g__Massilia
235	21	27	1	0	9	2	0	31	7	17	278	148	4	7	0	0	0	3	0	0	7	0	19	40	53	25	0	0	13	4	1	32	13	88	423	20	13	0	0	1	19	0	1	0	33	45	104	k__Bacteria;p__Proteobacteria;c__Deltaproteobacteria;o__Myxococcales;f__Haliangiaceae;g__HaliangiaceaeFA
236	0	0	0	0	7	0	1	2	0	1	2	6	7	24	1	0	21	42	0	0	13	5	15	57	6	7	0	0	1	10	1	1	8	3	6	15	43	0	0	9	1	0	0	0	9	80	12	k__Bacteria;p__Bacteroidetes;c__Sphingobacteria;o__Sphingobacteriales;f__SphingobacterialesOR;g__SphingobacterialesOR
237	0	0	6865	658	0	0	28	4	0	0	0	0	0	0	2333	707	0	0	55	0	0	0	0	0	0	0	83	28	0	46	0	0	0	0	0	0	0	122	118	0	0	0	1	0	0	0	0	k__Bacteria;p__Bacteroidetes;c__Sphingobacteria;o__Sphingobacteriales;f__SphingobacterialesOR;g__SphingobacterialesOR
238	0	0	0	0	0	1	0	0	0	0	0	0	0	0	0	0	0	1	0	0	0	1	0	0	0	0	0	0	0	0	0	0	0	0	1	0	0	0	0	0	3	0	6	0	0	0	0	k__Bacteria;p__Bacteroidetes;c__BacteroidetesPH;o__BacteroidetesPH;f__BacteroidetesPH;g__BacteroidetesPH
240	29	0	42	2	4	6	0	767	1	0	6	0	0	0	9	4	4	18	0	6082	0	1	1	1	0	1	0	0	2	9	2	1	0	2	0	0	0	0	1	1	15	7	4	1	1	0	4	k__Bacteria;p__Actinobacteria;c__Actinobacteria;o__Actinomycetales;f__Promicromonosporaceae;g__Cellulosimicrobium
241	4	3	0	0	6	0	0	2	0	1	0	0	0	4	0	0	11	24	0	0	0	0	3	2	8	0	0	0	1	5	0	2	0	3	2	9	6	0	0	11	2	0	0	1	23	5	2	k__Bacteria;p__Bacteroidetes;c__Sphingobacteria;o__Sphingobacteriales;f__Flexibacteraceae;g__FlexibacteraceaeFA
242	87	11	0	2	4	1	0	0	2	23	73	49	0	24	35	0	0	3	0	0	1	0	4	2	8	0	0	0	1	2	0	27	0	25	2	59	2	0	0	0	6	6	0	15	4	6	65	k__Bacteria;p__Bacteroidetes;c__Sphingobacteria;o__Sphingobacteriales;f__SphingobacterialesOR;g__SphingobacterialesOR
243	0	1	8	0	28	1137	5	0	18	47	0	0	0	0	5	1	0	46	4	0	15	35	0	0	0	1	0	0	0	32	3	17	0	3	0	0	0	1	0	303	101	2	0	4	7	0	2	k__Bacteria;p__Proteobacteria;c__Gammaproteobacteria;o__Enterobacteriales;f__Enterobacteriaceae;g__Pantoea
244	45	103	0	0	12	4	2	45	6	75	173	128	146	39	0	0	5	12	31	0	206	97	88	129	126	142	0	0	1	15	1	27	110	62	142	91	53	0	0	2	30	0	0	1	237	124	33	k__Bacteria;p__Proteobacteria;c__Alphaproteobacteria;o__Sphingomonadales;f__Sphingomonadaceae;g__Kaistobacter
245	5	3	0	0	2	4	0	0	0	2	5	1	0	4	0	0	0	14	0	0	3	3	1	0	2	3	0	0	0	9	0	0	1	6	2	7	2	0	0	5	9	0	0	0	2	5	1	k__Bacteria;p__Gemmatimonadetes;c__Gemmatimonadetes;o__GemmatimonadetesCL;f__GemmatimonadetesCL;g__GemmatimonadetesCL
246	57	9	0	0	39	7	0	1	1	0	4	3	33	4	0	0	30	79	20	6	32	3	59	14	11	27	0	0	5	94	0	11	48	16	47	20	35	0	0	36	87	0	1	0	63	21	19	k__Bacteria;p__Actinobacteria;c__Actinobacteria;o__Actinomycetales;f__Geodermatophilaceae;g__Geodermatophilus
247	64	50	0	0	7	4	2	0	2	3	59	114	0	22	0	0	4	10	0	0	8	1	42	10	9	37	0	0	0	1	0	14	12	48	91	44	45	0	0	0	1	4	0	3	3	1	290	k__Bacteria;p__Acidobacteria;c__Chloracidobacteria;o__ChloracidobacteriaCL;f__ChloracidobacteriaCL;g__ChloracidobacteriaCL
248	19	77	0	0	37	10	0	0	0	0	10	74	27	37	0	0	21	59	21	0	11	4	43	53	29	68	0	0	1	21	0	5	11	31	34	46	123	0	1	19	14	0	0	1	84	84	16	k__Bacteria;p__Bacteroidetes;c__Sphingobacteria;o__Sphingobacteriales;f__SphingobacterialesOR;g__SphingobacterialesOR
249	83	49	0	1	8	3	0	1	1	16	207	59	6	52	0	1	2	2	0	1	2	7	7	39	15	9	0	0	3	3	0	37	0	77	19	38	8	0	0	5	2	0	0	6	8	29	75	k__Bacteria;p__Nitrospirae;c__Nitrospira;o__Nitrospirales;f__Nitrospiraceae;g__Nitrospira
250	91	59	0	0	0	1	0	0	5	7	114	82	0	47	0	0	1	3	0	0	18	0	16	5	20	21	0	0	0	4	0	13	4	43	34	47	7	0	0	0	1	0	0	0	4	4	36	k__Bacteria;p__Verrucomicrobia;c__Opitutae;o__Opitutales;f__Opitutaceae;g__Opitutus
251	61	61	0	2	5	6	0	0	4	11	142	271	75	24	0	2	5	1	0	1	18	0	27	24	11	15	0	0	2	1	2	23	0	207	114	58	71	0	0	0	14	0	1	1	48	40	57	k__Bacteria;p__Bacteroidetes;c__Sphingobacteria;o__Sphingobacteriales;f__SphingobacterialesOR;g__SphingobacterialesOR
252	57	21	0	2	12	8	0	0	0	3	72	19	8	21	0	3	7	21	0	0	3	0	3	9	13	7	0	0	6	5	0	11	2	41	6	9	3	0	0	2	11	0	0	2	1	6	18	k__Bacteria;p__Chloroflexi;c__Thermomicrobia;o__HN1_15;f__HN1_15OR;g__HN1_15OR
253	31	31	0	0	59	20	2	0	0	4	21	41	24	15	0	0	70	160	37	1	11	1	26	23	74	34	0	0	14	69	0	16	13	35	45	21	44	3	0	54	96	0	0	0	50	25	7	k__Bacteria;p__Gemmatimonadetes;c__Gemmatimonadetes;o__Gemmatimonadales;f__Gemmatimonadaceae;g__GemmatimonadaceaeFA
256	20	6	0	1	35	8	15	0	4	8	22	18	0	9	0	0	10	68	8	0	15	3	14	21	11	4	0	0	7	12	4	8	7	41	13	28	20	0	0	13	30	3	5	0	48	11	15	k__Bacteria;p__Proteobacteria;c__Alphaproteobacteria;o__Caulobacterales;f__Caulobacteraceae;g__CaulobacteraceaeFA
257	0	7	0	0	0	3	1572	22	11	492	1	1	1	0	0	0	0	0	82	6	103	36	6	65	5	4	0	0	0	3	19	38	1	1	11	0	0	0	0	0	0	27	9	13	44	5	4	k__Bacteria;p__Proteobacteria;c__Gammaproteobacteria;o__Xanthomonadales;f__Xanthomonadaceae;g__Luteibacter
258	38	11	0	0	11	0	0	0	1	0	1	3	0	3	0	0	4	8	0	0	4	0	8	0	14	3	0	0	2	5	0	6	2	10	0	10	3	0	0	7	7	0	0	0	1	2	5	k__Bacteria;p__Bacteroidetes;c__Sphingobacteria;o__Sphingobacteriales;f__Flexibacteraceae;g__FlexibacteraceaeFA
259	48	61	0	0	20	1	7	0	9	8	611	167	61	37	0	1	5	2	0	0	107	31	92	147	231	57	0	0	4	1	1	22	7	103	158	52	87	0	0	3	7	0	0	1	73	139	93	k__Bacteria;p__Gemmatimonadetes;c__Gemmatimonadetes;o__Gemmatimonadales;f__Gemmatimonadaceae;g__Gemmatimonas
260	0	1	0	0	1	0	0	13	21	55	1	0	1	2	0	2	0	0	82	193	7	2	0	0	0	1	0	0	1	2	0	8	1	0	1	0	0	0	0	1	0	0	0	157	87	0	4	k__Bacteria;p__Firmicutes;c__Bacilli;o__Bacillales;f__Paenibacillaceae;g__Paenibacillus
261	44	19	0	4	3	4	5	0	2	1	19	25	1	80	0	0	6	12	0	0	1	5	1	8	8	2	0	0	1	9	0	4	5	13	1	17	8	0	0	3	6	0	0	0	0	8	22	k__Bacteria;p__Actinobacteria;c__Actinobacteria;o__Solirubrobacterales;f__Patulibacteraceae;g__PatulibacteraceaeFA
262	56	72	0	3	1	0	0	0	1	3	123	198	2	53	0	0	1	3	13	0	1	0	6	16	14	7	0	0	1	4	2	7	0	68	27	64	23	0	0	2	2	0	0	0	3	0	56	k__Bacteria;p__Verrucomicrobia;c__Verrucomicrobiae;o__Verrucomicrobiales;f__VerrucomicrobialesOR;g__VerrucomicrobialesOR
264	0	0	0	2	1	0	13	24	0	0	0	0	0	0	2	5	0	2	296	7	0	0	0	0	0	0	0	0	0	1	3	0	0	0	0	0	0	1	0	1	1	0	12	0	0	0	0	k__Bacteria;p__Proteobacteria;c__Gammaproteobacteria;o__Pseudomonadales;f__Pseudomonadaceae;g__Pseudomonas
265	0	0	0	0	125	17	0	0	0	0	0	2	0	0	15	3	4	8	0	0	0	0	0	0	0	0	0	0	10	73	0	0	0	1	0	3	3	0	0	14	130	0	0	0	0	3	0	k__Bacteria;p__Bacteroidetes;c__Flavobacteria;o__Flavobacteriales;f__Flavobacteriaceae;g__FlavobacteriaceaeFA
266	1	4	0	0	23	45	0	1	0	0	0	1	2	1	0	1	3	16	0	0	0	2	0	3	3	2	0	0	0	9	0	2	1	2	1	5	1	0	0	4	10	0	0	246	22	3	3	k__Bacteria;p__Firmicutes;c__Bacilli;o__Bacillales;f__Bacillaceae;g__Bacillus
267	10	1	0	0	10	2	0	0	0	0	0	0	0	0	0	0	0	1	0	0	1	0	0	0	0	0	0	0	1	0	0	7	0	8	0	2	0	0	0	1	21	0	0	1	4	0	2	k__Bacteria;p__Bacteroidetes;c__Sphingobacteria;o__Sphingobacteriales;f__SphingobacterialesOR;g__SphingobacterialesOR
268	95	23	0	0	0	1	1	0	1	3	33	41	4	113	0	0	0	6	0	0	0	0	0	4	25	0	0	0	0	0	0	3	0	16	0	44	7	0	0	2	1	0	0	4	1	1	19	k__Bacteria;p__Proteobacteria;c__Alphaproteobacteria;o__Rhizobiales;f__RhizobialesOR;g__RhizobialesOR
270	75	54	2	3	16	6	7	5	7	5	195	49	47	24	0	0	5	6	1	2	11	1	17	38	25	30	0	0	8	8	0	34	1	76	45	26	38	0	1	6	14	0	0	4	10	60	48	k__Bacteria;p__Acidobacteria;c__Acidobacteria;o__Acidobacteriales;f__AcidobacterialesOR;g__AcidobacterialesOR
271	0	0	0	0	0	0	20	1	1	1	0	1	1	16	0	0	0	0	0	0	2	12	0	0	0	0	0	0	0	2	0	0	0	1	1	0	0	0	3	0	0	0	1	0	0	0	8	k__Bacteria;p__Bacteroidetes;c__Sphingobacteria;o__Sphingobacteriales;f__SphingobacterialesOR;g__SphingobacterialesOR
272	0	0	0	0	2	0	0	3	0	0	0	1	0	14	0	0	1	0	0	0	0	0	1	0	2	0	0	0	0	0	0	0	0	0	0	0	0	0	0	0	0	0	0	0	0	2	0	k__Bacteria;p__Proteobacteria;c__Gammaproteobacteria;o__Chromatiales;f__ChromatialesOR;g__ChromatialesOR
273	132	23	0	0	18	4	12	1	1	8	111	63	2	38	0	5	10	4	0	1	3	0	6	16	22	2	0	0	11	6	0	21	0	94	10	23	5	0	0	6	7	0	0	2	9	11	30	k__Bacteria;p__Chloroflexi;c__SOGA31;o__SOGA31CL;f__SOGA31CL;g__SOGA31CL
274	27	19	0	0	16	4	13	3	7	25	117	91	11	10	0	0	2	6	0	0	69	8	19	263	39	28	0	0	4	6	1	68	58	96	82	32	15	0	0	4	23	1	1	2	257	62	116	k__Bacteria;p__Actinobacteria;c__Actinobacteria;o__Actinomycetales;f__Micromonosporaceae;g__Actinoplanes
275	5	14	0	2	3	0	0	0	0	0	2	7	56	14	0	0	17	1	18	0	11	1	14	18	15	3	0	0	0	3	0	2	3	5	4	3	29	0	0	1	3	0	0	0	6	25	7	k__Bacteria;p__Actinobacteria;c__Actinobacteria;o__Acidimicrobiales;f__AcidimicrobialesOR;g__AcidimicrobialesOR
276	15	18	0	0	64	15	0	0	1	2	5	5	0	16	0	0	5	66	75	0	4	1	10	16	27	10	0	0	6	30	0	3	1	8	2	4	36	0	0	13	19	0	0	0	8	10	11	k__Bacteria;p__Proteobacteria;c__Alphaproteobacteria;o__Sphingomonadales;f__Sphingomonadaceae;g__Kaistobacter
277	0	0	0	0	0	0	0	3	0	0	0	0	0	0	0	0	0	0	0	0	0	0	0	0	0	0	0	0	0	0	0	0	0	0	0	0	0	0	0	0	0	0	0	0	0	0	0	k__Bacteria;p__Actinobacteria;c__Actinobacteria;o__Actinomycetales;f__Glycomycetaceae;g__Glycomyces
278	23	39	0	5	4	1	0	0	3	4	82	8	50	54	0	0	1	6	0	0	28	4	37	60	22	24	0	0	1	11	0	6	8	22	22	18	85	0	0	1	7	0	0	0	18	69	23	k__Bacteria;p__Acidobacteria;c__Acidobacteria;o__Acidobacteriales;f__Acidobacteriaceae;g__AcidobacteriaceaeFA
280	38	6	0	1	10	12	1	110	0	1	1	2	2	2	0	0	2	8	6	564	5	1	2	8	1	17	0	0	3	336	3	0	0	8	7	6	7	0	0	6	36	2126	3	1	8	0	9	k__Bacteria;p__Proteobacteria;c__Alphaproteobacteria;o__Rhizobiales;f__Hyphomicrobiaceae;g__Devosia
281	8	1	0	0	0	5	0	0	1	0	9	0	5	13	0	0	0	6	0	0	7	0	0	7	2	6	0	0	0	3	0	2	0	0	0	2	1	0	0	0	0	0	7	1	0	14	4	k__Bacteria;p__Actinobacteria;c__Actinobacteria;o__Actinomycetales;f__Thermomonosporaceae;g__Actinomadura
282	0	0	0	0	0	0	0	0	0	0	0	0	0	0	0	0	0	0	0	2	0	1	0	31	0	0	0	0	0	0	0	0	0	0	0	0	0	0	0	0	1	0	0	0	0	0	0	k__Bacteria;p__Bacteroidetes;c__Sphingobacteria;o__Sphingobacteriales;f__SphingobacterialesOR;g__SphingobacterialesOR
283	104	24	0	0	0	0	0	0	0	4	120	61	19	21	0	0	1	1	1	0	2	12	2	112	30	9	0	0	2	0	0	5	0	41	1	21	78	0	0	0	0	0	4	1	4	48	294	k__Bacteria;p__Acidobacteria;c__Chloracidobacteria;o__ChloracidobacteriaCL;f__ChloracidobacteriaCL;g__ChloracidobacteriaCL
284	4	5	0	0	0	0	0	5	0	0	5	2	0	3	0	0	0	0	0	0	0	0	0	0	1	2	0	0	0	0	1	2	0	2	2	0	2	0	0	0	0	0	0	0	0	0	2	k__Bacteria;p__Bacteroidetes;c__Sphingobacteria;o__Sphingobacteriales;f__SphingobacterialesOR;g__SphingobacterialesOR
285	4	1	36	0	1	0	25	11	9	7	14	2	467	0	3	0	2	3	1	4	8	4	1	3	6	4	0	0	1	0	0	2	1	6	21	17	0	0	0	3	0	0	0	2	61	7	14	k__Bacteria;p__Actinobacteria;c__Actinobacteria;o__Actinomycetales;f__Streptomycetaceae;g__Streptomyces
286	87	13	0	0	31	8	0	0	0	0	3	0	2	8	0	0	11	68	60	0	4	0	7	4	13	1	0	0	5	29	0	4	0	15	6	6	5	0	0	29	13	0	0	1	8	15	7	k__Bacteria;p__Bacteroidetes;c__Sphingobacteria;o__Sphingobacteriales;f__SphingobacterialesOR;g__SphingobacterialesOR
287	33	6	0	0	5	1	0	0	0	0	10	10	4	32	0	0	1	34	0	0	3	0	3	5	11	4	0	0	1	2	0	5	3	28	4	10	3	0	0	0	6	0	0	2	28	4	28	k__Bacteria;p__Proteobacteria;c__Alphaproteobacteria;o__Rhodospirillales;f__Rhodospirillaceae;g__RhodospirillaceaeFA
290	71	13	0	0	4	6	2	0	3	7	77	22	0	54	1	0	0	1	0	0	2	2	5	8	4	12	0	0	0	1	1	3	2	24	50	54	10	0	0	1	4	0	0	1	7	4	22	k__Bacteria;p__Acidobacteria;c__Sva0725;o__Sva0725;f__Sva0725OR;g__Sva0725OR
291	26	0	0	0	0	0	2	0	0	0	0	0	0	0	0	0	0	6	0	0	2	0	6	0	2	0	0	0	0	0	0	1	0	11	0	1	1	0	0	2	0	0	0	0	0	0	2	k__Bacteria;p__Bacteroidetes;c__Sphingobacteria;o__Sphingobacteriales;f__Flexibacteraceae;g__FlexibacteraceaeFA
292	60	49	0	0	4	1	5	2	0	4	53	46	19	21	0	0	5	8	32	0	8	2	23	34	16	13	0	1	4	5	0	7	11	21	33	39	23	0	0	1	7	0	1	2	9	16	25	k__Bacteria;p__Proteobacteria;c__Alphaproteobacteria;o__Rhizobiales;f__Hyphomicrobiaceae;g__Rhodoplanes
294	12	37	1	0	24	7	1	0	1	3	6	1	6	8	0	3	8	39	66	0	6	0	7	3	27	11	0	0	0	25	0	6	0	7	11	4	14	0	0	13	19	0	0	0	2	7	2	k__Bacteria;p__Proteobacteria;c__Alphaproteobacteria;o__Sphingomonadales;f__Sphingomonadaceae;g__Kaistobacter
295	15	11	0	0	3	1	0	0	0	0	25	23	9	4	0	1	2	1	0	0	5	0	12	10	5	10	0	0	2	1	0	2	4	15	24	5	13	0	0	1	1	0	0	0	8	13	14	k__Bacteria;p__Proteobacteria;c__Betaproteobacteria;o__Rhodocyclales;f__RhodocyclalesOR;g__RhodocyclalesOR
296	38	17	0	0	24	10	2	0	0	2	18	23	6	7	0	0	17	34	6	0	4	0	14	13	62	2	0	0	5	45	0	12	1	9	5	8	22	0	0	27	40	0	14	0	8	16	4	k__Bacteria;p__Proteobacteria;c__Alphaproteobacteria;o__Sphingomonadales;f__Sphingomonadaceae;g__Kaistobacter
297	35	6	0	0	0	3	0	0	0	2	8	4	8	15	0	0	0	1	0	1	0	0	0	4	4	0	0	0	0	4	0	2	0	3	0	4	2	0	0	0	0	0	0	2	1	1	6	k__Bacteria;p__Proteobacteria;c__Alphaproteobacteria;o__Rhizobiales;f__Hyphomicrobiaceae;g__Pedomicrobium
298	91	2	0	0	0	0	37	1	1	1	7	5	16	6	0	0	0	0	0	0	4	0	0	2	4	0	0	0	0	0	0	1	0	0	0	3	0	0	0	0	0	0	0	2	2	8	4	k__Bacteria;p__Actinobacteria;c__Actinobacteria;o__Acidimicrobiales;f__AKIW874;g__AKIW874FA
299	4	5	0	0	3	0	0	0	0	0	2	2	3	13	0	0	5	18	0	0	2	0	3	4	16	2	0	0	1	2	0	5	1	24	1	1	3	0	0	2	2	0	0	1	0	1	8	k__Bacteria;p__Actinobacteria;c__Actinobacteria;o__Rubrobacterales;f__Rubrobacteraceae;g__Rubrobacter
300	17	3	36	7	85	26	335	27	0	0	1	6	0	0	32	8	4	58	720	208	13	1	4	6	4	3	0	0	4	34	27	14	0	1	5	1	0	0	0	13	14	18	125	1	24	1	3	k__Bacteria;p__Proteobacteria;c__Alphaproteobacteria;o__Rhizobiales;f__Methylobacteriaceae;g__Methylobacterium
301	0	1	19	0	10	1	519	5	1	1	12	0	0	0	30	3	1	1	6	0	4	2	2	33	5	4	2	0	2	17	34	0	0	5	6	1	0	0	0	1	0	0	2	0	5	2	1	k__Bacteria;p__Proteobacteria;c__Alphaproteobacteria;o__Caulobacterales;f__Caulobacteraceae;g__Caulobacter
302	258	115	0	0	31	0	2	0	2	3	232	13	88	54	0	1	2	1	0	0	0	8	6	96	46	28	0	0	1	2	0	25	0	44	1	0	110	0	0	0	3	0	0	0	0	67	7	k__Bacteria;p__Proteobacteria;c__Deltaproteobacteria;o__Entotheonellales;f__Entotheonellaceae;g__Entotheonella
303	16	7	0	0	71	12	0	0	0	1	12	11	42	27	0	0	84	132	0	0	20	3	45	23	20	25	0	0	12	97	0	8	7	16	8	22	76	0	0	66	44	0	1	0	23	52	16	k__Bacteria;p__Actinobacteria;c__Actinobacteria;o__Actinomycetales;f__ActinomycetalesOR;g__ActinomycetalesOR
304	4	1	0	0	9	9	2	9	4	8	0	0	4	2	4	0	1	6	394	37	14	14	0	18	0	6	0	0	15	17	77	8	0	9	1	2	15	0	0	2	15	42	3	1	5	24	0	k__Bacteria;p__Proteobacteria;c__Alphaproteobacteria;o__Rhizobiales;f__Aurantimonadaceae
307	15	1	0	0	7	3	0	0	0	3	0	11	0	1	0	0	1	4	0	0	1	0	0	171	1	43	0	0	2	5	0	34	0	4	2	21	35	1	0	44	1	0	0	0	16	1	8	k__Bacteria;p__Proteobacteria;c__Deltaproteobacteria;o__Myxococcales;f__Cystobacteraceae;g__Cystobacter
308	18	24	0	0	8	4	0	0	4	1	25	13	219	69	0	0	12	16	61	0	44	8	52	50	16	49	0	0	0	1	0	4	9	18	16	26	98	0	0	2	11	0	0	1	5	141	20	k__Bacteria;p__Actinobacteria;c__Actinobacteria;o__Solirubrobacterales;f__SolirubrobacteralesOR;g__SolirubrobacteralesOR
309	0	1	64	11	19	4	0	2	3	1	15	4	1	0	40	12	5	11	0	1	0	0	4	6	1	9	0	3	3	57	5	20	1	1	16	0	1	0	0	5	27	0	0	4	1	0	2	k__Bacteria;p__Proteobacteria;c__Betaproteobacteria;o__Burkholderiales;f__BurkholderialesOR;g__BurkholderialesOR
310	0	0	0	0	0	0	128	22	0	3	0	0	0	0	0	0	0	0	0	11	4	0	0	0	0	1	0	0	0	0	0	1	0	0	0	0	1	0	0	0	1	0	0	1	0	0	0	k__Bacteria;p__Proteobacteria;c__Alphaproteobacteria;o__Rhodospirillales;f__Acetobacteraceae;g__Roseomonas
311	13	7	0	0	10	7	0	55	0	1	2	0	1	4	0	0	2	23	0	673	5	2	0	4	5	8	0	0	1	7	0	5	2	3	4	17	16	0	3	7	11	0	0	1	9	3	2	k__Bacteria;p__Bacteroidetes;c__Sphingobacteria;o__Sphingobacteriales;f__Sphingobacteriaceae;g__SphingobacteriaceaeFA
312	27	50	0	0	8	3	4	3	0	8	28	49	113	68	0	0	11	48	72	1	49	7	53	108	44	61	0	0	1	34	1	13	23	56	51	69	106	0	0	15	28	0	0	3	121	289	52	k__Bacteria;p__Actinobacteria;c__Actinobacteria;o__Solirubrobacterales;f__SolirubrobacteralesOR;g__SolirubrobacteralesOR
313	9	10	0	0	4	18	1	0	0	2	0	7	0	0	0	8	1	1	0	0	2	0	8	2	2	2	0	0	1	0	0	0	11	3	27	2	0	0	0	0	2	0	0	0	5	0	2	k__Bacteria;p__Proteobacteria;c__Deltaproteobacteria;o__Myxococcales;f__Nannocystaceae;g__NannocystaceaeFA
314	12	2	0	0	0	0	0	0	0	1	7	4	0	40	0	0	0	1	0	0	0	0	0	0	0	0	0	0	0	0	0	0	0	1	1	3	0	0	0	3	0	0	0	0	0	0	2	k__Bacteria;p__Proteobacteria;c__Betaproteobacteria;o__Rhodocyclales;f__RhodocyclalesOR;g__RhodocyclalesOR
315	26	36	0	0	19	1	0	1	2	6	9	282	16	60	0	0	10	31	22	0	10	3	27	15	16	40	0	0	1	3	0	7	9	51	20	36	112	0	0	1	5	0	0	0	25	43	21	k__Bacteria;p__Acidobacteria;c__Chloracidobacteria;o__ChloracidobacteriaCL;f__ChloracidobacteriaCL;g__ChloracidobacteriaCL
316	0	8	0	3	3	0	0	0	0	0	2	13	9	6	0	0	3	0	0	0	15	0	79	19	1	23	0	0	0	1	1	2	6	18	17	125	16	0	1	0	0	0	0	0	51	21	33	k__Bacteria;p__Verrucomicrobia;c__Spartobacteria;o__Spartobacteriales;f__Spartobacteriaceae;g__Chthoniobacter
317	29	6	0	0	58	19	0	5	1	1	14	3	0	4	0	0	4	91	0	0	2	0	5	7	3	0	0	0	1	19	0	9	0	12	3	8	5	0	0	9	19	0	0	0	21	0	9	k__Bacteria;p__Proteobacteria;c__Alphaproteobacteria;o__Sphingomonadales;f__SphingomonadalesOR;g__SphingomonadalesOR
318	16	1	0	0	2	1	0	4	2	3	8	4	11	4	0	0	0	3	8	2	18	2	2	31	0	3	0	0	0	5	1	39	1	29	18	50	1	1	0	3	2	47	4	8	38	0	21	k__Bacteria;p__Actinobacteria;c__Actinobacteria;o__Actinomycetales;f__Actinosynnemataceae;g__Lentzea
319	2	0	0	0	0	0	0	0	0	0	0	0	0	0	0	0	0	0	0	0	0	0	0	0	0	0	0	0	0	0	0	0	0	0	1	0	0	0	0	0	2	0	0	0	0	0	0	k__Bacteria;p__Proteobacteria;c__Alphaproteobacteria;o__Rhizobiales;f__Hyphomicrobiaceae;g__Devosia
321	24	14	0	1	4	0	0	0	0	1	17	23	1	19	0	0	5	18	0	0	6	1	15	3	10	4	0	0	0	1	0	0	4	27	0	36	11	0	0	1	2	0	0	0	12	12	11	k__Bacteria;p__Bacteroidetes;c__Sphingobacteria;o__Sphingobacteriales;f__SphingobacterialesOR;g__SphingobacterialesOR
323	32	5	0	0	26	8	0	0	0	4	10	22	7	20	0	0	30	89	0	1	7	4	31	73	101	17	0	0	0	41	0	11	0	25	20	39	37	0	0	48	17	1	0	1	23	56	16	k__Bacteria;p__Bacteroidetes;c__Sphingobacteria;o__Sphingobacteriales;f__SphingobacterialesOR;g__SphingobacterialesOR
325	0	0	0	0	0	0	0	0	0	0	0	1	0	0	0	0	0	2	0	0	0	0	0	0	0	0	0	0	0	0	0	0	0	0	0	0	0	0	0	0	0	0	0	0	0	0	0	k__Bacteria;p__Bacteroidetes;c__Sphingobacteria;o__Sphingobacteriales;f__Flexibacteraceae;g__FlexibacteraceaeFA
326	13	28	0	0	5	8	0	0	1	14	30	40	42	43	0	0	30	51	46	0	23	14	34	97	28	53	0	0	3	11	1	16	11	29	37	55	122	0	0	11	22	0	6	1	46	70	57	k__Bacteria;p__Acidobacteria;c__Solibacteres;o__Solibacterales;f__Solibacteraceae;g__Solibacter
327	8	2	0	0	1	0	159	0	2	0	5	1	0	4	0	0	0	0	0	7	0	0	1	3	1	0	0	0	2	0	1	4	1	5	3	5	0	0	0	0	7	2	0	0	15	2	2	k__Bacteria;p__Proteobacteria;c__Alphaproteobacteria;o__Rhizobiales;f__Hyphomicrobiaceae;g__Rhodoplanes
328	25	9	0	0	1	2	0	0	0	3	10	22	17	47	0	0	8	17	32	0	10	2	6	15	8	10	0	0	0	8	0	3	0	3	3	27	13	0	0	0	5	0	0	5	3	18	8	k__Bacteria;p__Actinobacteria;c__Actinobacteria;o__Solirubrobacterales;f__SolirubrobacteralesOR;g__SolirubrobacteralesOR
331	13	5	0	0	9	4	0	0	0	0	0	6	1	17	4	0	9	79	0	0	3	1	0	0	3	0	0	0	0	11	0	0	1	4	4	3	11	0	0	5	5	0	0	0	19	1	5	k__Bacteria;p__Proteobacteria;c__Alphaproteobacteria;o__Caulobacterales;f__Caulobacteraceae;g__CaulobacteraceaeFA
332	6	4	0	0	0	0	24	12	2	8	56	24	0	24	0	0	1	0	169	0	18	3	13	39	6	5	0	0	0	0	2	13	5	40	19	11	5	0	0	3	0	1	1	2	2	80	57	k__Bacteria;p__Bacteroidetes;c__Sphingobacteria;o__Sphingobacteriales;f__SphingobacterialesOR;g__SphingobacterialesOR
333	57	10	0	0	4	1	0	0	0	0	22	17	6	27	0	0	0	0	0	0	1	0	0	4	9	0	0	0	0	0	0	2	0	17	0	21	5	0	0	0	1	0	0	1	0	4	7	k__Bacteria;p__Acidobacteria;c__Solibacteres;o__Solibacterales;f__Solibacteraceae;g__Solibacter
335	69	92	0	1	16	2	1	0	7	9	173	42	178	34	0	1	7	9	33	0	36	3	39	27	31	73	0	0	5	4	0	7	4	17	15	13	77	0	0	3	15	0	0	0	9	115	3	k__Bacteria;p__Actinobacteria;c__Actinobacteria;o__MC47;f__MC47OR;g__MC47OR
336	4	1	0	0	8	1	0	6	0	0	16	16	5	2	0	0	0	6	0	1	3	3	1	31	1	13	0	0	4	5	96	15	2	18	12	5	2	0	0	1	12	589	16	3	17	6	16	k__Bacteria;p__Actinobacteria;c__Actinobacteria;o__Actinomycetales;f__Mycobacteriaceae;g__Mycobacterium
337	13	1	0	0	0	0	0	0	0	0	2	0	0	15	0	0	0	0	0	0	0	0	0	0	1	0	0	0	0	0	0	0	0	0	0	0	0	1	0	0	0	0	0	0	0	1	0	k__Bacteria;p__Chloroflexi;c__Chloroflexi_4;o__Chloroflexi_4CL;f__Chloroflexi_4CL;g__Chloroflexi_4CL
338	21	1	0	0	2	0	10	0	0	1	60	5	3	45	0	0	1	4	0	0	0	0	1	0	3	0	0	0	0	7	0	2	0	2	0	22	14	0	0	1	2	1	0	1	0	10	2	k__Bacteria;p__Bacteroidetes;c__Sphingobacteria;o__Sphingobacteriales;f__SphingobacterialesOR;g__SphingobacterialesOR
339	15	12	1	1	1	0	13	3	0	4	27	28	0	2	0	0	0	6	0	0	3	0	7	10	6	3	0	0	0	2	2	8	7	21	39	21	1	0	0	0	0	0	1	0	6	1	8	k__Bacteria;p__Verrucomicrobia;c__Spartobacteria;o__Spartobacteriales;f__Spartobacteriaceae;g__Chthoniobacter
340	0	0	1	23	0	1	2	1	5	5	0	0	0	0	1	2	0	1	0	0	1	81	0	0	0	0	0	0	0	0	1	0	1	0	0	0	1	0	0	0	0	0	0	3	0	0	0	k__Bacteria;p__Proteobacteria;c__Gammaproteobacteria;o__Enterobacteriales;f__Enterobacteriaceae;g__Trabulsiella
341	97	11	0	0	2	1	0	0	2	2	64	52	3	67	0	0	3	2	0	1	1	0	2	8	18	0	2	0	0	0	0	10	0	41	0	62	3	0	0	7	1	0	0	5	5	5	29	k__Bacteria;p__Acidobacteria;c__Acidobacteria;o__Acidobacteriales;f__AcidobacterialesOR;g__AcidobacterialesOR
342	7	23	0	0	4	0	0	0	1	12	66	38	208	31	0	0	11	15	2	0	28	42	90	139	6	85	0	0	1	16	0	18	126	35	78	129	138	0	0	4	21	0	0	2	129	420	88	k__Bacteria;p__Acidobacteria;c__Solibacteres;o__Solibacterales;f__Solibacteraceae;g__Solibacter
343	33	9	0	0	22	12	0	4	2	2	17	28	1	10	0	0	10	31	6	21	20	2	5	14	15	16	0	0	8	15	1	20	3	35	11	9	11	0	0	8	18	0	2	0	20	13	35	k__Bacteria;p__Actinobacteria;c__Actinobacteria;o__Actinomycetales;f__Nocardioidaceae;g__Nocardioides
344	14	1	0	0	12	6	0	4	0	2	0	44	6	14	0	0	6	24	24	0	17	3	0	2	3	5	0	0	2	7	0	1	1	0	0	1	0	0	0	7	4	0	0	2	2	3	0	k__Bacteria;p__Firmicutes;c__Bacilli;o__Bacillales;f__Alicyclobacillaceae;g__Alicyclobacillus
345	3	2	0	0	0	4	14	0	1	12	3	2	0	2	7	0	1	1	4	7	14	1	1	11	0	16	2	0	0	0	0	4	0	4	3	4	0	0	0	0	1	1	0	0	3	1	2	k__Bacteria;p__Bacteroidetes;c__Sphingobacteria;o__Sphingobacteriales;f__Flexibacteraceae;g__Dyadobacter
346	35	9	0	0	6	2	0	0	0	0	2	0	0	5	0	0	5	15	0	0	3	1	0	1	3	0	0	0	0	3	0	0	0	6	9	10	3	0	0	1	25	4	0	1	7	2	2	k__Bacteria;p__Gemmatimonadetes;c__Gemmatimonadetes;o__GemmatimonadetesCL;f__GemmatimonadetesCL;g__GemmatimonadetesCL
347	1	0	2	0	5	99	1	49	0	0	0	0	0	0	0	1	1	4	38	403	0	0	1	0	0	0	0	0	1	48	0	0	0	2	0	0	0	8	0	9	18	0	1	1	5	0	0	k__Bacteria;p__Proteobacteria;c__Alphaproteobacteria;o__Sphingomonadales;f__Sphingomonadaceae;g__Sphingomonas
350	10	68	0	0	6	0	0	0	2	2	176	11	13	82	0	0	0	3	0	0	27	9	29	61	101	247	0	1	0	0	1	9	0	52	102	23	208	0	0	0	1	0	0	0	21	147	21	k__Bacteria;p__Verrucomicrobia;c__Spartobacteria;o__Spartobacteriales;f__Spartobacteriaceae;g__MC18
351	35	6	0	0	44	12	1	0	1	1	0	8	7	4	0	0	45	80	1	2	8	0	5	12	18	10	0	0	14	60	0	8	6	7	6	11	16	0	0	125	60	0	0	0	51	25	6	k__Bacteria;p__Proteobacteria;c__Alphaproteobacteria;o__Rhodospirillales;f__Acetobacteraceae;g__Roseomonas
352	0	4	0	0	0	0	0	0	0	0	1	2	0	0	0	0	0	1	0	0	0	0	0	0	0	0	0	0	0	0	0	1	0	1	0	0	0	0	0	0	0	0	0	0	2	0	0	k__Bacteria;p__Acidobacteria;c__Solibacteres;o__Solibacterales;f__Solibacteraceae;g__Solibacter
353	16	10	0	0	2	0	0	2	1	3	45	22	6	78	0	0	2	4	0	0	6	2	10	18	3	8	0	0	0	1	0	6	20	32	19	32	23	0	0	0	1	0	0	1	0	10	17	k__Bacteria;p__Acidobacteria;c__Chloracidobacteria;o__ChloracidobacteriaCL;f__ChloracidobacteriaCL;g__ChloracidobacteriaCL
355	83	19	0	0	3	1	0	0	0	1	69	59	0	47	0	0	1	3	0	0	4	0	6	0	13	6	0	0	0	4	0	18	1	83	32	29	0	0	0	1	7	0	0	0	0	2	37	k__Bacteria;p__Acidobacteria;c__Acidobacteria;o__Acidobacteriales;f__AcidobacterialesOR;g__AcidobacterialesOR
356	0	7	0	0	0	0	7	4	1	6	32	10	0	0	0	1	1	1	0	0	8	6	7	38	10	10	0	0	0	0	5	12	19	22	62	17	1	0	0	2	1	1	2	0	26	1	31	k__Bacteria;p__Proteobacteria;c__Alphaproteobacteria;o__AlphaproteobacteriaCL;f__AlphaproteobacteriaCL;g__AlphaproteobacteriaCL
357	28	24	0	0	6	5	1	0	0	3	33	11	53	20	0	0	8	12	19	0	3	0	14	16	9	9	0	0	8	7	0	5	6	13	6	6	49	0	0	7	10	0	0	0	17	25	12	k__Bacteria;p__Chloroflexi;c__Bljii12;o__B07_WMSP1;f__FFCH4570;g__FFCH4570FA
359	344	121	0	0	28	1	44	0	11	3	446	22	5	3	0	0	1	1	0	0	0	1	0	0	23	1	0	0	8	0	0	21	0	37	4	0	4	0	0	0	20	0	0	0	2	1	0	k__Bacteria;p__Actinobacteria;c__Actinobacteria;o__ActinobacteriaCL;f__ActinobacteriaCL;g__ActinobacteriaCL
362	0	0	15	5	0	49	65	1	1	4	0	0	0	0	3	3	31	60	3	0	0	5	0	0	0	0	0	0	0	1	0	2	0	0	0	0	0	3	0	16	6	0	0	70	7	0	0	k__Bacteria;p__Proteobacteria;c__Gammaproteobacteria;o__Enterobacteriales;f__Enterobacteriaceae;g__Ewingella
363	31	31	0	0	6	2	3	2	2	9	55	59	7	20	0	0	6	17	0	0	33	3	46	32	21	26	0	0	1	6	1	9	15	40	34	36	34	0	0	9	8	0	1	1	31	29	31	k__Bacteria;p__Verrucomicrobia;c__Spartobacteria;o__Spartobacteriales;f__Spartobacteriaceae;g__Chthoniobacter
364	0	0	1	0	8	714	0	0	5	0	0	0	0	0	0	0	5	564	1	0	16	0	0	0	0	0	0	0	0	10	0	6	0	1	0	2	0	0	0	13	2501	0	2	0	1	0	0	k__Bacteria;p__Proteobacteria;c__Gammaproteobacteria;o__Pseudomonadales;f__Pseudomonadaceae;g__Pseudomonas
365	11	14	0	0	4	5	0	0	0	0	0	0	1	6	0	0	6	27	0	1	0	0	0	1	9	1	0	0	1	9	0	1	1	7	4	2	1	0	0	11	12	0	0	0	5	1	4	k__Bacteria;p__Proteobacteria;c__Alphaproteobacteria;o__Rhizobiales;f__Bradyrhizobiaceae;g__Balneimonas
366	35	15	0	0	6	5	0	0	0	0	26	15	5	10	0	0	2	16	0	0	2	1	5	9	4	4	0	0	2	6	0	9	3	27	11	6	3	0	0	3	16	0	0	0	14	1	16	k__Bacteria;p__Actinobacteria;c__Actinobacteria;o__Acidimicrobiales;f__AcidimicrobialesOR;g__AcidimicrobialesOR
367	8	2	19	0	12	15	35	13	0	2	5	0	0	0	178	2	3	4	160	53	13	4	2	5	1	1	3	0	12	65	151	7	1	1	5	1	1	4	1	12	45	4	12	0	21	10	2	k__Bacteria;p__Proteobacteria;c__Alphaproteobacteria;o__Sphingomonadales;f__Sphingomonadaceae;g__Sphingomonas
369	7	1	0	0	0	0	0	0	0	0	1	1	0	10	0	0	0	0	0	0	0	0	0	0	3	0	0	0	0	0	0	3	0	2	1	1	0	0	0	0	0	0	0	0	1	0	1	k__Bacteria;p__Proteobacteria;c__Deltaproteobacteria;o__Myxococcales;f__MyxococcalesOR;g__MyxococcalesOR
370	14	8	0	0	4	0	4	16	2	8	34	5	21	7	0	0	0	1	28	0	74	1	20	14	8	6	0	0	4	1	24	24	1	11	29	24	1	0	1	5	3	11	23	3	24	2	17	k__Bacteria;p__Proteobacteria;c__Alphaproteobacteria;o__Rhizobiales;f__Phyllobacteriaceae;g__Mesorhizobium
371	0	0	87	404	27	1	1756	1	0	5	0	0	0	1	1219	862	4	2	22	6	1	21	0	3	1	1	0	19	0	103	3	0	1	0	0	0	1	2	48	16	24	0	0	0	3	0	2	k__Bacteria;p__Proteobacteria;c__Gammaproteobacteria;o__Enterobacteriales;f__Enterobacteriaceae;g__Escherichia
372	0	0	803	126	41	0	0	0	0	2	0	0	0	0	381	139	0	7	26	0	1	0	0	0	0	0	4	1	0	24	34	0	0	0	5	0	0	20	18	2	19	0	0	0	0	0	0	k__Bacteria;p__Bacteroidetes;c__Sphingobacteria;o__Sphingobacteriales;f__SphingobacterialesOR;g__SphingobacterialesOR
373	111	10	0	0	1	3	10	1	1	2	47	16	5	53	0	1	1	10	0	0	3	0	3	2	6	1	0	0	0	5	0	5	0	34	4	30	2	3	0	1	5	0	0	1	1	1	29	k__Bacteria;p__Acidobacteria;c__Acidobacteria;o__Acidobacteriales;f__AcidobacterialesOR;g__AcidobacterialesOR
374	0	0	208	0	2	8	0	11	0	0	0	0	0	0	121	13	0	11	69	2	0	0	0	0	0	0	0	0	1	18	2	0	0	0	0	1	0	7	1	0	3	0	1	0	0	0	0	k__Bacteria;p__Proteobacteria;c__Gammaproteobacteria;o__Pseudomonadales;f__Moraxellaceae;g__Acinetobacter
375	6	9	0	0	2	0	0	0	0	1	3	2	1	32	0	0	2	12	0	0	0	1	1	1	6	2	0	0	0	0	0	0	7	10	3	30	3	0	0	1	0	0	0	0	0	0	0	k__Bacteria;p__Nitrospirae;c__Nitrospira;o__Nitrospirales;f__Nitrospiraceae;g__Nitrospira
376	0	2	0	0	0	0	0	0	0	0	0	0	0	1	0	0	0	3	0	0	0	0	0	1	1	0	0	0	0	0	0	1	0	1	0	0	0	0	0	0	0	0	0	0	0	0	0	k__Bacteria;p__Proteobacteria;c__Alphaproteobacteria;o__Rhodospirillales;f__Rhodospirillaceae;g__RhodospirillaceaeFA
377	20	12	0	0	0	1	0	0	0	0	6	11	1	29	0	0	1	3	0	6	0	0	3	1	4	0	0	0	0	7	0	0	1	12	0	11	3	0	0	0	9	0	0	2	2	0	4	k__Bacteria;p__Proteobacteria;c__Alphaproteobacteria;o__Sphingomonadales;f__SphingomonadalesOR;g__SphingomonadalesOR
378	23	6	0	2	5	3	2	0	5	2	9	13	1	5	6	0	1	10	0	0	4	0	3	11	11	6	0	0	8	19	14	21	13	19	10	9	16	0	0	10	20	7	13	2	25	16	14	k__Bacteria;p__Actinobacteria;c__Actinobacteria;o__Actinomycetales;f__Cryptosporangiaceae;g__Cryptosporangium
381	11	25	0	0	1	1	1	1	0	2	3	30	7	36	0	0	5	10	0	0	6	2	4	13	37	15	0	0	1	3	0	3	6	8	17	32	27	0	0	0	5	0	0	0	33	10	2	k__Bacteria;p__Acidobacteria;c__Chloracidobacteria;o__ChloracidobacteriaCL;f__ChloracidobacteriaCL;g__ChloracidobacteriaCL
382	43	43	0	1	4	5	0	0	5	1	50	32	23	20	0	0	3	0	12	0	15	0	7	10	11	9	0	0	0	3	1	8	1	14	1	7	27	0	0	2	11	0	0	0	1	28	3	k__Bacteria;p__Actinobacteria;c__Actinobacteria;o__Rubrobacterales;f__Rubrobacteraceae;g__Rubrobacter
383	31	35	0	0	5	1	0	2	2	1	63	8	130	21	0	0	5	5	9	0	20	1	24	41	20	95	0	0	1	6	0	7	0	15	3	14	103	0	0	0	8	0	0	0	4	168	3	k__Bacteria;p__Actinobacteria;c__Actinobacteria;o__MC47;f__MC47OR;g__MC47OR
384	1	0	0	0	0	0	0	0	0	0	1	2	0	1	0	0	0	0	0	0	0	0	0	0	0	0	0	0	0	0	0	1	0	2	1	2	0	0	0	1	0	0	0	0	0	0	4	k__Bacteria;p__Proteobacteria;c__Alphaproteobacteria;o__Rhizobiales;f__Hyphomicrobiaceae;g__Pedomicrobium
385	70	77	0	0	52	30	3	0	1	8	54	87	28	43	0	0	49	77	34	0	14	2	13	60	89	41	0	0	19	17	0	27	13	142	36	31	34	0	0	42	85	0	0	0	15	43	37	k__Bacteria;p__Actinobacteria;c__Actinobacteria;o__Rubrobacterales;f__Rubrobacteraceae;g__Rubrobacter
386	23	0	0	0	33	0	0	36	0	0	0	0	0	0	1	0	5	25	0	181	3	0	0	0	0	0	0	0	0	22	0	0	0	2	5	0	0	0	0	9	4	2	0	0	2	1	0	k__Bacteria;p__Proteobacteria;c__Alphaproteobacteria;o__Sphingomonadales;f__Erythrobacteraceae;g__Lutibacterium
387	15	37	0	0	1	15	0	0	0	7	3	26	2	14	0	0	4	4	0	0	8	1	1	3	13	5	0	0	1	8	0	5	1	22	23	28	18	0	0	4	55	0	0	2	37	5	29	k__Bacteria;p__Proteobacteria;c__Deltaproteobacteria;o__Myxococcales;f__Polyangiaceae;g__PolyangiaceaeFA
388	41	3	0	0	39	8	0	1	0	4	19	18	39	12	0	0	27	131	1	1	31	10	72	57	32	49	0	0	8	100	0	20	41	60	57	39	50	0	0	25	102	0	0	0	80	32	43	k__Bacteria;p__Proteobacteria;c__Alphaproteobacteria;o__Rhizobiales;f__RhizobialesOR;g__RhizobialesOR
389	1	2	0	0	0	1	0	0	0	2	0	0	2	0	0	0	0	5	0	7	7	16	5	101	0	6	0	0	0	0	96	0	12	1	21	1	0	0	0	0	3	3	25	0	99	11	7	k__Bacteria;p__Proteobacteria;c__Alphaproteobacteria;o__Sphingomonadales;f__Sphingomonadaceae;g__Sphingomonas
390	8	53	3	0	10	0	0	0	9	8	389	5	18	15	0	3	0	2	24	0	30	3	22	40	69	263	0	0	0	0	1	4	0	34	383	44	116	0	1	1	4	0	0	0	106	68	115	k__Bacteria;p__Acidobacteria;c__AcidobacteriaPH;o__AcidobacteriaPH;f__AcidobacteriaPH;g__AcidobacteriaPH
391	7	2	0	0	1	0	0	0	0	0	10	21	1	8	0	0	0	4	0	0	0	1	4	10	0	0	0	0	0	1	0	0	1	2	4	8	2	0	0	2	0	0	0	3	2	1	11	k__Bacteria;p__Proteobacteria;c__Betaproteobacteria;o__Rhodocyclales;f__RhodocyclalesOR;g__RhodocyclalesOR
392	20	3	0	0	2	0	0	0	0	1	20	6	19	18	0	0	6	14	0	0	7	4	5	18	3	4	0	0	1	1	2	1	5	14	6	5	18	0	0	3	6	4	11	0	23	23	13	k__Bacteria;p__Proteobacteria;c__Alphaproteobacteria;o__Rhizobiales;f__Hyphomicrobiaceae;g__Rhodoplanes
393	71	3	0	0	6	0	1	0	0	0	35	6	0	33	0	0	4	3	0	0	0	0	0	1	19	0	0	0	0	4	0	2	0	28	0	8	1	0	0	5	6	0	0	2	1	5	8	k__Bacteria;p__Chloroflexi;c__SOGA31;o__SOGA31CL;f__SOGA31CL;g__SOGA31CL
394	3	5	0	0	0	0	0	0	0	0	7	6	18	2	0	0	1	4	0	0	1	0	2	2	12	2	0	0	0	0	0	3	0	3	0	0	6	0	1	3	2	0	0	0	3	6	0	k__Bacteria;p__Actinobacteria;c__Actinobacteria;o__Solirubrobacterales;f__SolirubrobacteralesOR;g__SolirubrobacteralesOR
396	0	0	0	0	2	3	87	0	1	0	0	0	0	0	0	0	0	0	0	0	0	0	0	0	4	0	0	0	0	0	0	1	0	0	0	0	0	0	0	1	4	10	0	0	0	0	1	k__Bacteria;p__Actinobacteria;c__Actinobacteria;o__Actinomycetales;f__Micromonosporaceae;g__MicromonosporaceaeFA
397	35	1	0	0	0	2	0	0	0	3	14	19	0	8	0	1	2	2	0	0	0	0	0	2	6	0	0	0	0	0	0	7	0	18	2	25	1	0	1	0	1	0	0	3	0	1	21	k__Bacteria;p__Proteobacteria;c__Betaproteobacteria;o__Rhodocyclales;f__RhodocyclalesOR;g__RhodocyclalesOR
398	122	1	0	0	0	0	0	0	0	3	26	20	0	155	0	0	0	0	0	0	0	1	1	1	4	0	0	0	0	0	0	1	0	15	6	57	0	0	0	0	1	0	0	0	2	0	8	k__Bacteria;p__Verrucomicrobia;c__Verrucomicrobiae;o__Verrucomicrobiales;f__VerrucomicrobialesOR;g__VerrucomicrobialesOR
399	4	0	0	0	4	1	0	0	3	110	4	2	12	17	1	1	13	10	0	0	8	4	5	0	1	0	1	0	0	6	0	21	0	1	0	10	0	0	0	7	1	0	0	58	8	0	22	k__Bacteria;p__Firmicutes;c__Bacilli;o__Bacillales;f__Bacillaceae;g__BacillaceaeFA
400	25	21	0	0	23	3	0	0	1	3	3	9	2	20	0	0	3	27	0	0	9	2	12	6	14	32	0	0	1	3	0	11	2	17	13	7	86	0	0	4	14	0	0	0	40	18	5	k__Bacteria;p__Bacteroidetes;c__Sphingobacteria;o__Sphingobacteriales;f__SphingobacterialesOR;g__SphingobacterialesOR
401	1	0	0	0	0	0	0	0	0	0	0	1	0	0	0	0	0	8	2	0	0	0	0	0	0	0	0	0	0	0	2	0	0	0	0	0	0	0	0	0	0	0	0	0	0	0	0	k__Bacteria;p__Proteobacteria;c__Alphaproteobacteria;o__Rhodospirillales;f__Rhodospirillaceae;g__Azospirillum
402	27	25	0	1	2	0	0	0	1	1	27	59	3	11	0	0	3	11	1	0	16	6	16	49	17	7	0	0	2	5	0	14	12	57	42	18	12	0	0	3	4	0	0	0	32	30	36	k__Bacteria;p__Proteobacteria;c__Betaproteobacteria;o__Rhodocyclales;f__RhodocyclalesOR;g__RhodocyclalesOR
403	0	90	0	0	5	4	0	11	1	53	211	67	104	4	0	0	2	4	0	0	340	161	215	388	90	143	0	0	1	8	1	38	344	226	258	191	10	0	0	3	21	0	1	1	351	49	130	k__Bacteria;p__Acidobacteria;c__Acidobacteria;o__Acidobacteriales;f__Acidobacteriaceae;g__AcidobacteriaceaeFA
405	2	4	0	0	0	0	0	0	3	7	16	4	14	1	0	0	0	1	0	1	85	25	15	29	7	47	0	0	0	1	0	12	6	28	27	24	0	0	0	3	2	0	5	1	115	5	8	k__Bacteria;p__Acidobacteria;c__Acidobacteria;o__Acidobacteriales;f__Acidobacteriaceae;g__Edaphobacter
406	0	0	0	0	0	0	0	0	0	0	0	0	19	15	0	0	1	1	0	0	9	0	0	5	22	0	0	0	0	0	0	0	0	0	0	0	1	0	0	0	2	0	0	0	0	1	0	k__Bacteria;p__Actinobacteria;c__Actinobacteria;o__0319_7L14;f__0319_7L14OR;g__0319_7L14OR
408	11	1	0	0	21	6	0	0	0	1	0	1	0	0	0	0	6	13	0	0	2	2	0	9	2	5	0	0	11	56	0	1	10	5	6	5	8	0	0	36	92	0	2	0	14	4	0	k__Bacteria;p__Actinobacteria;c__Actinobacteria;o__Actinomycetales;f__Kineosporiaceae;g__KineosporiaceaeFA
409	11	218	0	0	6	6	1	1	7	25	120	177	9	5	0	0	2	1	0	0	8	3	26	21	104	38	0	0	2	4	1	27	19	81	148	22	16	0	0	3	17	0	0	1	25	39	36	k__Bacteria;p__Gemmatimonadetes;c__Gemmatimonadetes;o__Gemmatimonadales;f__Gemmatimonadaceae;g__GemmatimonadaceaeFA
410	45	1	0	0	0	0	0	2	0	6	6	9	1	72	0	0	0	3	0	0	1	1	0	2	3	1	0	0	0	3	0	1	0	0	2	30	0	1	0	1	1	0	0	0	0	2	8	k__Bacteria;p__Acidobacteria;c__Solibacteres;o__Solibacterales;f__Solibacteraceae;g__Solibacter
411	24	18	0	0	25	10	19	0	2	6	18	29	9	11	0	0	7	32	0	0	24	0	10	16	14	30	0	0	0	21	0	11	5	16	39	3	62	0	0	5	82	4	1	1	51	33	22	k__Bacteria;p__Actinobacteria;c__Actinobacteria;o__Actinomycetales;f__Micromonosporaceae;g__Dactylosporangium
412	0	3	0	0	0	1	0	0	2	5	0	3	0	0	0	0	0	0	0	0	1	0	1	0	0	0	0	0	0	0	0	6	0	4	11	6	4	0	0	0	3	4	3	1	1	0	43	k__Bacteria;p__Bacteroidetes;c__Sphingobacteria;o__Sphingobacteriales;f__Flexibacteraceae;g__Cytophaga
413	4	10	2	2	27	8	0	0	0	0	0	2	0	1	0	0	23	81	0	0	3	0	9	0	10	0	0	0	0	24	0	1	0	2	1	5	4	0	0	23	18	0	0	1	0	2	0	k__Bacteria;p__Proteobacteria;c__Alphaproteobacteria;o__Rhodobacterales;f__Rhodobacteraceae;g__Rubellimicrobium
415	32	36	0	0	7	5	0	0	1	0	32	14	3	18	0	0	3	19	0	0	8	2	13	19	5	23	0	0	1	11	0	6	8	32	26	60	29	0	0	3	6	0	0	0	29	9	24	k__Bacteria;p__Bacteroidetes;c__Sphingobacteria;o__Sphingobacteriales;f__SphingobacterialesOR;g__SphingobacterialesOR
416	13	28	0	0	17	12	0	2	0	1	9	11	3	5	0	0	4	21	2	0	2	0	7	10	17	6	0	0	3	7	0	6	0	24	7	8	9	0	1	4	16	3	1	2	22	2	20	k__Bacteria;p__Chloroflexi;c__Thermomicrobia;o__HN1_15;f__HN1_15OR;g__HN1_15OR
417	9	0	0	0	1	0	0	0	0	1	2	3	0	37	0	0	0	1	0	0	0	2	0	0	10	0	0	0	0	0	0	0	0	3	0	10	0	0	0	0	0	0	0	0	0	0	2	k__Bacteria;p__Gemmatimonadetes;c__Gemmatimonadetes;o__GemmatimonadetesCL;f__GemmatimonadetesCL;g__GemmatimonadetesCL
418	8	11	0	2	0	3	0	0	0	0	0	0	0	0	0	0	0	3	0	0	0	1	1	5	0	1	0	0	0	10	0	2	1	2	1	1	0	0	0	0	2	0	2	0	0	0	1	k__Bacteria;p__Proteobacteria;c__Alphaproteobacteria;o__Sphingomonadales;f__Sphingomonadaceae;g__Sphingobium
419	1	0	0	0	0	0	0	0	0	0	0	0	0	0	0	0	0	0	0	1	0	0	0	0	0	0	0	0	0	0	0	0	0	0	0	0	0	0	0	0	0	0	0	0	1	0	0	k__Bacteria;p__Firmicutes;c__Bacilli;o__Bacillales;f__Paenibacillaceae;g__Ammoniphilus
420	102	101	0	0	0	2	0	0	2	0	50	56	24	61	0	0	1	6	0	0	5	1	18	17	9	0	0	0	0	0	0	1	4	7	9	22	42	0	0	0	5	0	0	1	2	16	13	k__Bacteria;p__Acidobacteria;c__Solibacteres;o__Solibacterales;f__Solibacteraceae;g__Solibacter
422	1	0	0	0	15	2	0	0	0	1	0	2	1	1	0	0	48	28	0	0	2	4	0	2	0	8	0	0	0	19	0	0	0	1	0	5	19	0	0	45	2	0	0	0	0	13	0	k__Bacteria;p__Cyanobacteria;c__Oscillatoriophycideae;o__Chroococcales;f__Xenococcaceae;g__Chroococcidiopsis
423	15	13	0	0	51	35	0	0	3	3	0	8	8	46	0	0	87	156	0	0	0	2	66	83	2	4	0	0	12	326	0	3	0	2	0	10	167	0	0	159	143	0	0	26	4	81	0	k__Bacteria;p__Cyanobacteria;c__Nostocophycideae;o__Nostocales;f__NostocalesOR;g__NostocalesOR
424	0	1	1	0	0	0	0	0	0	1	0	0	0	0	0	0	0	0	20	0	0	0	0	0	0	0	0	0	0	0	0	2	0	1	0	0	0	0	0	0	3	0	2	0	0	0	0	k__Bacteria;p__Bacteroidetes;c__Sphingobacteria;o__Sphingobacteriales;f__Flexibacteraceae;g__Cytophaga
425	16	1	0	0	0	0	0	0	0	0	5	3	0	6	0	0	1	0	0	0	0	1	0	0	1	0	0	0	0	1	0	0	0	2	0	3	0	0	0	3	0	0	0	1	0	0	1	k__Bacteria;p__Proteobacteria;c__Betaproteobacteria;o__Rhodocyclales;f__RhodocyclalesOR;g__RhodocyclalesOR
427	82	6	0	0	0	2	1	0	0	5	38	32	1	68	0	0	0	4	0	0	0	1	2	1	8	2	0	0	1	1	0	7	0	24	2	22	3	0	0	1	2	0	0	2	0	1	16	k__Bacteria;p__Acidobacteria;c__Acidobacteria;o__Acidobacteriales;f__AcidobacterialesOR;g__AcidobacterialesOR
428	1	20	0	1	3	0	0	0	2	1	37	24	46	26	0	0	0	4	4	1	29	15	57	91	9	32	0	0	0	0	1	14	2	40	110	37	37	0	0	1	2	0	0	0	26	130	28	k__Bacteria;p__Gemmatimonadetes;c__Gemmatimonadetes;o__Gemmatimonadales;f__Gemmatimonadaceae;g__GemmatimonadaceaeFA
429	9	0	0	0	1	0	0	2	0	0	1	2	0	2	11	0	0	0	0	0	0	0	0	0	0	0	0	0	0	1	1	1	1	4	5	3	0	0	0	1	0	0	0	1	1	1	4	k__Bacteria;p__Actinobacteria;c__Actinobacteria;o__Solirubrobacterales;f__SolirubrobacteralesOR;g__SolirubrobacteralesOR
430	0	6	0	0	0	0	0	0	0	0	1	0	47	0	0	0	0	0	2	0	7	3	1	0	28	3	0	0	1	0	3	0	0	1	7	2	5	0	0	0	1	0	0	0	1	5	1	k__Bacteria;p__Actinobacteria;c__Actinobacteria;o__Actinomycetales;f__Micromonosporaceae;g__Actinocatenispora
431	0	0	0	0	0	0	1	0	0	6	2	0	0	0	0	0	1	0	0	0	0	0	1	1	0	0	0	0	0	0	0	2	0	0	2	2	1	0	0	0	1	0	0	1	2	0	7	k__Bacteria;p__Proteobacteria;c__Deltaproteobacteria;o__Myxococcales;f__MyxococcalesOR;g__MyxococcalesOR
432	48	14	0	0	9	5	11	14	2	6	11	11	5	22	0	0	8	50	0	0	13	1	7	30	21	20	0	0	3	33	0	25	15	44	32	8	46	0	0	16	57	0	0	0	28	21	20	k__Bacteria;p__Actinobacteria;c__Actinobacteria;o__Actinomycetales;f__Micromonosporaceae;g__Actinoplanes
433	2	9	0	0	7	6	0	0	1	3	5	4	13	8	17	0	24	23	9	0	10	0	12	16	2	5	0	0	1	29	0	1	6	1	6	6	37	0	0	48	9	0	0	0	10	29	4	k__Bacteria;p__Actinobacteria;c__Actinobacteria;o__Actinomycetales;f__ActinomycetalesOR;g__ActinomycetalesOR
434	15	0	0	0	84	81	0	5	1	0	2	1	3	2	0	8	29	47	17	18	0	0	0	8	1	2	0	0	13	154	0	5	0	3	0	3	8	0	0	97	84	1	0	0	2	4	0	k__Bacteria;p__Actinobacteria;c__Actinobacteria;o__Actinomycetales;f__Kineosporiaceae;g__Kineococcus
435	0	1	0	2	0	1	0	0	0	0	1	1	5	1	0	0	1	0	0	0	3	1	2	2	2	3	0	0	0	0	0	0	0	0	0	0	4	0	0	0	0	0	0	0	0	10	0	k__Bacteria;p__Actinobacteria;c__Actinobacteria;o__Rubrobacterales;f__Rubrobacteraceae;g__Rubrobacter
436	11	3	0	0	1	5	0	0	0	0	0	3	0	15	0	0	0	4	0	1	0	2	1	0	0	0	0	0	0	2	0	2	0	7	0	1	0	1	0	1	0	0	0	0	0	0	6	k__Bacteria;p__Proteobacteria;c__Alphaproteobacteria;o__Rhizobiales;f__Hyphomicrobiaceae;g__Rhodoplanes
437	8	4	0	0	0	0	1	0	0	3	4	8	0	5	0	0	0	0	1	0	2	0	4	0	2	2	0	0	0	2	0	1	0	4	5	5	0	0	0	0	1	0	0	0	0	0	4	k__Bacteria;p__Bacteroidetes;c__Sphingobacteria;o__Sphingobacteriales;f__Flexibacteraceae;g__Cytophaga
438	0	0	0	0	1	0	5037	0	0	1	0	0	0	0	0	0	0	0	4	0	0	7	0	0	0	0	0	0	0	0	0	0	0	0	0	0	0	0	0	0	0	0	0	0	0	0	0	k__Bacteria;p__Proteobacteria;c__Gammaproteobacteria;o__Enterobacteriales;f__Enterobacteriaceae;g__EnterobacteriaceaeFA
439	10	3	0	0	3	0	0	0	10	9	17	2	10	9	7	0	0	0	0	0	12	4	4	17	2	0	0	0	0	0	0	7	0	3	2	5	3	0	0	6	2	0	0	7	4	9	7	k__Bacteria;p__Firmicutes;c__Bacilli;o__Bacillales;f__Paenibacillaceae;g__Paenibacillus
441	8	10	0	0	8	2	2	5	2	2	8	15	6	5	0	0	11	36	0	5	10	1	19	16	8	5	0	0	3	9	0	21	7	15	6	13	8	0	0	12	19	91	3	8	19	9	21	k__Bacteria;p__Proteobacteria;c__Alphaproteobacteria;o__Rhizobiales;f__Methylobacteriaceae;g__Methylobacterium
443	20	4	0	0	1	3	0	0	2	6	5	12	0	1	0	0	0	0	0	0	0	1	5	1	5	5	0	0	0	0	0	31	3	3	22	2	0	0	0	2	4	2	0	1	14	2	10	k__Bacteria;p__Proteobacteria;c__Deltaproteobacteria;o__Myxococcales;f__MyxococcalesOR;g__MyxococcalesOR
444	15	8	0	0	17	0	0	0	3	0	1	2	0	3	0	0	11	20	0	0	3	0	14	2	18	1	0	0	2	2	0	4	0	4	5	4	27	0	0	8	2	0	0	1	12	26	5	k__Bacteria;p__Bacteroidetes;c__Sphingobacteria;o__Sphingobacteriales
445	23	2	0	0	0	0	0	0	0	0	3	2	0	24	0	0	5	5	0	0	2	0	0	0	18	0	0	0	0	0	0	3	0	7	0	2	0	0	0	0	1	0	0	0	1	1	0	k__Bacteria;p__Actinobacteria;c__Actinobacteria;o__Rubrobacterales;f__Rubrobacteraceae;g__Rubrobacter
447	5	4	0	2	0	4	0	0	0	0	1	3	0	0	3	0	0	5	0	0	0	0	0	4	0	11	0	0	0	1	0	0	0	0	2	1	0	0	0	0	8	0	0	0	0	0	1	k__Bacteria;p__Proteobacteria;c__Gammaproteobacteria;o__Alteromonadales;f__Alteromonadaceae;g__Cellvibrio
448	0	26	0	1	4	3	0	8	4	13	41	72	58	12	0	2	5	3	8	0	42	5	52	31	19	53	0	0	0	6	1	22	17	24	95	55	49	0	0	2	15	0	0	3	70	74	35	k__Bacteria;p__Actinobacteria;c__Actinobacteria;o__MC47;f__MC47OR;g__MC47OR
449	0	0	26	0	0	0	0	0	0	0	30	0	0	0	0	0	0	0	0	0	0	0	0	0	0	0	0	0	0	0	0	0	0	0	0	0	0	0	1	0	0	0	0	0	56	0	0	k__Bacteria;p__Cyanobacteria;c__Oscillatoriophycideae;o__Oscillatoriales;f__Phormidiaceae;g__Microcoleus
450	0	0	0	2	0	0	0	0	0	0	0	0	0	0	0	0	0	0	0	0	0	0	0	0	0	0	0	0	0	0	0	0	0	0	0	0	0	0	0	0	1	0	0	0	0	0	0	k__Bacteria;p__Proteobacteria;c__Alphaproteobacteria;o__Rhizobiales
451	1	0	0	0	3	0	0	0	0	0	0	0	0	1	0	0	0	9	0	0	1	0	2	5	3	2	0	0	2	4	0	2	3	2	1	8	6	0	0	1	3	0	0	0	11	2	6	k__Bacteria;p__Bacteroidetes;c__Sphingobacteria;o__Sphingobacteriales;f__Flexibacteraceae;g__Adhaeribacter
452	34	51	0	0	3	0	0	0	1	7	39	72	1	74	0	0	1	1	0	0	8	1	17	10	20	21	0	0	0	0	1	2	11	18	11	15	15	0	0	0	1	0	0	1	1	7	40	k__Bacteria;p__Verrucomicrobia;c__Verrucomicrobiae;o__Verrucomicrobiales;f__VerrucomicrobialesOR;g__VerrucomicrobialesOR
453	2	3	0	0	2	8	1	0	0	4	0	0	3	2	0	0	9	39	0	0	15	4	2	9	2	0	0	0	3	14	0	1	0	0	2	1	9	0	0	2	13	0	1	1	1	2	14	k__Bacteria;p__Gemmatimonadetes;c__Gemmatimonadetes;o__GemmatimonadetesCL;f__GemmatimonadetesCL;g__GemmatimonadetesCL
454	0	0	177	21	7	0	0	0	0	0	0	0	0	0	53	18	0	0	0	0	0	0	0	0	0	0	3	0	0	20	0	0	0	0	0	0	0	0	4	4	0	0	0	0	0	0	0	k__Bacteria;p__Bacteroidetes;c__Sphingobacteria;o__Sphingobacteriales;f__SphingobacterialesOR;g__SphingobacterialesOR
456	16	3	0	0	15	0	0	0	0	0	5	1	3	7	0	0	0	1	0	0	2	2	2	0	1	0	0	0	0	0	0	3	0	7	1	6	3	0	0	1	0	0	0	1	1	1	5	k__Bacteria;p__Bacteroidetes;c__Sphingobacteria;o__Sphingobacteriales;f__SphingobacterialesOR;g__SphingobacterialesOR
457	20	3	0	0	5	6	6	0	1	5	20	6	1	21	0	1	1	3	0	0	1	2	4	9	3	3	0	0	2	3	0	16	6	22	2	5	6	0	0	4	11	2	1	2	5	2	17	k__Bacteria;p__Proteobacteria;c__Alphaproteobacteria;o__Rhizobiales;f__Xanthobacteraceae;g__Labrys
458	113	6	0	0	3	3	7	0	1	7	251	115	0	235	0	0	1	13	0	0	0	3	1	19	15	0	0	0	2	0	0	4	0	97	1	106	6	0	0	7	8	0	0	4	1	0	132	k__Archaea;p__Crenarchaeota;c__Thaumarchaeota;o__Nitrososphaerales;f__Nitrososphaeraceae;g__Nitrososphaera
459	33	5	0	0	0	0	0	0	0	0	5	7	0	13	0	0	0	0	0	0	5	0	5	2	1	1	0	0	0	1	0	3	0	21	4	5	0	0	0	1	0	0	0	0	3	0	17	k__Bacteria;p__Planctomycetes;c__Planctomycea;o__Pirellulales;f__PirellulalesOR;g__PirellulalesOR
460	0	1	0	0	0	0	0	0	0	0	0	1	4	0	0	0	0	1	0	0	1	0	2	0	0	1	0	0	0	0	0	0	0	0	0	0	0	0	0	0	0	0	0	0	1	0	0	k__Bacteria;p__Bacteroidetes;c__Sphingobacteria;o__Sphingobacteriales;f__Flexibacteraceae;g__Dyadobacter
461	2	5	0	0	0	1	0	0	0	1	17	6	0	31	0	0	2	0	0	0	4	6	5	5	0	2	0	0	0	0	0	3	0	10	2	1	1	0	0	1	0	0	0	1	1	5	1	k__Bacteria;p__Verrucomicrobia;c__Verrucomicrobiae;o__Verrucomicrobiales;f__VerrucomicrobialesOR;g__VerrucomicrobialesOR
463	26	5	0	0	2	5	0	0	1	5	51	41	8	16	0	0	0	0	0	0	4	1	6	14	17	7	0	1	4	0	0	9	1	30	15	15	9	0	0	3	0	0	0	3	5	13	37	k__Bacteria;p__Proteobacteria;c__Deltaproteobacteria;o__Myxococcales;f__MyxococcalesOR;g__MyxococcalesOR
465	73	7	0	0	1	0	0	0	1	1	80	8	0	20	0	2	1	1	0	0	0	2	1	7	4	0	0	0	0	0	1	3	0	26	24	40	1	0	0	1	1	2	0	3	8	0	7	k__Bacteria;p__Actinobacteria;c__Actinobacteria;o__Solirubrobacterales;f__SolirubrobacteralesOR;g__SolirubrobacteralesOR
466	0	0	0	0	0	0	0	0	0	0	0	0	0	1	0	0	0	0	0	0	0	0	0	0	0	0	0	0	0	0	0	0	0	0	0	0	0	0	0	0	0	0	0	0	0	0	0	k__Bacteria;p__Proteobacteria;c__Alphaproteobacteria;o__Rhizobiales
467	16	5	0	0	0	0	0	0	0	0	18	7	0	28	0	0	0	1	0	0	1	0	1	1	13	1	0	0	0	0	0	0	1	10	1	9	6	0	0	0	0	0	1	0	0	5	1	k__Bacteria;p__Acidobacteria;c__Chloracidobacteria;o__ChloracidobacteriaCL;f__ChloracidobacteriaCL;g__ChloracidobacteriaCL
469	21	13	0	0	4	0	0	0	1	7	28	13	0	10	0	0	1	1	0	0	0	0	1	1	15	0	0	0	2	1	0	7	0	10	1	69	2	0	0	0	0	0	0	3	2	0	21	k__Bacteria;p__Acidobacteria;c__Chloracidobacteria;o__ChloracidobacteriaCL;f__ChloracidobacteriaCL;g__ChloracidobacteriaCL
470	13	5	0	0	39	5	0	0	0	1	4	6	6	4	0	0	11	64	0	0	6	1	12	29	16	10	0	0	2	40	0	4	2	5	8	7	45	0	0	13	23	0	0	0	24	17	3	k__Bacteria;p__Gemmatimonadetes;c__Gemmatimonadetes;o__Gemmatimonadales;f__Gemmatimonadaceae;g__GemmatimonadaceaeFA
472	0	0	0	0	2	0	0	0	0	0	0	0	0	0	0	0	0	5	0	0	0	0	0	0	0	0	0	0	0	1	0	1	0	0	0	0	2	0	0	0	0	0	0	0	0	2	0	k__Bacteria
473	0	0	0	0	0	0	0	0	0	0	0	0	0	0	0	2	0	0	0	0	0	0	0	0	0	0	0	0	0	0	0	0	0	0	5	0	0	0	0	0	0	0	0	0	0	0	1	k__Bacteria;p__Proteobacteria;c__Gammaproteobacteria;o__GammaproteobacteriaCL;f__GammaproteobacteriaCL;g__GammaproteobacteriaCL
474	4	50	0	0	0	0	15	21	0	19	31	32	1	1	0	1	1	3	0	0	25	3	3	29	18	16	0	0	4	5	0	22	16	22	43	56	5	0	0	5	7	7	2	2	130	22	26	k__Bacteria;p__Actinobacteria;c__Actinobacteria;o__Solirubrobacterales;f__SolirubrobacteralesOR;g__SolirubrobacteralesOR
475	45	1	0	0	2	0	0	0	1	1	22	7	0	16	0	0	0	6	0	0	0	0	1	12	1	0	0	0	0	0	0	3	0	4	4	30	14	0	0	0	6	0	0	0	1	4	9	k__Bacteria;p__Bacteroidetes;c__Sphingobacteria;o__Sphingobacteriales;f__Flexibacteraceae;g__Cytophaga
476	51	94	0	0	5	8	0	0	0	7	20	88	18	49	0	0	13	35	0	0	4	6	36	71	16	47	0	0	2	1	0	19	27	61	39	37	36	0	0	6	16	0	0	2	6	15	115	k__Bacteria;p__Nitrospirae;c__Nitrospira;o__Nitrospirales;f__Nitrospiraceae;g__Nitrospira
477	0	0	0	0	1	0	0	0	0	13	0	9	13	0	0	0	0	1	23	0	0	1	0	6	0	16	0	0	0	0	0	0	0	0	0	0	0	0	0	0	1	0	1	0	7	0	14	k__Bacteria;p__Bacteroidetes;c__Sphingobacteria;o__Sphingobacteriales;f__Sphingobacteriaceae;g__Sphingobacterium
478	4	34	0	0	0	2	0	0	1	4	21	54	12	3	0	0	2	2	3	0	2	1	6	59	26	1	0	0	5	1	1	20	0	39	4	5	12	0	0	0	0	0	0	2	13	23	49	k__Bacteria;p__Proteobacteria;c__Betaproteobacteria;o__Rhodocyclales;f__RhodocyclalesOR;g__RhodocyclalesOR
479	3	3	0	0	17	0	0	0	0	0	0	1	0	2	0	0	6	6	0	0	4	0	9	0	6	0	0	0	0	5	0	0	0	2	4	14	23	0	0	1	3	0	0	1	54	0	3	k__Bacteria;p__Proteobacteria;c__Betaproteobacteria;o__Nitrosomonadales;f__Nitrosomonadaceae;g__Nitrosomonas
481	0	0	0	0	2	0	0	0	0	1	1	0	1	0	0	0	1	0	0	0	3	2	0	0	0	0	0	0	1	0	0	0	0	0	1	0	0	0	0	0	2	0	0	0	1	0	0	k__Bacteria;p__Firmicutes;c__Bacilli;o__Bacillales;f__Bacillaceae;g__Bacillus
482	7	3	0	0	21	10	0	0	0	0	1	7	3	2	0	0	15	15	0	0	2	0	1	5	7	7	0	0	6	44	0	8	14	6	14	2	4	0	0	24	27	0	1	0	10	0	6	k__Bacteria;p__Actinobacteria;c__Actinobacteria;o__Actinomycetales;f__Kineosporiaceae;g__KineosporiaceaeFA
483	2	0	0	0	1	0	0	0	0	0	0	0	0	16	0	0	2	3	0	0	0	0	0	0	4	0	0	0	0	0	0	1	0	2	0	1	0	0	0	0	1	0	0	1	0	0	7	k__Bacteria;p__Bacteroidetes;c__Sphingobacteria;o__Sphingobacteriales;f__SphingobacterialesOR;g__SphingobacterialesOR
485	26	12	0	0	0	0	0	0	0	2	15	15	24	29	0	0	0	3	0	0	4	2	9	15	10	4	0	0	0	0	0	1	1	12	4	21	24	0	0	0	0	0	0	0	0	9	8	k__Bacteria;p__Proteobacteria;c__Betaproteobacteria;o__Rhodocyclales;f__RhodocyclalesOR;g__RhodocyclalesOR
486	30	33	0	0	0	0	0	0	1	0	24	16	13	54	0	0	0	0	0	0	4	6	0	40	9	36	0	0	0	2	0	2	0	7	0	20	94	0	0	1	0	0	0	0	2	115	4	k__Bacteria;p__Acidobacteria;c__Chloracidobacteria;o__ChloracidobacteriaCL;f__ChloracidobacteriaCL;g__ChloracidobacteriaCL
487	4	1	0	0	1	0	0	0	0	1	15	0	0	3	0	0	0	0	0	0	1	0	1	2	8	2	0	0	0	0	0	3	0	0	0	3	1	0	0	0	0	0	0	2	0	2	3	k__Bacteria;p__Proteobacteria;c__Alphaproteobacteria;o__Rhodospirillales;f__Rhodospirillaceae;g__RhodospirillaceaeFA
488	1	0	0	0	0	0	0	0	0	0	0	0	0	9	0	0	0	2	0	0	0	0	1	0	0	0	0	0	0	9	0	0	0	1	0	4	1	0	0	7	4	0	0	2	5	0	10	k__Bacteria;p__Firmicutes;c__Bacilli;o__Bacillales;f__Alicyclobacillaceae;g__Alicyclobacillus
489	13	15	0	2	11	7	1	0	1	4	18	23	25	29	0	0	22	9	1	0	9	9	37	29	14	13	0	0	1	29	1	4	25	26	56	45	38	0	0	7	33	0	1	1	70	47	14	k__Bacteria;p__Actinobacteria;c__Actinobacteria;o__Actinomycetales;f__Frankiaceae;g__FrankiaceaeFA
490	13	26	0	0	0	0	0	0	2	0	20	25	1	13	0	0	1	2	0	0	0	0	2	5	0	6	0	0	1	0	1	5	3	16	7	2	7	0	0	0	0	0	0	0	3	2	17	k__Bacteria;p__Bacteroidetes;c__Sphingobacteria;o__Sphingobacteriales;f__SphingobacterialesOR;g__SphingobacterialesOR
492	8	20	23	5	112	37	0	0	0	0	1	0	0	1	1	5	32	35	12	0	2	0	1	0	2	1	2	0	3	140	0	2	0	0	0	1	0	0	3	29	38	0	1	0	1	0	3	k__Bacteria;p__Proteobacteria;c__Alphaproteobacteria;o__Rhodobacterales;f__Rhodobacteraceae;g__Paracoccus
494	9	16	0	0	13	2	1	0	1	0	0	0	1	3	0	0	4	12	0	0	2	0	4	1	17	1	0	0	0	4	0	0	1	0	2	1	5	0	0	1	12	0	0	0	1	1	1	k__Bacteria;p__Chloroflexi;c__Chloroflexi;o__Roseiflexales;f__RoseiflexalesOR;g__RoseiflexalesOR
495	25	7	0	0	10	2	0	0	1	1	12	0	2	9	0	0	4	34	0	1	2	0	0	2	12	3	0	0	0	6	0	3	2	13	17	1	17	0	0	1	8	0	0	0	8	6	4	k__Bacteria;p__Bacteroidetes;c__Sphingobacteria;o__Sphingobacteriales;f__SphingobacterialesOR;g__SphingobacterialesOR
497	0	0	0	1	1	0	0	0	0	3	3	0	4	2	0	0	0	0	0	0	2	0	0	1	2	0	0	0	0	0	0	1	0	1	0	1	0	0	0	0	0	0	0	1	0	0	0	k__Bacteria;p__Firmicutes;c__Bacilli;o__Bacillales;f__Paenibacillaceae;g__Paenibacillus
498	11	1	0	0	4	4	0	4	0	3	15	10	0	1	0	0	2	4	2	0	0	0	1	5	12	3	0	0	3	6	0	2	2	21	11	14	13	0	1	1	35	0	0	0	7	0	16	k__Bacteria;p__Proteobacteria;c__Betaproteobacteria;o__Burkholderiales;f__Comamonadaceae;g__Ramlibacter
499	0	12	0	0	0	0	0	5	0	4	71	4	1	2	0	0	0	0	0	0	40	7	17	27	10	17	0	0	0	1	0	5	20	15	110	15	0	0	0	0	1	4	1	2	27	17	31	k__Bacteria;p__Bacteroidetes;c__Sphingobacteria;o__Sphingobacteriales;f__SphingobacterialesOR;g__SphingobacterialesOR
500	32	61	0	0	2	2	0	3	2	14	62	97	9	20	0	1	0	2	0	0	3	4	8	40	49	20	0	0	7	4	0	21	0	48	86	40	12	0	0	2	0	0	0	2	11	33	70	k__Bacteria;p__Acidobacteria;c__Solibacteres;o__Solibacterales;f__Solibacteraceae;g__Solibacter
501	4	49	0	0	1	0	0	0	3	6	11	88	0	1	0	0	0	0	0	0	0	0	3	5	34	4	0	0	0	0	0	6	2	53	17	10	1	0	0	0	1	0	0	1	2	2	8	k__Bacteria;p__Gemmatimonadetes;c__Gemmatimonadetes;o__Gemmatimonadales;f__Gemmatimonadaceae;g__Gemmatimonas
502	14	2	0	0	0	0	0	3	1	6	2	7	0	0	3	1	0	0	32	0	6	3	2	5	0	5	0	0	0	0	3	5	1	3	4	2	1	0	0	0	2	0	0	0	2	1	3	k__Bacteria;p__Proteobacteria;c__Alphaproteobacteria;o__Rhizobiales;f__Rhizobiaceae;g__Rhizobium
504	16	16	0	0	7	3	0	0	0	2	0	0	0	0	0	0	0	0	0	0	1	0	0	0	4	3	0	0	0	0	0	2	0	2	2	2	0	0	0	0	2	0	0	0	5	0	1	k__Bacteria;p__Proteobacteria;c__Deltaproteobacteria;o__Myxococcales;f__MyxococcalesOR;g__MyxococcalesOR
505	33	1	0	0	1	1	2	0	0	0	10	6	5	21	0	0	0	4	11	0	1	0	3	3	7	0	0	0	0	3	0	6	0	14	7	7	5	0	0	0	1	0	0	0	4	2	7	k__Bacteria;p__Proteobacteria;c__Alphaproteobacteria;o__Rhodospirillales;f__Rhodospirillaceae;g__RhodospirillaceaeFA
507	0	0	0	0	0	0	1	3	0	1	7	1	0	0	0	1	1	0	6	0	0	0	0	3	0	0	0	0	2	0	0	16	0	5	7	54	0	0	0	0	0	0	0	0	2	0	0	k__Bacteria;p__Bacteroidetes;c__Sphingobacteria;o__Sphingobacteriales;f__SphingobacterialesOR;g__SphingobacterialesOR
508	4	4	0	0	0	0	0	0	0	1	5	0	5	6	0	0	0	0	0	0	6	0	7	11	0	0	0	0	0	0	0	0	0	0	1	7	25	0	0	0	0	0	0	0	0	28	0	k__Bacteria;p__Actinobacteria;c__Actinobacteria;o__MC47;f__MC47OR;g__MC47OR
509	10	2	0	0	2	0	0	0	0	3	21	30	0	3	0	0	1	1	0	0	6	0	10	1	0	1	0	0	0	2	0	4	1	13	11	18	2	0	0	3	0	0	0	0	5	1	35	k__Bacteria;p__Proteobacteria;c__Betaproteobacteria;o__Methylophilales;f__MethylophilalesOR;g__MethylophilalesOR
510	17	1	0	0	21	5	0	0	1	3	6	54	130	87	0	0	125	188	3	0	37	5	134	162	73	32	0	0	2	59	0	4	3	11	22	28	233	0	0	95	20	0	0	0	5	391	15	k__Bacteria;p__Bacteroidetes;c__Sphingobacteria;o__Sphingobacteriales;f__SphingobacterialesOR;g__SphingobacterialesOR
511	29	140	0	0	22	10	5	0	5	12	23	35	5	13	0	0	3	16	0	0	10	2	18	17	60	38	0	0	3	4	1	19	14	36	35	12	30	0	0	3	42	0	0	0	2	21	9	k__Bacteria;p__Gemmatimonadetes;c__Gemmatimonadetes;o__Gemmatimonadales;f__Gemmatimonadaceae;g__GemmatimonadaceaeFA
512	8	6	0	0	1	1	0	0	0	0	5	1	0	18	0	0	0	1	0	0	0	0	1	0	0	0	0	0	1	0	0	2	0	2	0	7	0	0	0	0	0	0	0	0	0	0	4	k__Bacteria;p__Proteobacteria;c__Gammaproteobacteria;o__Oceanospirillales;f__211ds20;g__211ds20FA
513	0	0	0	0	0	0	0	0	0	0	0	0	0	0	0	2	0	3	0	0	0	0	0	0	1	0	0	0	0	4	0	0	0	0	0	0	0	0	0	0	1	0	0	0	0	0	0	k__Bacteria;p__Bacteroidetes;c__Sphingobacteria;o__Sphingobacteriales;f__Flammeovirgaceae;g__Fulvivirga
514	13	2	0	0	0	1	9	3	0	2	16	20	0	9	0	0	1	0	1	0	1	0	0	3	6	0	0	0	0	0	0	12	0	16	0	18	0	0	0	1	0	1	0	2	3	0	21	k__Bacteria;p__Proteobacteria;c__Alphaproteobacteria;o__Rhizobiales;f__Hyphomicrobiaceae;g__Hyphomicrobium
515	8	33	0	0	3	3	4	0	1	13	74	93	28	6	0	0	2	3	0	0	53	14	96	246	27	68	0	0	1	3	2	18	50	75	224	117	13	0	0	4	12	1	3	0	94	46	83	k__Bacteria;p__Proteobacteria;c__Alphaproteobacteria;o__AlphaproteobacteriaCL;f__AlphaproteobacteriaCL;g__AlphaproteobacteriaCL
516	2	0	0	0	0	0	12	0	0	1	0	5	1	6	0	0	0	0	0	0	0	0	2	0	0	0	0	0	0	0	0	2	0	2	0	0	0	0	0	0	0	0	0	1	0	0	1	k__Bacteria;p__Actinobacteria;c__Actinobacteria;o__Actinomycetales;f__Streptosporangiaceae;g__StreptosporangiaceaeFA
518	15	3	0	0	0	0	0	0	0	1	33	3	7	19	0	0	0	0	0	0	1	0	0	5	3	1	0	0	0	4	0	2	0	8	0	12	4	0	0	1	2	0	0	0	0	3	12	k__Bacteria;p__Proteobacteria;c__Alphaproteobacteria;o__Rhizobiales;f__Phyllobacteriaceae;g__PhyllobacteriaceaeFA
519	0	0	29	3	1	1	9	35	0	0	0	0	1	0	129	8	1	0	288	1	0	0	0	0	0	0	0	0	0	6	2	0	0	0	0	0	0	13	2	3	0	0	2	0	0	0	1	k__Bacteria;p__Proteobacteria;c__Gammaproteobacteria;o__Xanthomonadales;f__Sinobacteraceae;g__Hydrocarboniphaga
520	1	0	0	0	0	1	0	3	1	2	3	1	0	3	0	0	0	0	0	0	10	3	8	12	0	1	0	0	0	0	0	5	0	5	7	2	1	0	0	4	0	6	15	3	31	7	6	k__Bacteria;p__Actinobacteria;c__Actinobacteria;o__Actinomycetales;f__Pseudonocardiaceae;g__Pseudonocardia
521	1	2	0	0	0	0	1	0	0	2	1	0	0	1	0	0	0	0	0	0	0	0	0	0	0	0	0	0	0	0	0	1	0	9	0	10	2	0	0	0	0	0	0	0	0	1	0	k__Bacteria;p__Bacteroidetes;c__Sphingobacteria;o__Sphingobacteriales;f__Flexibacteraceae;g__Cytophaga
522	0	0	0	0	0	0	0	0	0	1	0	0	0	0	0	0	0	0	0	1	0	0	0	0	2	0	0	0	0	0	0	0	2	1	6	0	0	0	0	0	0	0	0	0	0	0	2	k__Bacteria;p__Proteobacteria;c__Gammaproteobacteria;o__Xanthomonadales;f__Sinobacteraceae;g__SinobacteraceaeFA
523	7	9	0	0	1	0	0	0	0	0	1	0	0	1	0	0	0	23	0	0	1	0	3	1	5	2	0	0	0	1	0	1	0	4	2	9	4	0	0	3	4	0	0	1	20	0	1	k__Bacteria;p__Bacteroidetes;c__Sphingobacteria;o__Sphingobacteriales;f__SphingobacterialesOR;g__SphingobacterialesOR
525	3	7	0	0	7	0	0	0	3	3	0	1	150	69	0	0	393	341	0	0	14	0	18	16	13	1	0	0	0	20	0	0	0	4	15	3	469	0	0	75	13	0	0	0	7	248	4	k__Bacteria;p__Cyanobacteria;c__Oscillatoriophycideae;o__Oscillatoriales;f__Phormidiaceae;g__Phormidium
527	6	0	0	0	0	0	0	0	4	4	17	16	0	1	0	0	0	0	0	0	3	0	1	3	0	0	0	0	2	0	0	12	0	6	11	17	2	0	1	0	2	0	0	3	1	0	24	k__Bacteria;p__Bacteroidetes;c__Sphingobacteria;o__Sphingobacteriales;f__SphingobacterialesOR;g__SphingobacterialesOR
529	4	56	0	0	11	3	5	26	3	11	35	34	13	9	0	0	5	7	48	0	36	5	23	54	37	24	0	0	11	8	0	35	19	52	80	37	8	0	2	3	9	0	0	1	54	48	38	k__Bacteria;p__Actinobacteria;c__Actinobacteria;o__Actinomycetales;f__Nocardioidaceae;g__NocardioidaceaeFA
530	8	4	0	0	21	59	0	0	1	0	0	0	8	17	0	0	47	139	0	0	1	1	12	59	0	3	0	0	4	158	0	3	0	1	1	6	62	0	0	130	165	0	0	19	0	53	0	k__Bacteria;p__Cyanobacteria;c__Oscillatoriophycideae;o__OscillatoriophycideaeCL;f__OscillatoriophycideaeCL;g__OscillatoriophycideaeCL
531	0	0	1	0	3	0	0	0	0	0	0	0	0	0	0	0	1	0	0	0	0	0	0	0	0	0	0	0	0	2	0	0	0	0	0	0	0	0	0	0	0	0	0	0	0	0	1	k__Bacteria;p__Firmicutes;c__Bacilli;o__Lactobacillales;f__Carnobacteriaceae;g__Carnobacterium
533	0	1	0	0	1	0	0	0	0	0	0	0	0	2	0	0	0	11	0	0	0	0	0	0	0	0	0	0	0	1	0	0	1	0	0	0	3	0	0	0	0	0	0	0	0	0	0	k__Bacteria;p__Proteobacteria;c__Betaproteobacteria;o__Burkholderiales;f__Burkholderiaceae;g__BurkholderiaceaeFA
534	0	0	4	2	0	0	0	1	43	71	0	0	0	0	3	0	0	1	0	5	11	460	0	2	0	0	0	0	0	0	14	0	0	0	0	0	0	0	0	1	0	0	1	29	9	0	0	k__Bacteria;p__Proteobacteria;c__Gammaproteobacteria;o__Enterobacteriales;f__Enterobacteriaceae;g__Trabulsiella
535	17	18	0	0	15	15	3	2	1	11	27	28	3	6	2	0	5	28	9	2	5	0	12	21	14	18	0	0	5	21	10	14	3	21	27	9	15	0	0	7	36	0	2	1	26	3	14	k__Bacteria;p__Proteobacteria;c__Betaproteobacteria;o__Burkholderiales
536	18	119	0	0	1	1	0	0	2	8	43	43	48	12	0	0	3	3	0	0	10	6	56	61	53	46	0	0	4	4	0	15	4	40	30	20	36	0	0	2	13	0	0	0	15	58	13	k__Bacteria;p__Proteobacteria;c__Betaproteobacteria;o__BetaproteobacteriaCL;f__BetaproteobacteriaCL;g__BetaproteobacteriaCL
537	1	0	0	0	0	0	0	0	0	0	0	0	0	0	0	0	0	4	0	0	1	0	0	0	0	0	0	0	0	0	0	0	0	0	0	0	0	0	0	0	0	0	0	0	0	0	0	k__Bacteria;p__Bacteroidetes;c__Sphingobacteria;o__Sphingobacteriales;f__Flexibacteraceae;g__Adhaeribacter
538	3	2	0	0	2	0	0	0	0	0	0	0	0	4	0	0	6	46	0	0	1	0	0	0	0	1	0	0	0	6	0	0	0	3	0	2	6	0	0	7	0	0	0	0	2	4	0	k__Bacteria;p__Bacteroidetes;c__Sphingobacteria;o__Sphingobacteriales;f__SphingobacterialesOR;g__SphingobacterialesOR
539	3	4	0	0	0	0	2	0	0	1	1	0	0	0	0	0	0	0	0	0	4	0	1	0	0	0	0	0	0	5	0	4	0	1	3	0	0	0	0	0	0	0	0	0	1	1	2	k__Bacteria;p__Proteobacteria;c__Gammaproteobacteria;o__Xanthomonadales;f__Xanthomonadaceae;g__XanthomonadaceaeFA
541	33	10	0	0	1	1	0	0	0	1	16	21	3	33	0	0	0	0	0	0	2	2	4	13	7	7	0	0	3	2	0	6	0	21	10	12	5	0	1	1	1	0	0	0	3	5	32	k__Bacteria;p__Planctomycetes;c__Planctomycea;o__Pirellulales;f__PirellulalesOR;g__PirellulalesOR
542	25	11	0	0	6	1	6	0	0	3	40	6	51	3	0	0	1	0	0	0	13	1	5	12	11	4	0	0	1	1	0	6	0	6	0	4	6	0	0	0	0	0	0	0	2	46	6	k__Bacteria;p__Actinobacteria;c__Actinobacteria;o__Solirubrobacterales;f__SolirubrobacteralesOR;g__SolirubrobacteralesOR
543	26	0	0	0	72	21	0	30	0	0	0	1	0	0	0	0	10	47	0	212	0	0	1	1	1	2	0	0	8	28	0	0	0	2	3	2	0	0	0	27	20	0	0	0	6	1	2	k__Bacteria;p__Proteobacteria;c__Alphaproteobacteria;o__Rhodospirillales;f__Acetobacteraceae;g__Roseomonas
544	3	3	0	0	0	1	0	0	1	2	11	12	0	1	0	0	0	0	0	0	2	0	3	1	0	0	0	0	0	0	0	4	0	6	14	1	0	0	0	0	3	0	0	0	0	0	7	k__Bacteria;p__Verrucomicrobia;c__Opitutae;o__Opitutales;f__Opitutaceae;g__Opitutus
545	13	5	0	0	16	2	0	0	1	0	1	3	1	3	0	0	9	22	0	1	9	0	7	2	6	3	0	0	1	9	0	2	1	4	3	4	9	0	0	4	4	0	0	3	10	2	2	k__Bacteria;p__Proteobacteria;c__Alphaproteobacteria;o__Rhodospirillales;f__Rhodospirillaceae;g__RhodospirillaceaeFA
546	46	1	0	0	0	8	0	0	0	4	2	1	0	8	0	0	0	0	0	0	0	0	2	3	0	1	0	0	0	1	0	3	0	1	8	2	2	0	0	0	5	0	0	0	1	1	30	k__Bacteria;p__Bacteroidetes;c__Sphingobacteria;o__Sphingobacteriales;f__Flexibacteraceae;g__Cytophaga
547	0	2	0	0	1	1	0	12	2	4	4	1	0	0	12	0	1	1	0	1	62	1	1	3	24	6	0	0	0	0	3	0	0	0	3	0	0	0	0	2	9	0	0	0	2	4	1	k__Bacteria;p__Acidobacteria;c__Acidobacteria;o__Acidobacteriales;f__Acidobacteriaceae;g__Terriglobus
548	4	8	0	0	61	21	0	0	1	1	3	4	3	17	8	0	39	129	0	0	0	3	5	22	1	26	0	0	14	49	0	6	8	2	3	9	104	0	0	106	42	0	0	0	38	105	0	k__Bacteria;p__Cyanobacteria;c__Oscillatoriophycideae;o__Chroococcales;f__Xenococcaceae;g__Chroococcidiopsis
550	11	8	0	0	8	6	0	0	0	3	18	12	2	11	0	0	3	17	0	0	13	2	2	18	4	4	0	0	3	5	0	9	3	17	11	6	13	0	0	0	4	0	0	0	6	8	11	k__Bacteria;p__Gemmatimonadetes;c__Gemmatimonadetes;o__Gemmatimonadales;f__Gemmatimonadaceae;g__GemmatimonadaceaeFA
551	1	1	0	7	0	0	0	8	0	3	21	0	0	0	0	0	0	0	0	17	21	3	6	15	0	5	0	0	1	0	1	5	4	0	3	0	0	0	0	2	2	2	0	2	0	0	5	k__Bacteria;p__Bacteroidetes;c__Sphingobacteria;o__Sphingobacteriales;f__SphingobacterialesOR;g__SphingobacterialesOR
552	4	17	0	0	2	1	0	2	1	2	47	93	0	13	10	0	0	0	1	0	5	1	17	8	5	13	0	0	1	1	0	13	4	45	35	11	7	0	0	0	0	0	0	3	10	12	32	k__Bacteria;p__Bacteroidetes;c__Sphingobacteria;o__Sphingobacteriales;f__SphingobacterialesOR;g__SphingobacterialesOR
553	0	8	0	0	0	0	346	24	12	41	3	1	2	1	0	0	0	0	160	2	72	20	4	6	1	1	0	0	0	0	16	5	0	3	0	0	1	0	0	0	0	2	0	2	1	24	8	k__Bacteria;p__Bacteroidetes;c__Sphingobacteria;o__Sphingobacteriales;f__SphingobacterialesOR;g__SphingobacterialesOR
554	1	2	0	0	3	1	0	0	0	0	0	2	0	1	0	0	2	6	0	0	0	0	0	0	0	0	0	0	0	3	0	0	1	1	0	1	0	0	0	5	4	0	0	0	0	3	0	k__Bacteria;p__Proteobacteria;c__Alphaproteobacteria;o__Rhodospirillales;f__Acetobacteraceae;g__Roseomonas
555	48	4	0	0	3	5	0	4	0	1	13	2	0	6	0	0	2	23	0	0	0	0	3	0	7	7	0	0	3	19	0	4	0	17	0	4	44	0	0	2	2	3	0	1	3	4	15	k__Bacteria;p__Proteobacteria;c__Deltaproteobacteria;o__Myxococcales;f__MyxococcalesOR;g__MyxococcalesOR
556	13	1	0	0	5	0	0	0	0	0	0	0	0	0	0	0	2	2	0	0	0	0	0	0	0	0	0	0	1	2	0	1	0	5	0	0	0	0	0	2	0	0	0	0	0	1	5	k__Bacteria;p__Bacteroidetes;c__Sphingobacteria;o__Sphingobacteriales;f__Flexibacteraceae;g__FlexibacteraceaeFA
557	4	5	0	0	2	0	2	0	0	2	11	7	0	4	0	0	1	6	0	0	5	0	16	8	3	4	0	0	0	1	0	1	5	6	8	9	5	0	0	0	1	0	0	1	6	0	8	k__Bacteria;p__Armatimonadetes;c__Armatimonadia;o__Armatimonadales;f__Armatimonadaceae;g__ArmatimonadaceaeFA
559	48	21	0	2	0	0	0	0	0	3	72	28	8	27	0	3	1	0	4	0	1	0	1	22	3	7	0	0	1	0	0	2	0	17	10	14	23	0	0	2	0	0	0	0	3	24	34	k__Bacteria;p__Planctomycetes;c__Phycisphaerae;o__PhycisphaeraeCL;f__PhycisphaeraeCL;g__PhycisphaeraeCL
560	35	0	0	0	0	2	0	0	0	3	6	4	3	7	0	0	0	0	0	0	0	0	0	0	0	0	0	0	0	0	0	0	0	0	0	0	1	0	0	0	0	0	0	0	0	4	0	k__Bacteria;p__Actinobacteria;c__Actinobacteria;o__Acidimicrobiales;f__AKIW874;g__AKIW874FA
561	8	3	0	0	0	1	0	0	0	2	0	4	0	1	0	0	0	2	0	0	1	0	0	1	0	0	0	0	0	0	0	2	0	4	0	3	0	0	0	1	3	0	0	1	0	0	3	k__Bacteria;p__Proteobacteria;c__Gammaproteobacteria;o__Xanthomonadales;f__Xanthomonadaceae;g__XanthomonadaceaeFA
563	28	1	0	0	1	1	0	0	1	2	4	4	0	7	0	0	1	0	0	0	1	0	1	2	1	0	0	0	0	2	0	0	0	4	1	6	0	0	0	0	4	0	1	0	2	0	2	k__Bacteria;p__Proteobacteria;c__Betaproteobacteria;o__Burkholderiales;f__Alcaligenaceae;g__Azohydromonas
564	0	0	0	0	0	0	0	0	0	0	1	0	1	0	0	0	0	0	0	0	40	0	33	1	8	0	0	0	0	4	2	8	2	11	17	51	0	0	0	3	0	0	0	0	100	0	9	k__Bacteria;p__Acidobacteria;c__Acidobacteria;o__Acidobacteriales;f__Acidobacteriaceae;g__AcidobacteriaceaeFA
565	14	51	0	0	5	0	0	0	1	0	36	25	35	14	0	0	4	2	0	1	6	6	29	78	11	39	0	0	0	0	1	9	18	18	32	13	27	0	1	0	6	0	0	2	17	71	35	k__Bacteria;p__Nitrospirae;c__Nitrospira;o__Nitrospirales;f__Nitrospiraceae;g__Nitrospira
566	0	0	9	0	16	20	0	4	2	0	0	0	0	0	22	0	3	1	0	78	0	1	0	0	0	0	0	0	0	18	0	0	0	0	1	0	0	0	0	24	25	3	0	0	0	0	1	k__Bacteria;p__Firmicutes;c__Bacilli;o__Lactobacillales;f__Enterococcaceae;g__Enterococcus
567	12	11	0	0	1	2	0	0	0	1	3	2	15	10	0	5	0	0	0	0	1	0	3	31	0	0	0	0	1	0	0	2	0	4	2	4	14	0	0	0	1	0	0	0	3	17	30	k__Bacteria;p__Proteobacteria;c__Deltaproteobacteria;o__Syntrophobacterales;f__Syntrophobacteraceae;g__SyntrophobacteraceaeFA
569	53	11	0	0	0	1	0	0	0	0	10	38	2	61	0	0	0	2	18	0	0	0	0	0	16	0	0	0	0	0	0	1	0	23	0	17	8	0	0	0	0	0	0	1	0	4	23	k__Bacteria;p__Planctomycetes;c__Planctomycea;o__Pirellulales;f__PirellulalesOR;g__PirellulalesOR
571	14	15	0	3	7	19	0	0	2	12	13	9	2	4	0	0	0	0	0	0	2	5	4	8	4	20	0	0	4	35	0	9	3	18	27	2	12	0	0	3	9	0	0	1	15	8	22	k__Bacteria;p__Proteobacteria;c__Deltaproteobacteria;o__Myxococcales;f__Polyangiaceae;g__PolyangiaceaeFA
574	73	6	0	0	1	1	0	0	0	0	32	20	1	7	0	0	0	5	0	0	1	0	4	0	1	0	0	0	0	3	0	4	3	18	5	18	0	0	0	1	2	0	0	0	1	2	17	k__Bacteria;p__Gemmatimonadetes;c__Gemmatimonadetes;o__Gemmatimonadales;f__Gemmatimonadaceae
575	9	2	0	0	11	2	0	0	0	0	7	4	0	3	0	0	4	15	0	0	0	0	1	0	1	0	0	0	0	6	0	0	0	1	0	5	0	0	0	4	2	0	0	0	0	0	3	k__Bacteria;p__Proteobacteria;c__Alphaproteobacteria;o__Rhodospirillales;f__Rhodospirillaceae;g__Skermanella
576	2	2	0	0	0	2	0	0	0	1	0	0	0	3	0	0	0	1	0	0	0	1	0	0	0	0	0	0	0	0	0	0	0	0	2	0	0	0	0	0	0	0	0	0	0	0	1	k__Bacteria;p__Bacteroidetes;c__Sphingobacteria;o__Sphingobacteriales;f__Flammeovirgaceae;g__FlammeovirgaceaeFA
577	17	82	0	0	14	3	0	0	0	3	1	5	1	7	0	0	10	115	50	0	1	0	70	0	12	57	0	0	0	4	0	1	0	8	1	10	11	0	0	8	1	0	0	0	2	1	1	k__Bacteria
578	3	1	0	0	1	1	0	0	0	0	0	0	0	0	0	0	4	5	0	0	1	0	0	0	0	0	0	0	0	11	0	0	0	3	0	1	1	0	0	2	0	0	0	0	0	0	10	k__Bacteria;p__Bacteroidetes;c__Sphingobacteria;o__Sphingobacteriales;f__Flexibacteraceae;g__FlexibacteraceaeFA
579	0	31	0	0	3	3	0	0	1	7	97	39	61	4	0	0	0	1	0	0	5	2	30	8	12	79	0	0	0	2	0	2	6	33	207	128	14	0	0	3	6	0	0	1	61	28	83	k__Bacteria;p__Acidobacteria;c__AcidobacteriaPH;o__AcidobacteriaPH;f__AcidobacteriaPH;g__AcidobacteriaPH
580	7	12	0	0	1	6	38	2	1	9	22	27	3	6	0	0	2	14	15	2	16	7	11	28	7	6	1	0	0	3	2	12	5	17	28	16	12	0	0	2	15	3	1	0	36	12	7	k__Bacteria;p__Proteobacteria;c__Alphaproteobacteria;o__Sphingomonadales;f__SphingomonadalesOR;g__SphingomonadalesOR
581	4	0	0	0	0	1	2	0	0	0	0	0	0	10	0	0	0	0	0	0	3	1	2	2	0	3	0	0	0	0	0	0	0	0	0	0	1	0	0	2	0	0	0	0	0	0	0	k__Bacteria;p__Proteobacteria;c__Betaproteobacteria;o__Methylophilales;f__Methylophilaceae;g__Methylobacillus
582	7	0	0	0	11	2	0	0	0	0	0	0	0	1	0	0	5	14	0	0	0	1	0	0	0	0	0	0	1	13	0	2	1	1	0	2	0	0	0	3	4	0	0	0	0	0	1	k__Bacteria;p__Gemmatimonadetes;c__Gemmatimonadetes;o__Gemmatimonadales;f__Gemmatimonadaceae;g__GemmatimonadaceaeFA
583	5	2	0	0	1	2	0	0	0	0	0	1	14	1	0	0	3	4	0	0	3	4	3	7	0	5	0	0	2	2	0	0	3	2	2	3	15	0	0	0	3	0	0	0	6	8	6	k__Bacteria;p__Proteobacteria;c__Alphaproteobacteria;o__Rhizobiales;f__RhizobialesOR;g__RhizobialesOR
584	6	0	0	0	1	0	0	0	0	0	0	0	0	11	0	0	0	0	0	0	0	1	1	0	1	0	0	0	0	0	0	0	0	0	2	2	0	0	0	0	0	0	0	0	3	1	1	k__Bacteria;p__Proteobacteria;c__Gammaproteobacteria;o__Xanthomonadales;f__Sinobacteraceae;g__SinobacteraceaeFA
585	7	48	0	0	5	2	0	1	0	3	62	11	58	35	0	0	2	0	0	0	6	5	40	138	9	21	0	0	3	0	1	6	4	52	33	22	57	0	0	0	2	0	0	0	9	137	12	k__Bacteria;p__Verrucomicrobia;c__Spartobacteria;o__Spartobacteriales;f__Spartobacteriaceae;g__MC18
587	3	9	0	0	0	0	0	0	0	3	20	15	0	30	0	0	0	0	0	0	0	1	1	57	0	1	0	0	0	0	0	1	0	23	4	6	23	0	3	0	0	0	0	1	1	7	32	k__Bacteria;p__Acidobacteria;c__Chloracidobacteria;o__ChloracidobacteriaCL;f__ChloracidobacteriaCL;g__ChloracidobacteriaCL
588	17	1	0	0	0	0	0	0	0	6	7	13	0	0	0	0	0	0	0	0	0	0	1	2	4	0	0	0	0	0	0	4	0	9	6	17	0	6	0	0	1	1	0	8	1	0	21	k__Bacteria;p__Proteobacteria;c__Alphaproteobacteria;o__Rhodobacterales;f__Hyphomonadaceae;g__HyphomonadaceaeFA
589	27	4	0	0	2	0	0	0	0	0	2	2	0	25	0	0	1	2	0	0	0	0	3	0	4	0	0	0	0	1	0	6	1	7	0	4	0	0	0	1	2	0	0	1	0	0	3	k__Bacteria;p__Acidobacteria;c__Solibacteres;o__Solibacterales;f__Solibacteraceae;g__Solibacter
590	0	1	0	0	0	2	0	0	0	2	0	3	0	0	0	0	0	0	0	0	0	0	0	1	0	0	0	0	0	2	0	3	0	3	14	5	0	0	0	0	2	0	0	0	1	0	0	k__Bacteria;p__Proteobacteria;c__Alphaproteobacteria;o__Sphingomonadales;f__Sphingomonadaceae;g__Sphingobium
592	9	3	0	0	1	0	0	0	0	0	29	6	3	7	0	0	1	0	0	0	0	0	0	2	5	0	0	0	0	4	0	5	0	6	1	3	1	0	0	2	2	0	0	0	1	3	7	k__Bacteria;p__Chloroflexi;c__Bljii12;o__AKYG885;f__Dolo_23;g__Dolo_23FA
593	0	0	0	0	0	0	0	0	0	0	0	0	0	0	0	0	0	0	0	4	0	0	0	0	0	0	0	0	0	0	0	0	0	0	0	0	0	0	0	0	0	1	0	0	2	0	0	k__Bacteria;p__Proteobacteria;c__Alphaproteobacteria;o__Rhizobiales;f__Hyphomicrobiaceae;g__Devosia
594	8	0	0	0	0	0	0	0	0	1	2	0	0	0	0	0	0	0	0	0	0	0	0	1	0	0	0	0	0	0	0	0	0	1	0	25	0	0	0	0	0	0	1	1	1	7	1	k__Bacteria;p__Bacteroidetes;c__Sphingobacteria;o__Sphingobacteriales;f__Flexibacteraceae;g__Cytophaga
595	32	0	0	0	9	6	0	0	2	0	0	0	0	0	0	0	6	7	0	14	0	0	0	4	1	3	0	0	2	6	0	1	0	2	1	1	0	0	0	4	5	0	0	0	4	1	1	k__Bacteria;p__Bacteroidetes;c__Sphingobacteria;o__Sphingobacteriales;f__Flexibacteraceae;g__Dyadobacter
597	19	1	0	0	0	0	0	0	0	2	3	2	0	10	0	0	0	0	0	0	0	0	0	1	0	0	0	0	0	0	0	2	0	3	0	31	0	0	0	1	0	0	0	1	0	1	4	k__Bacteria;p__Proteobacteria;c__Alphaproteobacteria;o__Rhizobiales;f__Rhodobiaceae;g__RhodobiaceaeFA
598	1	0	0	0	2	0	0	0	0	0	0	0	0	2	0	0	3	15	0	0	0	0	1	4	1	1	0	0	0	4	0	1	2	5	1	6	3	0	0	3	2	0	0	1	1	0	0	k__Bacteria;p__Proteobacteria;c__Alphaproteobacteria;o__Rhodospirillales;f__Acetobacteraceae;g__Roseomonas
599	6	0	0	0	2	1	0	1	2	0	4	1	0	1	0	0	0	7	0	0	3	0	0	3	6	1	0	0	2	3	0	3	2	3	2	1	2	0	0	2	0	0	0	0	2	1	0	k__Bacteria;p__Planctomycetes;c__Planctomycea;o__Gemmatales;f__Isosphaeraceae;g__IsosphaeraceaeFA
600	2	20	0	0	3	2	0	13	1	29	173	31	36	10	0	0	2	7	28	0	47	25	33	93	28	76	0	0	2	7	2	28	199	26	226	144	15	0	0	4	22	9	1	0	254	45	166	k__Bacteria;p__Acidobacteria;c__Solibacteres;o__Solibacterales;f__Solibacteraceae;g__Solibacter
601	4	5	0	0	1	0	0	0	0	0	1	1	6	7	0	0	3	16	0	0	3	0	1	0	0	11	0	0	0	6	0	0	0	0	1	9	7	0	0	3	3	0	0	0	0	2	1	k__Bacteria;p__Actinobacteria;c__Actinobacteria;o__Solirubrobacterales
602	15	22	0	0	5	0	0	0	0	0	4	2	2	2	0	0	5	11	1	0	1	0	4	4	0	6	0	0	0	7	0	0	0	5	7	3	21	0	1	2	4	0	0	0	5	7	11	k__Bacteria;p__Bacteroidetes;c__Sphingobacteria;o__Sphingobacteriales;f__Flexibacteraceae;g__FlexibacteraceaeFA
603	0	1	0	0	2	5	65	3	8	36	1	1	0	0	1	0	4	44	0	1	162	222	21	60	1	15	0	0	2	17	4	118	89	35	121	37	17	0	0	21	65	0	3	8	653	26	19	k__Bacteria;p__Proteobacteria;c__Betaproteobacteria;o__Burkholderiales;f__Burkholderiaceae;g__Burkholderia
604	27	8	0	0	3	1	0	0	0	0	19	15	4	11	0	0	3	13	0	0	0	2	5	28	9	6	0	0	2	7	0	8	2	31	10	14	13	0	0	4	12	0	0	6	22	22	20	k__Bacteria;p__Actinobacteria;c__Actinobacteria;o__Solirubrobacterales;f__SolirubrobacteralesOR;g__SolirubrobacteralesOR
605	0	0	0	0	12	42	0	0	0	1	0	8	682	23	0	0	700	94	0	0	3	0	1	1	2	0	0	0	0	52	0	0	0	0	0	0	3	0	0	52	42	0	0	0	0	150	0	k__Bacteria;p__Cyanobacteria;c__Oscillatoriophycideae;o__Oscillatoriales;f__Phormidiaceae;g__Phormidium
606	5	9	0	0	36	8	0	0	0	0	1	2	4	4	0	0	20	35	0	0	4	0	1	2	24	2	0	0	4	24	0	4	0	4	7	9	7	0	0	15	28	0	0	0	3	6	5	k__Bacteria;p__Proteobacteria;c__Alphaproteobacteria;o__Rhodobacterales;f__Rhodobacteraceae;g__Rubellimicrobium
607	16	6	0	0	3	1	0	0	0	1	28	4	8	22	0	0	4	2	0	0	0	0	0	3	5	0	0	0	0	1	0	1	0	4	0	9	10	0	0	0	0	0	0	1	0	5	5	k__Bacteria;p__SPAM;c__0319_6G9;o__0319_6G9CL;f__0319_6G9CL;g__0319_6G9CL
608	21	1	0	0	0	1	2	0	0	0	10	1	10	6	0	0	1	1	0	0	2	2	0	26	2	1	0	0	0	2	0	2	0	3	2	0	6	0	0	0	1	0	0	0	4	4	8	k__Bacteria;p__Proteobacteria;c__Alphaproteobacteria;o__Rhodospirillales;f__Rhodospirillaceae;g__RhodospirillaceaeFA
609	11	28	2	0	2	3	0	0	0	3	58	48	7	26	0	0	0	0	0	0	3	1	13	9	19	25	0	0	1	0	0	4	2	18	16	29	14	0	0	0	0	0	0	1	5	6	13	k__Bacteria;p__Acidobacteria;c__Chloracidobacteria;o__ChloracidobacteriaCL;f__ChloracidobacteriaCL;g__ChloracidobacteriaCL
610	9	1	0	0	13	3	0	0	0	0	0	0	1	3	0	0	7	33	0	0	1	0	2	1	4	0	0	0	0	8	0	2	1	8	6	3	12	0	0	3	4	0	0	0	19	2	9	k__Bacteria;p__Proteobacteria;c__Alphaproteobacteria;o__Caulobacterales;f__Caulobacteraceae;g__CaulobacteraceaeFA
611	15	28	0	0	4	2	0	0	1	2	20	10	16	6	0	0	0	6	0	0	0	0	2	11	3	0	0	0	0	2	1	5	0	7	1	6	13	0	0	2	1	0	0	0	1	20	9	k__Bacteria;p__Proteobacteria;c__Alphaproteobacteria;o__Rhodospirillales;f__Rhodospirillaceae;g__RhodospirillaceaeFA
612	8	13	0	0	12	4	0	0	3	7	27	14	17	9	0	0	1	28	0	0	25	6	21	23	14	10	0	0	3	10	0	19	6	30	37	22	21	0	0	4	26	0	1	1	50	28	24	k__Bacteria;p__Gemmatimonadetes;c__Gemmatimonadetes;o__Gemmatimonadales;f__Gemmatimonadaceae;g__GemmatimonadaceaeFA
613	0	165	0	0	3	0	0	27	1	104	17	78	25	0	0	0	4	3	0	0	26	10	29	58	20	34	0	0	1	2	0	2	12	7	160	60	3	0	0	0	8	0	0	0	25	22	20	k__Bacteria;p__Acidobacteria;c__Acidobacteria;o__Acidobacteriales;f__Acidobacteriaceae;g__AcidobacteriaceaeFA
614	14	4	0	0	2	0	0	0	0	0	36	10	56	13	0	0	2	1	0	0	19	5	14	50	5	2	0	0	0	0	0	2	0	0	1	3	14	0	0	2	2	2	0	0	0	73	17	k__Bacteria;p__Actinobacteria;c__Actinobacteria;o__Actinomycetales;f__Pseudonocardiaceae;g__PseudonocardiaceaeFA
615	5	15	0	0	1	0	0	0	0	1	48	13	14	25	0	0	1	1	10	0	8	4	17	22	43	23	0	0	0	2	0	3	1	16	17	8	20	0	0	1	0	0	0	2	5	46	10	k__Bacteria;p__Acidobacteria;c__iii1_8;o__DS_18;f__DS_18OR;g__DS_18OR
616	12	22	0	0	1	0	0	0	2	9	11	13	2	21	0	0	0	5	0	0	2	0	7	12	14	10	0	1	0	4	0	2	2	15	8	8	10	0	0	0	1	0	0	0	5	9	4	k__Bacteria;p__Bacteroidetes;c__Sphingobacteria;o__Sphingobacteriales;f__SphingobacterialesOR;g__SphingobacterialesOR
618	67	1	0	0	3	0	0	0	1	0	26	19	0	6	0	0	0	1	0	0	0	0	0	4	1	0	0	0	1	2	0	4	0	13	0	7	1	0	0	1	3	2	4	3	2	3	16	k__Bacteria;p__Acidobacteria;c__Acidobacteria;o__Acidobacteriales;f__AcidobacterialesOR;g__AcidobacterialesOR
619	3	15	0	0	2	5	0	0	2	3	7	10	1	2	0	0	0	6	0	0	5	1	4	7	7	3	0	0	0	5	0	8	8	4	2	0	6	0	0	2	2	0	1	0	44	11	1	k__Bacteria;p__Gemmatimonadetes;c__Gemmatimonadetes;o__GemmatimonadetesCL;f__GemmatimonadetesCL;g__GemmatimonadetesCL
620	0	2	0	0	5	0	0	0	0	0	5	0	4	3	0	0	2	2	0	0	0	0	1	5	0	0	0	0	0	1	0	0	0	1	1	1	1	0	0	1	0	0	0	0	1	0	1	k__Bacteria;p__Firmicutes;c__Bacilli;o__Bacillales;f__Paenibacillaceae;g__Cohnella
622	2	26	0	0	0	1	0	0	1	2	13	10	46	7	0	2	4	4	21	0	39	4	33	20	34	39	0	0	1	10	0	3	5	3	27	23	23	0	0	1	5	0	0	0	64	37	50	k__Bacteria;p__Actinobacteria;c__Actinobacteria;o__MC47;f__MC47OR;g__MC47OR
623	10	14	0	0	2	5	0	2	1	37	89	7	2	0	0	0	4	2	2	0	79	4	73	35	2	8	0	0	2	3	5	16	11	14	53	19	0	0	0	3	5	0	1	0	16	3	13	k__Bacteria;p__Bacteroidetes;c__Sphingobacteria;o__Sphingobacteriales;f__Sphingobacteriaceae;g__SphingobacteriaceaeFA
626	83	4	0	0	1	0	0	0	0	1	4	8	0	23	0	0	0	0	0	0	0	0	0	4	2	0	0	0	1	0	0	7	0	40	0	2	0	0	0	0	0	0	0	0	0	0	1	k__Bacteria;p__Proteobacteria;c__Deltaproteobacteria;o__Entotheonellales;f__Entotheonellaceae;g__Entotheonella
627	13	3	0	0	20	8	5	147	0	1	1	1	1	0	0	0	2	2	0	1801	1	0	0	6	0	0	0	0	0	3	0	2	1	1	4	0	0	0	0	1	2	12	0	0	3	2	2	k__Bacteria;p__Proteobacteria;c__Betaproteobacteria;o__Burkholderiales;f__Alcaligenaceae;g__Pigmentiphaga
629	0	10	0	4	0	0	0	0	1	7	33	13	0	1	0	0	0	1	0	0	21	4	18	233	16	29	0	0	0	1	0	2	5	2	117	50	3	0	0	0	2	3	0	0	17	17	34	k__Bacteria;p__Verrucomicrobia;c__Verrucomicrobiae;o__Verrucomicrobiales;f__VerrucomicrobialesOR;g__VerrucomicrobialesOR
631	9	12	0	0	7	2	0	1	0	2	25	7	14	10	0	1	5	21	0	0	14	3	11	26	15	6	0	0	0	4	0	9	6	19	28	10	26	0	0	5	6	0	0	0	12	8	8	k__Bacteria;p__Planctomycetes;c__Phycisphaerae;o__PhycisphaeraeCL;f__PhycisphaeraeCL;g__PhycisphaeraeCL
632	16	1	0	0	0	0	0	0	0	0	6	6	0	8	0	0	0	0	0	0	0	0	0	0	1	0	0	0	0	0	0	1	1	16	2	15	0	0	0	0	0	0	0	1	1	1	13	k__Bacteria;p__Bacteroidetes;c__Sphingobacteria;o__Sphingobacteriales;f__Flexibacteraceae;g__Cytophaga
633	0	0	0	0	0	0	0	0	0	0	0	0	0	3	0	0	0	0	0	0	0	0	0	0	0	0	0	0	0	0	0	0	0	0	0	0	0	0	0	0	0	0	0	1	0	0	0	k__Bacteria;p__Acidobacteria;c__Solibacteres;o__Solibacterales;f__Solibacteraceae;g__Solibacter
634	3	0	0	0	5	1	0	0	0	0	0	0	2	0	0	0	10	13	0	0	3	0	2	0	1	0	0	0	0	8	0	0	0	1	1	1	4	0	0	0	5	0	0	1	5	0	1	k__Bacteria;p__Gemmatimonadetes;c__Gemmatimonadetes;o__GemmatimonadetesCL;f__GemmatimonadetesCL;g__GemmatimonadetesCL
635	0	0	60	4	18	1	4	3	0	0	0	0	0	0	17	19	1	1	62	0	0	0	0	0	1	0	7	3	0	0	0	0	0	0	0	0	0	2	2	5	4	0	0	0	0	0	0	k__Bacteria;p__Firmicutes;c__Bacilli;o__Lactobacillales;f__Streptococcaceae;g__Streptococcus
636	19	7	0	2	0	1	0	0	0	0	1	22	0	6	0	0	1	5	0	0	1	0	5	4	6	0	0	0	1	0	0	4	1	17	2	0	1	0	0	0	2	0	0	1	0	0	18	k__Bacteria;p__Planctomycetes;c__Planctomycea;o__Pirellulales;f__Pirellulaceae;g__A17
637	15	4	0	0	7	3	12	0	0	1	4	8	0	6	0	0	4	5	2	0	2	1	2	6	10	5	0	0	0	5	0	6	0	2	1	1	9	0	0	3	3	0	1	0	8	3	0	k__Bacteria;p__Actinobacteria;c__Actinobacteria;o__Actinomycetales;f__Micromonosporaceae;g__MicromonosporaceaeFA
638	17	20	0	0	4	2	0	0	1	7	15	9	11	13	0	0	0	0	27	0	3	0	2	6	1	3	0	0	0	1	0	1	0	11	1	0	2	0	0	0	5	0	0	0	1	9	4	k__Bacteria;p__Chloroflexi;c__Chloroflexi;o__Roseiflexales;f__Kouleothrixaceae;g__KouleothrixaceaeFA
639	34	21	0	0	4	1	11	0	2	0	61	8	18	14	0	0	0	0	14	0	6	4	12	21	15	22	0	0	1	0	0	7	2	21	11	4	41	0	0	0	6	0	0	0	5	31	15	k__Bacteria;p__Proteobacteria;c__Alphaproteobacteria;o__Rhizobiales;f__Hyphomicrobiaceae;g__Rhodoplanes
640	4	0	0	0	1	0	0	0	0	0	2	0	0	1	0	1	3	1	0	0	0	0	0	0	1	1	0	0	2	5	0	0	0	0	0	0	0	0	0	1	0	0	0	0	1	0	0	k__Bacteria;p__Actinobacteria;c__Actinobacteria;o__Actinomycetales;f__Streptomycetaceae;g__Streptomyces
641	1	2	0	0	0	0	0	0	0	4	1	2	0	0	0	0	0	0	0	0	0	0	2	0	2	2	0	0	0	0	0	1	0	1	7	1	0	0	0	0	0	0	0	1	0	0	7	k__Bacteria;p__Verrucomicrobia;c__Opitutae;o__Opitutales;f__Opitutaceae;g__OpitutaceaeFA
645	13	39	0	0	2	2	0	0	1	10	39	53	4	5	0	0	1	13	0	0	17	2	53	39	11	53	0	0	1	6	0	5	11	45	53	43	57	0	0	0	8	0	1	0	30	17	33	k__Bacteria;p__Bacteroidetes;c__Sphingobacteria;o__Sphingobacteriales;f__SphingobacterialesOR;g__SphingobacterialesOR
647	27	14	0	0	0	1	0	0	0	3	37	15	0	154	0	0	0	1	0	0	1	0	2	1	2	0	0	0	0	0	0	0	0	9	1	30	5	0	0	0	0	0	0	1	0	2	54	k__Bacteria;p__Acidobacteria;c__Chloracidobacteria;o__ChloracidobacteriaCL;f__ChloracidobacteriaCL;g__ChloracidobacteriaCL
648	42	15	0	0	1	7	3	5	3	2	23	12	0	11	0	5	0	6	0	0	1	5	8	27	1	8	0	0	0	0	0	15	2	36	19	8	3	0	0	0	5	0	0	3	8	5	39	k__Bacteria;p__Proteobacteria;c__Alphaproteobacteria;o__Rhizobiales;f__Hyphomicrobiaceae;g__Rhodoplanes
649	1	4	0	0	2	1	0	0	0	3	1	2	31	8	0	0	3	10	0	0	8	1	8	11	12	17	0	0	2	4	0	0	1	0	8	8	44	0	0	6	4	0	0	0	2	28	0	k__Bacteria;p__Bacteroidetes;c__Sphingobacteria;o__Sphingobacteriales;f__SphingobacterialesOR;g__SphingobacterialesOR
650	4	6	0	4	0	0	0	0	0	3	12	18	1	6	0	0	0	0	0	0	0	0	0	6	0	0	0	0	0	0	0	3	0	5	1	13	7	0	0	0	0	0	1	0	4	2	33	k__Bacteria;p__Bacteroidetes;c__Sphingobacteria;o__Sphingobacteriales;f__SphingobacterialesOR;g__SphingobacterialesOR
651	1	0	12	2	4	19	1	19	1	1	0	1	0	0	0	2	0	6	20	0	1	0	0	2	0	0	0	0	1	22	4	0	1	1	1	1	0	1	0	2	7	1	2	0	5	0	0	k__Bacteria;p__Actinobacteria;c__Actinobacteria;o__Actinomycetales;f__Microbacteriaceae;g__Frigoribacterium
652	2	23	0	0	0	0	0	0	0	0	2	11	0	59	0	0	1	3	0	0	20	0	2	1	1	0	0	0	0	0	0	1	3	10	2	12	1	0	0	3	0	0	0	0	1	0	17	k__Bacteria
653	10	0	0	0	31	8	0	0	1	0	0	0	2	1	0	0	16	46	0	0	1	0	2	0	4	3	0	0	4	21	0	0	0	1	0	1	3	0	0	26	14	0	0	0	1	4	0	k__Bacteria;p__Proteobacteria;c__Alphaproteobacteria;o__Rhodospirillales;f__Acetobacteraceae;g__Roseomonas
654	29	19	0	1	2	8	0	0	1	5	26	37	8	7	0	0	0	0	0	0	5	0	2	4	8	17	0	0	4	1	0	13	5	22	50	9	14	0	0	1	2	0	0	0	5	16	20	k__Bacteria;p__Proteobacteria;c__Deltaproteobacteria;o__Myxococcales;f__Haliangiaceae;g__HaliangiaceaeFA
655	4	0	13	0	2	0	0	1	2	5	10	0	0	3	6	0	0	0	7	0	2	0	0	1	0	0	0	0	0	2	0	2	0	3	1	6	0	0	0	0	4	7	1	0	0	0	4	k__Bacteria;p__Actinobacteria;c__Actinobacteria;o__Actinomycetales;f__Microbacteriaceae;g__Agromyces
656	6	21	0	0	0	2	0	0	0	0	14	30	15	5	0	0	1	0	0	0	6	0	3	12	3	0	0	0	0	0	0	2	0	7	0	6	2	0	0	1	2	0	0	0	0	18	1	k__Bacteria;p__Chloroflexi;c__Bljii12;o__B07_WMSP1;f__AKYH910;g__AKYH910FA
657	0	0	182	54	11	0	0	0	0	0	0	0	0	0	109	60	0	0	0	0	1	0	0	0	0	0	10	3	0	1	0	0	0	0	1	0	0	11	18	0	8	0	0	0	0	0	0	k__Bacteria;p__Cyanobacteria;c__4C0d_2;o__mle1_12;f__mle1_12OR;g__mle1_12OR
658	19	53	0	0	7	10	6	3	1	6	63	53	32	8	0	0	3	3	0	0	15	1	13	50	19	17	0	0	2	13	0	35	16	59	33	22	29	0	0	5	30	0	0	2	47	43	25	k__Bacteria;p__Actinobacteria;c__Actinobacteria;o__Actinomycetales;f__Micromonosporaceae;g__MicromonosporaceaeFA
659	5	3	0	0	18	20	1	1	2	2	3	3	8	4	0	1	1	33	0	0	19	10	24	19	2	8	0	0	10	26	8	8	2	4	7	2	12	0	1	7	37	0	0	0	6	12	5	k__Bacteria;p__Proteobacteria;c__Betaproteobacteria;o__Burkholderiales;f__Oxalobacteraceae;g__Massilia
661	6	1	0	0	11	1	0	0	0	0	1	3	6	0	0	0	4	12	0	0	0	0	3	1	2	1	0	0	1	15	0	1	0	2	0	2	3	0	0	4	7	0	0	1	0	3	1	k__Bacteria;p__Actinobacteria;c__Actinobacteria;o__Actinomycetales;f__Nocardioidaceae;g__Nocardioides
662	33	0	0	0	0	0	0	0	0	2	15	8	0	4	0	0	1	1	0	0	0	0	0	3	0	1	0	0	0	0	0	5	0	9	28	10	0	0	0	0	0	0	0	1	0	3	14	k__Bacteria;p__Proteobacteria;c__Alphaproteobacteria;o__AlphaproteobacteriaCL;f__AlphaproteobacteriaCL;g__AlphaproteobacteriaCL
664	6	0	0	0	0	0	0	0	0	0	0	1	0	2	0	0	0	0	0	0	0	0	0	0	0	0	0	0	0	0	0	0	0	0	0	8	0	0	0	0	0	0	0	0	0	0	0	k__Bacteria;p__Proteobacteria;c__Deltaproteobacteria;o__Entotheonellales;f__Entotheonellaceae;g__Entotheonella
665	2	0	0	0	0	0	0	0	0	0	0	0	0	0	0	0	1	0	0	0	0	0	0	0	0	0	0	0	0	0	0	0	0	0	0	0	0	0	0	0	0	0	0	0	0	0	0	k__Bacteria
666	0	0	0	0	0	0	0	0	0	0	0	0	0	1	0	0	0	0	0	0	0	0	0	0	0	0	0	0	0	0	0	0	0	1	0	0	0	0	0	0	0	0	0	0	1	0	0	k__Bacteria;p__Bacteroidetes;c__Sphingobacteria;o__Sphingobacteriales;f__Sphingobacteriaceae;g__SphingobacteriaceaeFA
667	20	34	0	0	0	0	0	0	2	1	173	54	7	33	0	0	0	0	0	0	2	1	0	14	76	25	0	0	0	0	0	12	1	69	11	52	27	0	0	0	0	0	0	0	2	10	25	k__Bacteria;p__Acidobacteria;c__Chloracidobacteria;o__ChloracidobacteriaCL;f__ChloracidobacteriaCL;g__ChloracidobacteriaCL
669	6	31	0	0	3	7	3	0	0	6	37	34	32	4	0	0	1	5	0	0	9	3	15	46	23	27	0	0	2	4	0	28	3	61	46	14	16	0	0	0	18	1	0	3	48	47	57	k__Bacteria;p__Actinobacteria;c__Actinobacteria;o__Actinomycetales;f__Micromonosporaceae;g__Dactylosporangium
670	3	0	0	1	7	0	2	0	12	80	11	1	1	2	0	0	0	1	16	1	2	4	0	2	1	0	0	0	0	0	0	8	0	1	0	0	1	0	0	1	0	0	0	8	0	0	2	k__Bacteria;p__Proteobacteria;c__Betaproteobacteria;o__Burkholderiales;f__Burkholderiaceae;g__Cupriavidus
671	7	2	0	1	1	0	0	0	1	0	0	2	1	10	0	0	3	2	0	0	0	0	2	0	0	0	0	0	0	2	0	0	1	5	2	0	1	0	0	0	0	0	0	0	15	0	4	k__Bacteria;p__Acidobacteria;c__Solibacteres;o__Solibacterales;f__Solibacteraceae;g__Solibacter
672	0	1	0	0	1	0	0	0	1	2	0	1	0	1	0	0	0	1	0	0	0	0	1	0	1	0	0	0	0	3	0	0	0	0	0	0	2	0	0	0	1	0	0	0	1	0	0	k__Bacteria;p__Gemmatimonadetes;c__Gemmatimonadetes;o__GemmatimonadetesCL;f__GemmatimonadetesCL;g__GemmatimonadetesCL
673	15	1	0	0	3	4	0	0	1	1	16	8	38	8	0	0	2	2	11	0	15	3	5	25	9	5	0	0	1	5	1	11	3	6	3	8	16	0	0	2	5	0	4	0	11	27	5	k__Bacteria;p__Actinobacteria;c__Actinobacteria;o__Solirubrobacterales;f__Patulibacteraceae;g__PatulibacteraceaeFA
675	9	0	0	0	1	0	0	0	1	0	1	1	1	6	0	0	1	0	0	0	0	0	0	3	0	0	0	0	0	0	0	0	0	1	0	0	0	0	0	0	0	3	1	0	0	0	1	k__Bacteria;p__Acidobacteria;c__Acidobacteria;o__Acidobacteriales;f__AcidobacterialesOR;g__AcidobacterialesOR
676	3	4	0	0	2	0	0	0	0	0	3	4	6	0	0	0	1	7	16	0	1	0	0	0	1	4	0	0	0	3	0	3	4	3	5	0	1	0	0	1	6	0	0	0	3	0	1	k__Bacteria;p__Proteobacteria;c__Alphaproteobacteria;o__Rhodospirillales;f__Acetobacteraceae;g__Roseomonas
677	12	0	0	0	14	4	0	0	0	0	1	0	2	2	0	0	8	30	0	20	0	0	0	3	5	0	0	0	2	12	0	1	0	2	3	2	1	0	0	27	14	0	0	0	10	2	0	k__Bacteria;p__Proteobacteria;c__Alphaproteobacteria;o__Rhodospirillales;f__Acetobacteraceae;g__Roseomonas
678	6	0	0	0	0	0	0	0	0	0	1	0	0	3	0	0	0	3	0	0	1	0	1	0	0	0	0	0	0	0	0	1	0	5	0	0	1	0	0	0	0	0	0	0	0	0	6	k__Bacteria;p__Planctomycetes;c__Planctomycea;o__Pirellulales;f__Pirellulaceae;g__A17
679	2	1	0	0	5	0	9	0	3	1	0	0	13	0	0	0	0	0	67	0	2	0	0	2	0	2	0	0	0	0	0	3	0	0	0	0	2	0	0	0	0	0	2	54	3	1	2	k__Bacteria;p__Firmicutes;c__Bacilli;o__Bacillales;f__Paenibacillaceae;g__Brevibacillus
680	0	0	55	0	2	0	0	2	0	0	0	0	0	0	0	0	3	1	0	0	0	0	0	0	0	0	0	0	1	4	0	0	0	0	0	0	0	0	0	2	1	0	0	0	2	0	0	k__Bacteria;p__Actinobacteria;c__Actinobacteria;o__Actinomycetales;f__Nocardiopsaceae;g__NocardiopsaceaeFA
681	1	2	0	0	5	0	0	0	1	1	0	0	0	3	0	0	4	10	6	0	1	0	0	0	1	0	0	0	2	2	0	1	0	7	0	1	0	0	0	4	3	0	0	0	1	1	0	k__Bacteria;p__Planctomycetes;c__Planctomycea;o__Gemmatales;f__Isosphaeraceae;g__IsosphaeraceaeFA
682	0	6	0	0	0	0	0	0	0	0	93	2	22	2	0	0	0	2	0	0	3	9	12	275	21	29	0	0	0	7	0	1	25	199	122	144	111	0	0	0	12	0	1	1	62	33	930	k__Bacteria;p__Acidobacteria;c__AcidobacteriaPH;o__AcidobacteriaPH;f__AcidobacteriaPH;g__AcidobacteriaPH
683	6	6	0	0	0	0	0	0	0	0	3	7	32	33	0	0	3	3	0	0	10	1	10	12	5	7	0	0	0	1	0	1	0	4	2	13	3	0	0	0	2	0	0	0	0	24	3	k__Bacteria;p__Actinobacteria;c__Actinobacteria
685	156	10	0	0	5	1	3	0	1	4	109	4	57	10	0	0	2	1	0	0	0	0	1	4	9	0	0	0	1	4	0	7	0	6	0	4	13	0	0	1	3	0	0	1	0	3	5	k__Bacteria;p__Actinobacteria;c__Actinobacteria;o__MC47;f__MC47OR;g__MC47OR
686	4	2	0	1	3	1	0	3	2	0	0	2	0	2	0	0	3	7	0	0	1	1	0	3	9	2	0	0	0	2	0	0	1	2	2	0	1	0	0	2	5	0	0	0	5	1	2	k__Bacteria;p__Proteobacteria;c__Alphaproteobacteria;o__Rhizobiales;f__Bradyrhizobiaceae;g__Balneimonas
687	0	0	0	0	0	0	0	0	0	0	0	0	0	1	0	0	0	0	0	1	0	0	0	0	0	0	0	0	0	0	0	0	0	0	0	0	0	0	0	0	0	0	0	0	0	0	0	k__Bacteria;p__Proteobacteria;c__Deltaproteobacteria;o__Syntrophobacterales;f__Syntrophobacteraceae;g__SyntrophobacteraceaeFA
688	20	3	0	0	0	0	0	0	0	0	6	1	52	72	0	0	0	1	0	0	2	0	1	15	0	0	0	0	0	1	0	2	0	5	0	0	36	0	0	0	5	0	0	0	0	14	4	k__Archaea;p__Crenarchaeota;c__Thaumarchaeota;o__Nitrososphaerales;f__Nitrososphaeraceae;g__Nitrososphaera
689	0	0	0	0	1	0	0	0	0	0	1	0	1	0	0	0	0	1	0	0	0	0	0	1	0	0	0	0	0	0	0	0	0	0	0	0	0	2	0	0	0	0	0	0	0	0	0	k__Bacteria;p__Actinobacteria;c__Actinobacteria;o__Actinomycetales;f__Micromonosporaceae;g__Dactylosporangium
690	5	0	5	0	3	0	0	13	0	1	0	0	0	0	81	3	1	1	335	0	6	0	0	0	0	0	1	0	1	2	2	0	0	0	1	0	0	1	2	1	0	0	1	0	0	0	0	k__Bacteria;p__Proteobacteria;c__Betaproteobacteria;o__Methylophilales;f__Methylophilaceae;g__Methylophilus
691	53	17	0	0	2	2	5	0	1	2	17	26	6	5	0	0	2	1	0	0	1	0	0	11	1	0	0	0	0	0	0	0	0	6	1	3	19	0	0	0	0	0	0	0	1	12	10	k__Bacteria;p__Proteobacteria;c__Deltaproteobacteria;o__Syntrophobacterales;f__Syntrophobacteraceae;g__SyntrophobacteraceaeFA
692	5	1	1	0	4	2	0	1	0	0	11	1	0	0	1	3	0	3	8	5	10	0	3	2	0	2	0	0	1	8	3	2	4	1	7	4	1	0	0	2	4	0	0	0	4	1	5	k__Bacteria;p__Proteobacteria;c__Betaproteobacteria;o__Burkholderiales;f__Comamonadaceae;g__Acidovorax
693	0	71	0	0	0	2	0	6	2	5	92	15	11	7	0	0	0	1	0	0	64	6	25	50	38	56	0	0	0	0	1	7	45	76	364	176	10	0	0	0	4	0	0	0	192	48	73	k__Bacteria;p__Proteobacteria;c__Alphaproteobacteria;o__AlphaproteobacteriaCL;f__AlphaproteobacteriaCL;g__AlphaproteobacteriaCL
695	0	2	0	2	0	2	0	4	0	0	238	0	0	0	0	0	0	0	0	0	0	0	0	1	0	4	0	0	0	0	1	0	0	0	8	0	0	0	0	0	1	1	0	0	0	0	1	k__Bacteria;p__Bacteroidetes;c__Flavobacteria;o__Flavobacteriales;f__Flavobacteriaceae;g__Flavobacterium
697	0	78	0	0	0	3	0	17	1	18	41	35	83	7	0	0	1	7	9	0	49	10	35	68	51	63	0	0	0	6	1	6	14	13	88	55	21	0	0	1	10	0	0	1	128	24	24	k__Bacteria;p__Proteobacteria;c__Alphaproteobacteria;o__Rhizobiales;f__Hyphomicrobiaceae;g__Rhodoplanes
698	2	10	0	0	3	0	0	0	2	2	3	15	28	18	0	0	9	10	36	0	20	10	57	15	11	15	0	0	0	20	0	2	6	9	7	29	26	0	0	6	11	0	0	4	15	25	14	k__Bacteria;p__Actinobacteria;c__Actinobacteria;o__Solirubrobacterales;f__Patulibacteraceae;g__PatulibacteraceaeFA
699	0	9	0	0	0	0	0	0	0	0	1	1	0	0	0	0	0	2	0	0	0	0	1	0	6	0	0	0	0	0	0	0	0	0	0	1	7	0	0	1	7	0	0	0	1	0	0	k__Bacteria;p__Proteobacteria;c__Deltaproteobacteria;o__Myxococcales;f__Polyangiaceae;g__Chondromyces
700	16	0	0	0	2	7	49	0	1	6	17	2	1	5	0	0	0	2	32	0	11	1	4	4	3	7	1	0	3	6	7	12	4	9	21	11	1	0	0	2	6	14	58	6	11	2	11	k__Bacteria;p__Proteobacteria;c__Alphaproteobacteria;o__Sphingomonadales;f__SphingomonadalesOR;g__SphingomonadalesOR
701	0	1	0	0	3	5	0	0	0	1	2	7	27	11	0	0	14	223	0	0	6	0	735	6	0	2	0	0	10	90	0	0	0	0	0	0	20	0	0	12	8	0	0	0	0	580	0	k__Bacteria;p__Cyanobacteria;c__Oscillatoriophycideae;o__Oscillatoriales;f__Phormidiaceae;g__Phormidium
702	0	0	0	0	0	0	0	0	0	0	0	0	0	0	0	0	0	0	0	0	0	0	0	0	0	0	0	0	0	0	0	0	0	0	0	0	0	0	0	0	1	0	0	0	0	0	0	k__Bacteria;p__Proteobacteria;c__Alphaproteobacteria;o__Rhizobiales;f__Methylocystaceae;g__MethylocystaceaeFA
703	22	0	0	0	1	0	0	0	1	1	9	0	0	11	0	0	0	0	50	0	0	0	2	0	1	0	0	0	0	0	0	2	0	5	0	13	0	0	0	1	1	0	0	0	0	1	10	k__Bacteria;p__Acidobacteria;c__Chloracidobacteria;o__ChloracidobacteriaCL;f__ChloracidobacteriaCL;g__ChloracidobacteriaCL
704	6	6	0	1	0	0	0	0	0	0	5	2	0	8	0	2	1	10	0	0	0	0	0	0	0	1	0	0	0	3	0	2	1	4	1	3	0	0	0	1	7	0	0	1	0	1	2	k__Bacteria;p__Chloroflexi;c__Thermomicrobia;o__Thermomicrobiales;f__ThermomicrobialesOR;g__ThermomicrobialesOR
705	2	10	0	0	4	14	0	0	0	1	6	12	5	3	0	0	5	10	0	0	6	4	28	15	8	25	0	0	7	38	0	1	18	3	17	20	7	0	0	28	58	0	0	0	50	54	5	k__Bacteria;p__Proteobacteria;c__Alphaproteobacteria;o__Rhizobiales;f__Beijerinckiaceae;g__BeijerinckiaceaeFA
706	3	2	0	0	0	0	15	2	3	22	2	0	1	6	0	0	1	3	8	0	23	4	0	6	2	3	0	0	0	1	1	8	3	3	5	1	1	0	0	0	4	0	0	10	6	5	4	k__Bacteria;p__Actinobacteria;c__Actinobacteria;o__Actinomycetales;f__Streptomycetaceae;g__Streptomyces
709	12	3	0	0	0	0	0	0	0	0	1	0	17	91	0	0	0	1	0	0	0	1	0	0	1	0	0	0	0	0	0	0	0	2	0	3	2	0	0	0	0	0	0	0	0	8	0	k__Bacteria;p__Actinobacteria;c__Actinobacteria;o__Actinomycetales;f__Sporichthyaceae;g__SporichthyaceaeFA
710	0	0	0	0	0	0	0	0	0	0	0	0	0	0	0	0	0	0	0	0	0	0	0	0	0	0	0	0	0	2	0	0	0	0	0	0	0	0	0	2	12	0	0	0	0	0	0	k__Bacteria;p__Proteobacteria;c__Alphaproteobacteria;o__Rhizobiales;f__Phyllobacteriaceae;g__Parvibaculum
711	7	85	0	0	3	0	0	0	0	1	5	9	0	14	0	0	1	2	0	0	5	0	2	5	9	4	0	0	0	5	0	2	0	5	12	8	0	0	0	0	5	0	0	0	1	6	1	k__Bacteria;p__Acidobacteria;c__Chloracidobacteria;o__ChloracidobacteriaCL;f__ChloracidobacteriaCL;g__ChloracidobacteriaCL
712	5	46	0	0	1	0	0	0	1	0	25	5	12	0	0	0	0	1	0	0	1	0	3	6	12	0	0	0	1	0	0	4	0	4	2	0	16	0	0	0	0	0	0	0	0	15	4	k__Bacteria;p__Acidobacteria;c__Solibacteres;o__Solibacterales;f__Solibacteraceae;g__Solibacter
713	0	0	0	0	0	2	0	0	0	0	0	1	0	0	0	0	0	0	0	0	0	0	0	0	0	0	0	0	0	0	0	0	0	2	2	0	0	0	0	0	0	0	1	0	0	0	0	k__Bacteria;p__Proteobacteria;c__Alphaproteobacteria;o__Sphingomonadales;f__Sphingomonadaceae;g__Sphingopyxis
714	7	8	0	0	8	5	0	2	0	3	29	30	13	7	0	0	7	15	0	0	6	15	14	65	16	11	0	0	4	3	0	13	8	34	25	17	6	0	0	10	16	0	0	0	86	14	47	k__Bacteria;p__Proteobacteria;c__Alphaproteobacteria;o__Rhodospirillales;f__Acetobacteraceae;g__Acidisoma
715	2	7	0	0	2	0	1	0	0	2	9	17	3	1	0	0	0	0	0	0	1	1	18	14	5	3	0	0	0	0	0	6	3	14	9	2	6	0	0	0	1	8	0	0	8	8	16	k__Bacteria;p__Acidobacteria;c__Chloracidobacteria;o__ChloracidobacteriaCL;f__ChloracidobacteriaCL;g__ChloracidobacteriaCL
716	0	0	0	0	0	0	0	213	0	0	0	0	1	0	0	0	0	8	0	2070	1	2	0	0	0	1	0	0	0	6	0	0	0	0	0	0	0	0	0	0	0	0	0	0	0	0	0	k__Bacteria;p__Firmicutes;c__Bacilli;o__Bacillales;f__Paenibacillaceae;g__Paenibacillus
717	0	1	0	0	2	1	1	0	0	0	1	0	0	0	0	0	0	4	0	0	1	1	0	1	0	0	0	0	0	1	0	1	1	1	2	2	0	0	0	1	3	0	1	0	0	0	5	k__Bacteria;p__Proteobacteria;c__Alphaproteobacteria;o__Sphingomonadales;f__SphingomonadalesOR;g__SphingomonadalesOR
718	13	8	0	0	14	4	0	0	0	1	11	10	10	13	0	0	7	25	0	1	10	2	21	82	13	18	0	0	1	12	0	1	8	13	17	7	39	0	0	5	12	0	1	0	32	17	20	k__Bacteria;p__Armatimonadetes;c__CH21;o__CH21CL;f__CH21CL;g__CH21CL
719	11	3	0	0	0	0	0	2	0	1	5	3	4	39	0	0	0	2	0	0	1	2	1	0	11	0	0	0	0	0	0	0	0	2	0	6	4	0	0	0	0	0	0	1	2	6	0	k__Bacteria;p__Actinobacteria;c__Actinobacteria;o__Actinomycetales
720	12	4	0	0	0	0	0	0	0	0	1	0	21	13	0	0	0	1	0	0	2	0	0	2	4	1	0	0	0	0	0	0	0	0	0	0	2	0	0	0	0	0	0	0	0	5	0	k__Bacteria;p__Actinobacteria;c__Actinobacteria;o__Solirubrobacterales;f__SolirubrobacteralesOR;g__SolirubrobacteralesOR
721	27	55	0	0	4	0	0	0	1	6	16	38	1	5	0	0	2	0	26	0	4	0	7	2	9	15	0	0	0	0	0	2	0	33	7	9	6	0	0	0	4	0	0	0	0	0	10	k__Bacteria;p__Bacteroidetes;c__Sphingobacteria;o__Sphingobacteriales;f__SphingobacterialesOR;g__SphingobacterialesOR
722	0	0	4	4	0	0	16	7	0	0	0	3	0	0	23	5	1	0	33	3	1	0	0	0	0	0	1	0	0	2	17	1	0	1	2	0	0	3	0	1	1	0	3	0	0	0	0	k__Bacteria;p__Verrucomicrobia;c__Verrucomicrobiae;o__Verrucomicrobiales;f__Verrucomicrobiaceae;g__Prosthecobacter
723	5	2	0	0	2	0	0	0	0	0	3	5	0	9	0	0	3	6	0	0	0	0	0	2	2	5	0	0	0	6	0	1	1	11	2	0	2	0	0	7	4	0	0	0	7	4	4	k__Bacteria;p__Actinobacteria;c__Actinobacteria;o__Acidimicrobiales;f__AcidimicrobialesOR;g__AcidimicrobialesOR
724	38	1	0	0	0	0	0	0	0	0	8	9	0	28	0	1	0	1	0	0	0	1	0	0	4	0	0	0	0	0	0	2	0	25	0	2	0	0	0	0	1	0	0	0	0	0	5	k__Bacteria;p__Planctomycetes;c__Planctomycea;o__Pirellulales;f__Pirellulaceae
725	12	7	0	0	0	0	0	0	0	0	10	12	0	0	0	1	2	0	0	0	1	0	4	3	5	3	0	0	0	0	0	2	0	13	3	4	2	0	0	1	0	0	0	0	0	1	10	k__Bacteria;p__Verrucomicrobia;c__Spartobacteria;o__Spartobacteriales;f__Spartobacteriaceae;g__Chthoniobacter
726	0	0	0	0	0	0	0	0	0	0	0	0	1	5	0	0	1	0	0	0	0	0	0	0	0	0	0	0	0	0	0	0	0	1	0	0	1	0	0	0	0	0	0	0	0	0	0	k__Bacteria;p__Actinobacteria;c__Actinobacteria;o__Rubrobacterales;f__Rubrobacteraceae;g__Rubrobacter
727	36	11	0	0	0	0	9	0	0	1	56	15	1	12	0	0	3	1	0	0	1	0	0	0	6	0	0	0	0	0	0	1	0	3	0	2	0	0	0	2	1	0	0	0	0	2	1	k__Bacteria;p__SPAM;c__0319_6G9;o__0319_6G9CL;f__0319_6G9CL;g__0319_6G9CL
728	6	2	0	0	2	0	0	0	1	0	2	5	2	5	0	0	0	13	0	0	5	0	2	2	11	0	0	0	0	2	0	2	3	10	7	25	2	0	0	5	1	0	0	0	31	6	4	k__Bacteria;p__Bacteroidetes;c__Sphingobacteria;o__Sphingobacteriales;f__SphingobacterialesOR;g__SphingobacterialesOR
729	0	1	0	0	0	0	0	0	0	0	2	0	5	1	0	0	2	17	9	0	1	1	2	0	0	0	0	0	0	3	0	0	3	1	3	4	1	0	0	1	3	0	0	0	0	1	0	k__Bacteria;p__Gemmatimonadetes;c__Gemmatimonadetes;o__GemmatimonadetesCL;f__GemmatimonadetesCL;g__GemmatimonadetesCL
731	33	5	0	0	1	2	0	0	0	1	26	6	3	11	0	0	1	1	0	0	3	2	1	1	6	1	0	0	0	0	0	5	0	9	4	3	2	0	0	0	0	0	0	0	1	3	11	k__Bacteria;p__Chloroflexi;c__TK17;o__S085;f__S085OR;g__S085OR
732	26	0	0	0	0	0	0	0	1	0	19	13	0	3	0	0	0	0	0	0	0	0	0	4	0	0	0	0	0	0	0	4	0	7	3	6	0	0	0	1	0	0	1	2	0	0	19	k__Bacteria;p__Proteobacteria;c__Alphaproteobacteria;o__Rhizobiales;f__Hyphomicrobiaceae;g__HyphomicrobiaceaeFA
733	39	4	0	0	0	1	2	0	2	2	56	2	3	10	0	0	0	0	0	0	0	0	2	9	2	0	0	0	0	0	0	5	0	20	0	10	5	0	1	0	2	0	0	0	2	5	17	k__Bacteria;p__Proteobacteria;c__Alphaproteobacteria;o__Rhizobiales;f__Phyllobacteriaceae;g__PhyllobacteriaceaeFA
735	6	2	0	0	4	0	0	0	0	0	3	0	252	59	0	0	153	159	0	0	9	0	30	9	3	20	0	0	0	28	0	0	0	0	14	22	399	0	0	5	17	0	0	1	9	119	7	k__Bacteria;p__Cyanobacteria;c__Oscillatoriophycideae;o__Oscillatoriales;f__Phormidiaceae;g__Phormidium
736	17	54	0	0	0	0	0	0	1	7	92	17	19	15	0	0	0	0	0	0	7	5	7	22	39	9	0	0	2	0	1	5	0	23	12	4	30	0	0	0	0	1	0	0	3	91	9	k__Bacteria;p__Bacteroidetes;c__Sphingobacteria;o__Sphingobacteriales;f__SphingobacterialesOR;g__SphingobacterialesOR
737	23	15	6	0	52	4	12	0	9	20	2	9	7	1	6	0	10	6	0	0	1	1	3	12	11	6	0	0	2	20	0	92	0	0	5	0	2	0	0	5	1	0	0	110	16	1	3	k__Bacteria;p__Firmicutes;c__Bacilli;o__Bacillales
738	13	7	0	0	2	1	0	1	0	2	6	5	2	2	0	0	1	8	3	10	2	0	2	0	8	5	0	0	0	0	0	2	0	2	1	0	2	0	0	3	3	0	0	0	2	2	9	k__Bacteria;p__Actinobacteria;c__Actinobacteria;o__Actinomycetales;f__Nocardioidaceae;g__Pimelobacter
739	4	0	0	0	8	2	0	85	0	0	0	0	0	0	5	0	7	3	0	562	0	0	0	0	0	0	0	0	3	22	0	0	0	0	0	0	0	0	0	4	3	66	0	0	0	0	0	k__Bacteria;p__Actinobacteria;c__Actinobacteria;o__Actinomycetales;f__Dermabacteraceae;g__Brachybacterium
740	5	6	0	0	2	2	0	0	0	0	0	0	2	1	0	0	3	6	11	0	0	0	0	0	3	0	0	0	0	1	0	0	0	6	2	0	0	0	0	1	1	0	0	0	1	0	0	k__Bacteria;p__Gemmatimonadetes;c__Gemmatimonadetes;o__GemmatimonadetesCL;f__GemmatimonadetesCL;g__GemmatimonadetesCL
741	10	1	0	0	0	0	0	0	0	1	3	2	0	2	0	0	0	0	0	0	0	0	0	0	2	0	0	0	0	2	0	0	0	4	0	1	0	0	0	0	0	0	0	0	0	0	0	k__Bacteria;p__Actinobacteria;c__Actinobacteria;o__Euzebiales;f__Euzebiaceae;g__Euzebia
743	14	0	0	0	1	0	0	0	1	3	5	5	0	4	0	0	1	0	0	0	0	0	0	2	3	2	0	0	1	0	0	9	0	13	5	3	1	0	0	2	0	0	3	0	2	0	13	k__Bacteria;p__Proteobacteria;c__Gammaproteobacteria;o__Xanthomonadales;f__Sinobacteraceae;g__SinobacteraceaeFA
744	9	15	0	0	1	0	0	4	2	5	55	27	25	23	0	0	0	0	2	0	3	1	2	24	5	8	0	0	0	0	1	2	2	21	18	28	52	0	1	1	3	0	0	0	19	29	22	k__Bacteria;p__Verrucomicrobia;c__Spartobacteria;o__Spartobacteriales;f__Spartobacteriaceae;g__MC18
745	0	24	0	0	6	2	0	0	1	3	34	12	13	8	0	0	0	3	0	0	11	7	16	35	10	48	0	0	2	0	0	14	1	63	71	20	27	0	2	1	4	0	0	0	11	48	23	k__Bacteria;p__Acidobacteria;c__AcidobacteriaPH;o__AcidobacteriaPH;f__AcidobacteriaPH;g__AcidobacteriaPH
746	0	0	0	0	0	0	0	0	0	0	0	0	4	0	0	0	0	0	0	0	1	0	0	1	0	0	0	0	0	1	0	0	0	0	0	0	4	0	0	0	0	0	0	0	0	1	0	k__Bacteria;p__Actinobacteria;c__Actinobacteria;o__Rubrobacterales;f__Rubrobacteraceae;g__Rubrobacter
747	0	0	0	0	0	3	0	0	2	0	0	0	0	0	1	0	7	2	0	0	0	0	0	0	0	0	0	0	0	10	0	0	0	0	0	0	0	0	0	5	4	6	0	0	0	0	0	k__Bacteria;p__Proteobacteria;c__Alphaproteobacteria;o__Rhodobacterales;f__Rhodobacteraceae;g__Rhodobacter
748	28	1	0	0	1	0	0	0	1	0	48	7	7	4	0	0	0	0	0	0	0	1	0	29	6	5	0	0	0	3	0	4	0	19	2	2	13	0	0	0	0	0	0	0	1	27	8	k__Bacteria;p__Acidobacteria;c__Chloracidobacteria;o__ChloracidobacteriaCL;f__ChloracidobacteriaCL;g__ChloracidobacteriaCL
749	18	7	0	0	2	2	0	0	0	0	4	11	15	10	0	0	4	19	3	0	4	0	11	12	1	6	0	0	1	6	0	2	2	11	3	9	15	0	0	2	1	0	0	0	2	9	6	k__Bacteria;p__Proteobacteria;c__Alphaproteobacteria;o__Rhizobiales;f__Bradyrhizobiaceae;g__BradyrhizobiaceaeFA
751	1	2	0	1	2	0	0	0	0	0	1	21	0	1	0	0	2	40	0	0	1	0	0	0	0	0	0	0	0	0	0	0	0	11	2	1	3	0	0	2	1	0	0	0	0	0	2	k__Bacteria;p__Proteobacteria;c__Alphaproteobacteria;o__Sphingomonadales;f__Sphingomonadaceae;g__SphingomonadaceaeFA
755	0	0	0	0	1	0	0	0	0	0	1	1	7	0	0	0	2	4	0	0	10	0	9	0	3	3	0	0	0	5	0	1	12	5	9	1	5	0	0	0	3	0	0	0	28	6	1	k__Bacteria;p__Proteobacteria;c__Alphaproteobacteria;o__Rhizobiales;f__RhizobialesOR;g__RhizobialesOR
756	19	0	0	0	1	0	0	2	0	0	23	17	0	8	0	0	2	0	0	0	1	1	2	8	0	1	0	0	0	0	0	12	0	18	3	20	2	0	0	0	2	0	3	1	4	3	33	k__Bacteria;p__Proteobacteria;c__Alphaproteobacteria;o__Rhizobiales;f__Hyphomicrobiaceae;g__Rhodoplanes
758	6	2	0	0	10	1	0	0	0	2	6	12	14	15	0	0	28	46	0	0	6	0	20	6	26	7	0	0	3	9	0	2	0	39	6	27	19	0	0	19	10	0	0	0	40	23	7	k__Bacteria;p__Bacteroidetes;c__Sphingobacteria;o__Sphingobacteriales;f__SphingobacterialesOR;g__SphingobacterialesOR
760	9	23	0	0	0	0	0	0	1	3	79	33	1	2	0	0	3	2	0	0	5	6	12	52	15	12	0	0	0	1	2	6	7	23	80	13	6	0	0	0	1	0	0	0	23	8	18	k__Bacteria;p__Proteobacteria;c__Alphaproteobacteria;o__AlphaproteobacteriaCL;f__AlphaproteobacteriaCL;g__AlphaproteobacteriaCL
761	33	5	0	0	1	0	0	2	1	4	70	19	0	1	0	0	1	0	0	0	2	2	0	8	0	0	0	0	0	2	0	6	0	6	3	9	0	0	0	0	1	1	0	0	3	3	13	k__Bacteria;p__Proteobacteria;c__Alphaproteobacteria;o__Rhodospirillales;f__Rhodospirillaceae;g__RhodospirillaceaeFA
762	13	2	0	0	0	0	0	0	0	2	3	6	0	16	0	0	1	1	0	0	0	0	1	0	0	3	0	0	0	0	0	1	1	6	2	0	0	0	0	0	1	0	0	0	0	1	7	k__Bacteria;p__Bacteroidetes;c__Sphingobacteria;o__Sphingobacteriales;f__Flexibacteraceae;g__Cytophaga
763	0	2	215	33	5	3	0	2	0	0	1	2	1	2	52	23	0	0	18	0	0	0	0	0	0	0	4	2	0	0	71	4	0	0	0	0	1	7	5	0	0	0	5	0	0	1	0	k__Bacteria;p__Proteobacteria;c__Gammaproteobacteria;o__Pseudomonadales;f__Pseudomonadaceae;g__Pseudomonas
764	6	4	0	1	11	2	0	2	0	0	1	14	6	6	1	0	8	19	8	1	3	3	11	11	12	10	0	0	1	12	0	8	7	8	13	8	10	0	0	19	11	0	0	1	89	18	8	k__Bacteria;p__Actinobacteria;c__Actinobacteria;o__Actinomycetales;f__Geodermatophilaceae;g__Geodermatophilus
766	15	12	0	0	2	0	2	5	1	1	54	19	9	11	0	0	0	2	0	0	6	2	9	19	12	3	0	0	0	1	0	3	0	15	10	10	3	0	0	0	1	2	0	0	1	9	14	k__Bacteria;p__Planctomycetes;c__Planctomycea;o__Gemmatales;f__Gemmataceae;g__Gemmata
767	20	1	0	0	1	0	0	0	0	0	12	2	0	23	0	0	0	0	0	0	0	1	1	2	1	0	0	0	0	0	0	1	1	4	4	22	1	0	0	0	2	0	0	1	0	0	16	k__Bacteria;p__Proteobacteria;c__Alphaproteobacteria;o__Rhizobiales;f__Hyphomicrobiaceae;g__Rhodoplanes
768	1	0	40	10	18	4	0	2	0	0	0	0	0	0	36	4	15	7	32	0	0	0	0	0	0	0	0	0	1	60	0	0	0	0	0	0	0	2	8	6	8	1	3	0	0	0	1	k__Bacteria;p__Proteobacteria;c__Gammaproteobacteria;o__Pseudomonadales;f__Pseudomonadaceae;g__Pseudomonas
769	3	37	0	0	2	0	0	0	0	6	5	7	10	7	0	0	1	2	1	0	23	5	8	2	33	78	0	0	0	6	1	3	0	3	12	7	13	0	0	1	8	0	0	0	7	31	16	k__Bacteria;p__Actinobacteria;c__Actinobacteria;o__MC47;f__MC47OR;g__MC47OR
771	11	3	0	0	2	1	0	0	0	0	8	7	3	11	0	0	0	1	0	0	0	0	3	2	4	0	0	0	0	2	0	1	0	1	0	5	0	0	0	0	1	0	0	0	0	3	1	k__Bacteria;p__Chloroflexi;c__TK17;o__S085;f__S085OR;g__S085OR
772	4	1	0	0	4	0	0	0	1	0	2	1	0	0	0	0	0	5	0	0	0	0	2	0	7	2	0	0	1	2	0	0	0	2	0	3	0	0	0	0	8	0	1	0	8	0	15	k__Bacteria;p__Chloroflexi;c__Anaerolineae;o__A4b;f__A4bOR;g__A4bOR
773	4	12	0	0	13	4	0	0	0	4	8	25	19	4	0	0	40	62	5	0	5	3	24	31	14	12	0	0	1	24	0	6	29	14	19	7	19	0	0	47	57	0	0	0	62	18	23	k__Bacteria;p__Proteobacteria;c__Alphaproteobacteria;o__Rhodospirillales;f__Acetobacteraceae;g__Roseomonas
774	5	1	0	0	3	3	0	0	0	1	1	4	3	17	0	0	4	20	5	0	6	0	2	2	6	3	0	0	2	2	0	1	4	9	5	4	7	0	0	3	2	0	0	0	2	1	7	k__Bacteria;p__Actinobacteria;c__Actinobacteria;o__Actinomycetales;f__Nocardioidaceae;g__NocardioidaceaeFA
775	8	28	0	0	2	1	1	0	1	0	12	12	6	25	0	0	4	5	0	0	0	0	5	26	5	6	0	0	0	0	0	2	2	23	5	11	18	0	0	0	3	0	0	0	1	10	5	k__Bacteria;p__SC4;c__SC4PH;o__SC4PH;f__SC4PH;g__SC4PH
776	0	1	0	0	2	0	0	0	0	0	0	2	850	5	0	0	137	129	0	0	10	0	4	2	0	2	0	0	0	9	0	0	0	0	0	0	8	0	0	32	2	0	0	0	0	424	0	k__Bacteria;p__Cyanobacteria;c__Oscillatoriophycideae;o__Oscillatoriales;f__Phormidiaceae;g__Phormidium
777	0	0	0	0	0	0	0	0	0	0	1	0	2	23	0	0	0	2	0	0	0	0	0	1	3	0	0	0	0	0	0	0	0	0	0	2	1	0	0	0	0	0	0	0	1	1	1	k__Bacteria;p__Actinobacteria;c__Actinobacteria;o__Solirubrobacterales;f__SolirubrobacteralesOR;g__SolirubrobacteralesOR
778	5	23	0	0	0	0	0	1	0	1	4	7	0	2	0	0	1	8	0	0	0	0	0	6	2	1	0	0	2	7	0	3	0	10	0	8	12	0	0	0	0	0	0	0	18	1	3	k__Bacteria;p__Bacteroidetes;c__Sphingobacteria;o__Sphingobacteriales;f__SphingobacterialesOR;g__SphingobacterialesOR
779	4	3	0	0	2	2	0	4	0	1	2	0	0	0	0	0	2	2	0	0	0	0	1	0	0	0	0	0	0	0	0	1	0	5	3	5	0	0	0	1	2	0	0	0	6	1	4	k__Bacteria;p__Actinobacteria;c__Actinobacteria;o__Acidimicrobiales;f__CL500_29;g__CL500_29FA
781	26	1	0	0	0	0	0	0	0	3	12	3	0	14	0	0	0	0	0	0	0	0	0	0	0	0	0	0	0	0	0	3	0	3	0	7	0	0	0	2	0	0	0	0	1	1	37	k__Bacteria;p__Bacteroidetes;c__Sphingobacteria;o__Sphingobacteriales;f__SphingobacterialesOR;g__SphingobacterialesOR
782	15	1	0	0	0	0	0	0	0	0	0	0	0	0	0	0	0	0	0	0	0	0	1	0	0	0	0	0	0	0	0	0	0	0	0	4	0	0	0	13	0	0	0	2	0	0	2	k__Bacteria;p__Proteobacteria;c__Deltaproteobacteria;o__Myxococcales;f__Haliangiaceae;g__Haliangium
784	2	9	0	0	8	4	0	5	0	3	25	20	38	7	0	0	20	16	0	1	14	7	22	74	20	10	0	0	3	19	0	19	47	33	40	30	9	0	0	15	11	0	2	1	89	19	20	k__Bacteria;p__Proteobacteria;c__Alphaproteobacteria;o__Rhodospirillales;f__Acetobacteraceae;g__AcetobacteraceaeFA
785	4	0	0	0	0	0	0	0	0	1	1	5	0	1	0	0	0	3	0	0	2	0	0	0	0	0	0	0	0	0	0	1	0	2	0	0	1	0	0	0	0	0	0	0	0	2	2	k__Bacteria;p__Proteobacteria;c__Alphaproteobacteria;o__Rhodospirillales;f__Rhodospirillaceae;g__RhodospirillaceaeFA
786	0	0	0	0	1	1	0	0	0	0	1	1	0	0	0	0	0	0	0	0	0	0	0	0	1	0	0	0	0	0	1	0	0	0	0	0	0	0	0	1	0	0	0	0	0	0	1	k__Bacteria;p__Actinobacteria;c__Actinobacteria;o__Actinomycetales;f__Thermomonosporaceae;g__Actinocorallia
788	7	3	0	0	16	8	0	0	0	3	4	3	6	4	0	0	13	90	0	0	3	0	4	14	18	2	0	0	7	33	0	8	1	6	4	3	17	0	0	17	118	0	0	0	11	8	1	k__Bacteria;p__Gemmatimonadetes;c__Gemmatimonadetes;o__Gemmatimonadales;f__Gemmatimonadaceae;g__GemmatimonadaceaeFA
789	14	0	0	0	0	0	0	0	0	3	1	0	0	0	0	1	0	0	0	0	0	0	0	3	0	0	0	0	0	0	0	0	0	1	0	0	0	0	0	0	0	0	0	0	1	0	9	k__Bacteria;p__Bacteroidetes;c__Sphingobacteria;o__Sphingobacteriales;f__Flexibacteraceae;g__Cytophaga
790	4	8	0	0	0	0	0	0	0	0	0	2	16	0	0	0	0	0	0	0	0	0	0	1	2	0	0	0	0	0	0	0	0	0	0	0	2	0	0	1	2	0	0	0	0	7	0	k__Bacteria;p__Actinobacteria;c__Actinobacteria;o__Acidimicrobiales;f__AcidimicrobialesOR;g__AcidimicrobialesOR
791	14	11	0	0	1	0	4	0	1	2	10	1	9	12	0	0	1	8	0	0	1	0	2	2	9	0	0	0	0	1	0	2	0	5	1	5	6	0	0	0	4	0	0	0	0	5	4	k__Bacteria;p__Acidobacteria;c__Acidobacteria;o__Acidobacteriales;f__AcidobacterialesOR;g__AcidobacterialesOR
792	5	37	0	0	0	1	0	0	0	2	17	25	23	6	0	0	4	3	0	0	5	0	8	17	28	9	0	0	0	3	0	10	2	24	21	8	17	0	0	1	7	0	0	0	3	30	25	k__Bacteria;p__Acidobacteria;c__Solibacteres;o__Solibacterales;f__Solibacteraceae;g__Solibacter
793	2	25	0	0	1	0	0	0	0	0	22	4	2	7	0	0	0	0	0	0	1	1	4	15	31	6	0	0	1	1	0	5	0	29	6	25	15	0	0	0	0	0	0	0	3	70	166	k__Bacteria;p__Acidobacteria;c__Chloracidobacteria;o__ChloracidobacteriaCL;f__ChloracidobacteriaCL;g__ChloracidobacteriaCL
795	1	2	0	0	4	2	14	0	0	0	2	1	0	0	0	0	1	1	1	29	0	1	5	1	1	0	0	0	0	5	1	1	0	3	6	0	1	0	1	0	7	8	6	1	2	0	5	k__Bacteria;p__Actinobacteria;c__Actinobacteria;o__Actinomycetales;f__Microbacteriaceae;g__Agreia
796	23	2	0	0	7	1	0	0	1	1	21	20	0	0	0	0	2	1	0	0	4	3	45	27	5	31	1	0	4	0	0	4	0	31	25	78	3	0	0	1	0	0	0	0	7	1	41	k__Bacteria;p__Bacteroidetes;c__Sphingobacteria;o__Sphingobacteriales;f__SphingobacterialesOR;g__SphingobacterialesOR
797	4	10	0	0	5	2	0	0	3	2	17	12	49	13	0	0	7	7	0	0	28	3	26	27	3	22	0	0	0	6	0	5	8	2	9	23	28	0	0	5	4	0	0	2	11	64	12	k__Bacteria;p__Acidobacteria;c__Solibacteres;o__Solibacterales;f__Solibacteraceae;g__Solibacter
798	3	25	0	0	4	0	0	4	1	3	31	19	19	11	0	0	0	0	0	0	6	6	7	1	33	234	0	0	0	2	0	3	7	29	88	4	45	0	0	0	17	0	0	0	15	10	5	k__Bacteria;p__Actinobacteria;c__Actinobacteria;o__Actinomycetales;f__ActinomycetalesOR;g__ActinomycetalesOR
799	0	5	0	0	0	0	0	0	0	0	1	10	0	0	0	0	0	0	0	0	0	0	0	0	16	0	0	0	0	0	0	6	0	28	1	0	2	0	0	0	0	0	0	0	0	1	1	k__Bacteria;p__Acidobacteria;c__Chloracidobacteria;o__ChloracidobacteriaCL;f__ChloracidobacteriaCL;g__ChloracidobacteriaCL
800	1	0	0	1	0	1	0	0	0	0	1	0	0	1	0	0	0	0	0	0	0	0	0	0	2	0	0	0	0	0	0	1	0	0	0	0	0	0	0	0	0	0	0	0	0	0	1	k__Bacteria;p__Actinobacteria;c__Actinobacteria;o__MC47;f__MC47OR;g__MC47OR
802	8	0	0	0	1	0	0	0	0	0	5	4	0	7	0	0	0	0	0	0	1	0	0	0	0	0	0	0	0	0	0	0	0	13	0	8	0	0	0	0	0	0	0	0	0	0	4	k__Bacteria;p__Planctomycetes;c__Planctomycea;o__Pirellulales;f__Pirellulaceae;g__PirellulaceaeFA
803	42	2	0	0	0	0	0	0	0	1	37	11	7	20	0	0	1	1	0	0	0	1	1	4	2	1	0	0	0	0	0	1	1	6	1	1	8	0	0	1	2	0	0	0	1	12	18	k__Bacteria;p__Proteobacteria;c__Deltaproteobacteria;o__Syntrophobacterales;f__Syntrophobacteraceae;g__SyntrophobacteraceaeFA
804	8	5	0	0	24	6	0	0	2	4	4	9	0	0	0	0	5	12	0	0	9	0	8	14	43	5	0	0	3	3	0	4	1	24	21	52	4	0	0	5	4	0	0	1	33	1	6	k__Bacteria;p__Bacteroidetes;c__Sphingobacteria;o__Sphingobacteriales;f__SphingobacterialesOR;g__SphingobacterialesOR
805	19	0	0	0	0	1	0	0	0	0	6	0	4	1	0	0	0	0	0	0	1	0	0	0	0	0	0	0	0	0	0	0	0	0	0	0	0	0	0	0	0	0	0	0	0	6	0	k__Bacteria;p__Actinobacteria;c__Actinobacteria;o__Actinomycetales;f__Nocardioidaceae;g__Actinopolymorpha
806	3	1	0	0	5	1	0	11	0	0	1	1	0	0	0	0	1	0	0	0	1	0	2	1	5	0	0	0	0	0	0	6	1	4	5	1	0	0	0	0	1	2	0	0	0	1	1	k__Bacteria;p__Proteobacteria;c__Alphaproteobacteria;o__Rhodospirillales;f__Rhodospirillaceae;g__RhodospirillaceaeFA
807	0	0	0	0	1	0	0	0	0	0	0	0	0	0	0	0	0	0	17	0	0	0	0	0	0	0	0	0	0	0	0	0	0	0	0	0	0	1	0	0	0	0	0	0	0	0	0	k__Bacteria;p__Proteobacteria;c__Gammaproteobacteria;o__Xanthomonadales;f__Xanthomonadaceae;g__Stenotrophomonas
808	0	79	0	0	0	0	0	5	0	12	8	15	72	14	0	0	0	0	0	0	20	16	15	25	46	244	0	0	1	1	3	1	15	38	176	10	56	0	0	0	25	0	0	0	69	4	42	k__Bacteria;p__WPS_2;c__WPS_2PH;o__WPS_2PH;f__WPS_2PH;g__WPS_2PH
809	21	3	0	0	1	0	0	0	0	1	6	9	0	18	0	0	0	0	0	0	0	0	2	2	5	1	0	0	0	1	0	2	0	15	3	6	0	0	0	0	1	0	0	0	1	1	4	k__Bacteria;p__Bacteroidetes;c__Sphingobacteria;o__Sphingobacteriales;f__SphingobacterialesOR;g__SphingobacterialesOR
810	12	2	0	0	0	0	0	0	0	3	9	6	0	17	0	0	0	0	0	0	0	0	0	0	3	0	0	0	0	0	0	0	0	0	0	1	0	0	0	0	0	0	0	0	0	0	0	k__Bacteria;p__Verrucomicrobia;c__Opitutae;o__OpitutaeCL;f__OpitutaeCL;g__OpitutaeCL
811	0	3	0	0	0	0	0	0	0	0	0	0	0	0	0	0	0	0	0	0	0	0	0	0	1	0	0	0	0	0	0	0	0	0	0	0	0	0	0	0	0	0	0	0	0	0	0	k__Bacteria;p__Proteobacteria;c__Betaproteobacteria;o__Rhodocyclales;f__Rhodocyclaceae;g__RhodocyclaceaeFA
812	7	0	0	0	0	0	0	1	0	0	0	0	0	0	0	0	0	0	0	0	1	0	3	0	0	0	0	0	0	0	0	0	0	1	2	0	0	0	0	0	0	0	0	1	0	0	3	k__Bacteria;p__Proteobacteria;c__Deltaproteobacteria;o__Myxococcales;f__MyxococcalesOR;g__MyxococcalesOR
813	0	0	0	0	3	0	0	0	0	0	0	0	0	1	0	0	2	2	41	0	4	0	2	2	0	3	0	0	0	2	0	0	0	0	1	0	0	0	0	7	1	0	0	0	0	1	0	k__Bacteria;p__Firmicutes;c__Bacilli;o__Bacillales;f__Alicyclobacillaceae;g__Alicyclobacillus
814	19	21	0	0	2	0	0	0	1	1	15	5	2	8	0	0	1	11	31	0	2	0	9	5	5	10	0	0	1	2	0	2	1	15	6	3	4	0	0	1	2	0	0	1	4	8	5	k__Bacteria;p__Gemmatimonadetes;c__Gemmatimonadetes;o__Gemmatimonadales;f__Gemmatimonadaceae;g__GemmatimonadaceaeFA
815	6	4	0	0	3	0	0	0	0	1	5	6	1	5	0	0	2	1	0	0	1	0	1	1	1	2	0	0	0	1	0	5	2	11	5	6	7	0	0	0	2	0	0	1	3	4	11	k__Bacteria;p__Proteobacteria;c__Deltaproteobacteria;o__Myxococcales;f__MyxococcalesOR;g__MyxococcalesOR
819	0	0	0	0	78	17	0	0	0	4	1	1	1	1	0	0	47	25	0	0	0	0	0	46	1	3	0	0	9	117	0	0	1	1	0	0	0	0	0	48	22	0	0	0	1	0	3	k__Bacteria;p__Firmicutes;c__Bacilli;o__Turicibacterales;f__Turicibacteraceae;g__Turicibacter
822	1	4	0	0	6	1	0	0	0	0	0	6	0	0	0	0	3	3	0	0	1	0	2	0	5	1	0	0	0	11	0	0	0	2	1	2	1	0	0	5	1	0	0	0	1	0	1	k__Bacteria;p__Firmicutes;c__Bacilli;o__Bacillales;f__Paenibacillaceae;g__Ammoniphilus
823	4	8	0	0	0	0	6	0	0	1	14	7	8	6	0	0	2	1	0	0	6	3	4	6	12	10	0	0	0	1	1	1	0	6	5	2	8	0	0	1	0	0	0	0	3	31	3	k__Bacteria;p__Actinobacteria;c__Actinobacteria;o__Solirubrobacterales;f__SolirubrobacteralesOR;g__SolirubrobacteralesOR
824	2	0	0	0	0	0	0	0	0	1	0	0	0	0	0	0	0	0	0	0	1	0	0	0	0	0	0	0	0	0	0	3	0	1	0	0	0	0	0	0	0	0	0	0	0	0	0	k__Bacteria;p__Proteobacteria;c__Gammaproteobacteria;o__Xanthomonadales;f__Sinobacteraceae;g__Steroidobacter
825	3	3	0	0	1	1	0	0	0	0	2	9	10	19	0	0	5	30	0	0	5	0	2	8	10	14	0	0	2	7	0	0	1	2	3	5	31	0	0	5	13	0	0	0	4	13	4	k__Bacteria;p__Acidobacteria;c__Solibacteres;o__Solibacterales;f__Solibacteraceae;g__Solibacter
826	13	10	0	0	14	5	0	0	1	3	3	23	3	6	0	0	4	22	0	0	3	0	6	9	9	12	0	0	0	11	0	12	6	21	12	7	7	0	0	6	18	0	0	1	40	5	11	k__Bacteria;p__Actinobacteria;c__Actinobacteria;o__Actinomycetales;f__Kineosporiaceae;g__KineosporiaceaeFA
827	9	8	0	0	14	17	0	0	0	1	1	1	0	6	0	0	3	49	0	0	2	0	6	11	3	7	0	0	1	33	0	0	0	0	2	2	31	0	0	7	29	0	0	0	7	6	2	k__Bacteria;p__Proteobacteria;c__Gammaproteobacteria;o__Xanthomonadales;f__Xanthomonadaceae;g__Lysobacter
828	4	4	0	0	3	0	0	0	0	0	2	4	0	0	0	0	3	8	0	0	0	0	2	2	6	2	0	0	0	6	0	1	0	15	8	4	3	0	0	1	4	0	0	1	4	2	1	k__Bacteria;p__Gemmatimonadetes;c__Gemmatimonadetes;o__Gemmatimonadales;f__Gemmatimonadaceae;g__Gemmatimonas
831	3	2	0	0	0	0	0	0	0	4	1	1	0	0	0	0	0	0	0	0	0	0	0	0	0	0	0	0	0	0	0	2	0	4	3	0	0	0	0	0	2	0	0	0	1	0	1	k__Bacteria;p__Acidobacteria;c__Acidobacteria;o__Acidobacteriales;f__AcidobacterialesOR;g__AcidobacterialesOR
832	0	0	0	2	0	1	5	1	18	2	38	0	0	1	1	4	0	10	10	1	13	1	0	0	0	2	0	0	0	0	1	2	0	0	0	2	0	0	2	1	3	0	1	1	3	0	0	k__Bacteria;p__Proteobacteria;c__Gammaproteobacteria;o__Pseudomonadales;f__Pseudomonadaceae;g__Pseudomonas
834	0	0	19	2	1	0	3	15	0	0	0	0	0	0	51	4	2	0	22	0	0	0	0	1	0	0	2	2	0	1	2	0	0	0	0	0	0	3	0	1	1	0	0	0	0	0	0	k__Bacteria;p__Proteobacteria;c__Betaproteobacteria;o__Rhodocyclales;f__Rhodocyclaceae;g__Zoogloea
835	9	0	0	0	1	0	0	0	0	0	9	2	0	8	0	0	1	0	0	0	0	0	0	4	0	0	0	0	0	0	0	1	0	1	0	4	0	0	0	0	0	0	0	2	0	3	11	k__Bacteria;p__Proteobacteria;c__Alphaproteobacteria;o__Rhodobacterales;f__Hyphomonadaceae;g__HyphomonadaceaeFA
836	23	6	0	0	1	1	0	0	0	1	23	5	5	10	0	0	1	8	0	0	2	1	3	13	8	6	0	0	0	0	0	3	2	10	15	7	6	0	0	1	1	0	0	2	15	0	17	k__Bacteria;p__Planctomycetes;c__Phycisphaerae;o__PhycisphaeraeCL;f__PhycisphaeraeCL;g__PhycisphaeraeCL
837	1	6	0	0	1	0	0	16	0	8	65	10	46	8	0	0	1	7	0	0	44	39	50	295	31	38	0	0	1	3	0	10	70	18	148	123	17	0	0	2	23	0	0	0	185	32	83	k__Bacteria;p__Acidobacteria;c__Solibacteres;o__Solibacterales;f__Solibacteraceae;g__Solibacter
838	1	0	0	0	2	1	0	0	0	0	0	0	0	0	0	1	14	25	0	0	0	0	0	0	4	1	0	0	2	12	0	0	0	6	0	1	5	0	0	9	10	0	0	0	0	2	0	k__Bacteria;p__Proteobacteria;c__Alphaproteobacteria;o__Rhodobacterales;f__Rhodobacteraceae;g__Rubellimicrobium
839	0	0	0	0	1	1	0	0	0	0	0	0	0	0	0	0	2	0	0	0	0	0	0	0	0	1	0	0	0	13	0	0	0	0	1	0	0	0	0	1	1	0	0	0	0	0	0	k__Bacteria;p__Bacteroidetes;c__Sphingobacteria;o__Sphingobacteriales;f__Flexibacteraceae;g__FlexibacteraceaeFA
840	15	1	0	0	0	0	0	0	0	0	12	20	0	17	0	0	0	0	0	0	0	0	0	0	3	0	0	0	0	0	0	4	0	10	0	11	1	0	0	1	0	3	0	0	0	1	14	k__Bacteria;p__Armatimonadetes;c__CH21;o__CH21CL;f__CH21CL;g__CH21CL
841	1	0	0	0	0	0	1	0	0	0	2	0	7	2	0	0	0	0	0	0	0	0	1	3	2	23	0	0	0	0	0	1	1	0	2	3	5	0	0	3	0	0	1	0	1	4	3	k__Bacteria;p__Actinobacteria;c__Actinobacteria;o__Actinomycetales;f__Actinosynnemataceae;g__ActinosynnemataceaeFA
842	1	4	0	0	6	2	0	0	2	9	5	2	9	1	0	0	1	0	0	0	53	1	3	2	20	6	0	0	0	3	39	1	3	3	3	1	1	0	0	4	15	0	26	1	4	8	1	k__Bacteria;p__Proteobacteria;c__Alphaproteobacteria;o__Sphingomonadales;f__Sphingomonadaceae;g__Sphingomonas
844	9	0	5	0	2	0	0	0	1	3	21	23	0	2	0	0	1	0	0	0	0	2	1	5	0	3	0	0	1	0	0	6	0	20	13	11	2	0	0	2	1	0	0	0	2	0	16	k__Bacteria;p__Actinobacteria;c__Actinobacteria;o__Acidimicrobiales;f__Iamiaceae;g__Iamia
845	2	0	0	0	2	1	0	0	0	0	0	0	1	0	0	0	0	3	0	0	1	1	0	0	0	0	0	0	0	0	0	1	0	3	0	1	0	0	0	0	1	0	5	0	1	1	9	k__Bacteria;p__Bacteroidetes;c__Sphingobacteria;o__Sphingobacteriales;f__Sphingobacteriaceae;g__SphingobacteriaceaeFA
846	40	0	0	0	0	0	2	0	0	0	61	1	0	11	0	0	0	0	0	0	1	0	0	0	0	1	0	0	0	0	0	0	0	2	0	4	3	0	0	0	0	0	0	0	0	2	4	k__Archaea;p__Crenarchaeota;c__Thaumarchaeota;o__Nitrososphaerales;f__Nitrososphaeraceae;g__Nitrososphaera
847	3	1	0	0	20	3	0	0	0	1	3	0	0	0	0	0	5	8	0	0	3	0	0	2	9	0	0	0	2	3	0	3	0	11	2	2	0	0	0	10	32	0	1	0	1	9	0	k__Bacteria;p__Bacteroidetes;c__Sphingobacteria;o__Sphingobacteriales;f__Flexibacteraceae;g__Hymenobacter
848	29	17	0	0	144	53	0	2	0	7	0	17	0	1	0	0	34	36	0	0	1	1	0	19	15	44	0	0	9	97	0	2	1	1	4	1	2	0	0	31	28	0	0	0	1	5	2	k__Bacteria;p__Firmicutes;c__Clostridia;o__Clostridiales;f__ClostridialesOR;g__ClostridialesOR
849	0	0	0	0	0	0	0	3	0	0	6	0	206	7	0	0	2	1	8	0	65	1	70	6	1	230	0	0	0	1	2	1	31	40	343	108	47	0	0	0	9	2	0	0	81	27	11	k__Bacteria;p__WPS_2;c__WPS_2PH;o__WPS_2PH;f__WPS_2PH;g__WPS_2PH
850	27	10	0	0	0	1	2	0	0	3	12	10	0	14	0	0	0	2	0	0	4	1	8	2	10	1	0	0	2	1	0	5	0	10	6	5	2	0	0	1	6	0	0	2	1	4	10	k__Bacteria;p__Acidobacteria;c__Acidobacteria;o__Acidobacteriales;f__AcidobacterialesOR;g__AcidobacterialesOR
851	0	0	0	0	0	0	0	0	0	0	0	0	0	1	0	0	0	0	0	0	0	1	0	1	0	0	0	0	0	0	0	0	0	0	0	0	0	0	0	0	0	0	0	0	0	0	1	k__Bacteria;p__Firmicutes;c__Bacilli;o__Bacillales;f__Paenibacillaceae;g__Paenibacillus
852	6	3	0	0	0	0	0	0	0	0	6	4	0	10	0	0	0	0	0	0	0	0	1	0	1	0	0	0	0	0	0	1	0	4	0	5	1	0	0	0	0	0	0	1	1	0	5	k__Bacteria;p__Proteobacteria;c__Deltaproteobacteria;o__Myxococcales;f__MyxococcalesOR;g__MyxococcalesOR
853	4	1	0	0	7	2	0	0	1	0	2	6	2	0	0	0	1	2	0	0	0	0	4	1	4	2	0	0	1	4	0	5	0	6	2	1	5	0	0	1	3	0	0	0	5	3	2	k__Bacteria;p__Proteobacteria;c__Alphaproteobacteria;o__Rhodospirillales;f__Acetobacteraceae;g__Roseomonas
855	1	23	0	0	2	1	0	6	2	0	51	7	102	1	0	0	8	6	0	0	21	8	18	34	13	21	0	0	1	12	0	11	127	26	96	57	19	0	0	2	35	0	0	0	67	58	10	k__Bacteria;p__Proteobacteria;c__Alphaproteobacteria;o__Rhizobiales;f__RhizobialesOR;g__RhizobialesOR
857	9	7	0	0	0	0	0	0	2	13	16	8	0	0	0	0	0	2	0	0	1	0	1	1	0	0	0	0	0	0	0	5	0	5	0	0	1	0	0	0	1	0	0	0	2	0	1	k__Bacteria;p__Proteobacteria;c__Gammaproteobacteria;o__Xanthomonadales;f__Xanthomonadaceae;g__Lysobacter
858	7	3	0	0	3	1	0	0	2	2	10	12	4	13	0	0	0	12	0	0	4	1	13	25	6	10	0	0	0	1	0	2	7	15	27	17	14	0	0	1	8	0	0	0	17	11	23	k__Bacteria;p__Bacteroidetes;c__Sphingobacteria;o__Sphingobacteriales;f__SphingobacterialesOR;g__SphingobacterialesOR
859	0	11	0	0	0	1	0	0	0	0	0	2	497	59	0	0	19	11	15	0	32	0	85	17	1	92	0	0	0	0	0	0	0	0	0	3	19	0	0	2	0	0	0	0	4	187	0	k__Bacteria
860	10	2	0	0	0	0	0	0	0	0	1	0	0	1	0	0	0	95	0	0	0	1	0	2	0	0	0	0	0	5	0	2	1	0	1	1	0	0	0	4	19	0	0	0	0	5	0	k__Bacteria;p__Proteobacteria;c__Deltaproteobacteria;o__Myxococcales;f__Polyangiaceae;g__Sorangium
861	2	0	0	0	1	23	0	215	0	0	0	0	0	0	0	0	0	0	0	1692	0	0	0	0	0	0	0	0	0	3	0	0	0	0	0	0	8	0	0	0	0	1	0	0	0	0	0	k__Bacteria;p__Actinobacteria;c__Actinobacteria;o__Actinomycetales;f__Nocardioidaceae;g__Aeromicrobium
862	16	7	0	0	0	0	0	0	0	1	12	23	1	15	0	0	0	0	0	0	3	0	7	9	2	7	0	0	1	1	0	1	7	8	12	11	14	0	1	1	2	0	0	0	2	6	26	k__Bacteria;p__Verrucomicrobia;c__Verrucomicrobiae;o__Verrucomicrobiales;f__VerrucomicrobialesOR;g__VerrucomicrobialesOR
864	7	12	0	0	7	3	0	0	0	0	8	11	14	29	0	0	6	30	2	0	11	0	7	20	11	17	0	0	0	10	0	7	5	13	10	4	19	0	0	7	19	0	0	0	15	16	10	k__Bacteria;p__Actinobacteria;c__Actinobacteria;o__Solirubrobacterales;f__Solirubrobacteraceae;g__SolirubrobacteraceaeFA
865	11	9	0	0	0	0	0	0	0	0	20	6	4	10	0	0	2	1	0	0	7	0	4	8	16	4	0	0	2	4	0	4	5	10	3	11	20	0	0	1	6	0	0	0	5	15	12	k__Bacteria;p__Acidobacteria;c__iii1_8;o__DS_18;f__DS_18OR;g__DS_18OR
867	8	7	0	0	15	12	1	1	1	2	2	2	3	4	0	0	6	24	7	0	1	1	5	2	10	3	0	0	0	17	0	3	0	6	4	0	4	0	0	8	24	0	0	1	1	3	3	k__Bacteria;p__Proteobacteria;c__Alphaproteobacteria;o__Sphingomonadales;f__Sphingomonadaceae;g__Kaistobacter
868	54	1	0	0	0	0	0	0	0	0	22	2	0	98	0	0	1	2	0	0	0	1	1	0	14	0	0	0	0	0	0	0	0	3	0	37	0	0	0	1	0	0	0	4	0	0	3	k__Bacteria;p__Gemmatimonadetes;c__Gemmatimonadetes;o__Gemmatimonadales;f__Gemmatimonadaceae;g__GemmatimonadaceaeFA
869	7	4	0	1	0	0	0	0	0	1	7	20	0	8	0	0	1	1	0	0	1	0	2	3	0	1	0	0	0	1	0	2	0	15	0	8	0	1	0	0	1	0	0	1	0	1	13	k__Bacteria;p__Proteobacteria;c__Betaproteobacteria;o__Rhodocyclales;f__RhodocyclalesOR;g__RhodocyclalesOR
870	25	6	0	0	2	0	0	0	0	3	18	9	0	13	0	0	0	0	0	0	0	1	0	0	3	0	0	0	0	0	0	2	0	4	0	3	0	0	0	0	2	0	0	0	0	0	0	k__Bacteria;p__Actinobacteria;c__Actinobacteria;o__Solirubrobacterales;f__SolirubrobacteralesOR;g__SolirubrobacteralesOR
871	13	4	0	0	2	1	1	0	0	1	15	3	2	14	0	0	2	5	0	0	4	1	3	0	4	1	0	0	0	6	0	11	0	15	13	21	6	0	0	2	4	4	1	3	9	2	13	k__Bacteria;p__Proteobacteria;c__Alphaproteobacteria;o__Sphingomonadales;f__Sphingomonadaceae;g__SphingomonadaceaeFA
872	1	0	0	0	0	0	0	0	0	0	14	1	0	2	0	0	0	0	1	0	0	0	0	0	0	0	0	0	0	3	0	3	0	16	0	10	0	0	0	0	0	0	0	0	0	0	0	k__Bacteria;p__Verrucomicrobia;c__Spartobacteria;o__Spartobacteriales;f__Spartobacteriaceae;g__Xiphinematobacter
873	80	0	0	0	0	0	0	0	0	0	1	1	0	0	0	0	0	0	0	0	0	0	0	0	0	0	0	0	0	0	0	0	0	0	0	0	0	0	0	0	0	0	0	0	0	0	1	k__Bacteria;p__Actinobacteria;c__Actinobacteria;o__Actinomycetales;f__Actinopolysporaceae;g__ActinopolysporaceaeFA
875	9	0	0	0	2	0	0	0	0	0	5	2	3	6	0	0	2	4	0	0	0	0	0	2	1	3	0	0	0	3	0	1	1	3	2	0	5	0	0	2	3	0	0	0	3	0	0	k__Bacteria;p__Actinobacteria;c__Actinobacteria;o__Actinomycetales
876	0	14	0	0	0	0	0	15	1	0	16	1	27	0	0	0	1	1	0	0	162	5	15	2	1	10	0	0	0	0	0	1	0	0	8	27	13	0	0	0	0	0	0	0	13	31	1	k__Bacteria;p__Chloroflexi;c__Ktedonobacteria;o__KtedonobacteriaCL;f__KtedonobacteriaCL;g__KtedonobacteriaCL
877	3	5	0	0	2	0	0	0	0	0	7	2	39	26	0	0	2	0	3	0	49	1	31	4	28	128	0	0	0	0	0	1	0	3	17	36	78	0	0	0	2	0	0	0	23	180	0	k__Bacteria;p__Acidobacteria;c__Chloracidobacteria;o__ChloracidobacteriaCL;f__ChloracidobacteriaCL;g__ChloracidobacteriaCL
878	3	1	0	0	3	2	0	0	0	0	1	0	0	0	0	0	1	4	0	0	4	0	0	0	2	0	0	0	0	1	0	1	0	2	3	1	0	0	0	1	8	0	0	1	1	0	0	k__Bacteria;p__Chloroflexi;c__Thermomicrobia;o__HN1_15;f__HN1_15OR;g__HN1_15OR
879	0	0	0	0	51	35	0	0	0	0	0	0	0	0	0	0	14	5	0	0	0	0	1	0	0	0	0	0	1	26	0	0	0	0	1	0	0	0	0	3	9	0	0	0	0	0	0	k__Bacteria;p__Firmicutes;c__Clostridia;o__Clostridiales;f__Clostridiaceae;g__Clostridium
880	1	0	0	0	0	0	0	0	0	0	0	1	0	1	0	0	0	1	0	0	1	0	0	0	0	0	0	0	0	0	0	0	0	2	0	1	0	1	0	0	0	0	0	0	0	0	0	k__Bacteria;p__Acidobacteria;c__Solibacteres;o__Solibacterales;f__Solibacteraceae;g__Solibacter
881	2	77	0	0	0	0	0	17	0	3	36	44	0	3	0	2	0	1	0	0	19	3	2	175	72	3	0	0	0	0	1	7	25	32	70	108	3	0	0	0	1	0	0	0	75	25	25	k__Bacteria;p__Bacteroidetes;c__Sphingobacteria;o__Sphingobacteriales;f__SphingobacterialesOR;g__SphingobacterialesOR
882	1	9	0	0	2	1	0	0	0	4	19	32	94	10	0	0	4	1	0	0	36	4	47	43	5	41	0	0	0	3	0	4	10	16	29	20	49	0	0	2	6	0	0	2	35	126	10	k__Bacteria;p__Acidobacteria;c__Solibacteres;o__Solibacterales;f__Solibacteraceae;g__Solibacter
885	14	1	0	1	1	0	3	0	1	2	0	3	0	1	0	0	2	4	2	0	1	0	4	6	7	1	0	0	2	2	0	10	0	23	13	3	2	0	1	1	1	0	0	0	6	1	6	k__Bacteria;p__Acidobacteria;c__Acidobacteria;o__Acidobacteriales;f__AcidobacterialesOR;g__AcidobacterialesOR
886	33	4	0	0	0	0	0	0	0	0	21	32	1	78	0	0	0	0	0	0	0	0	0	0	5	0	0	0	0	0	0	0	0	20	0	40	1	0	0	0	0	0	0	0	1	0	6	k__Bacteria;p__Verrucomicrobia;c__Verrucomicrobiae;o__Verrucomicrobiales;f__VerrucomicrobialesOR;g__VerrucomicrobialesOR
887	9	10	0	0	0	1	0	1	0	3	27	2	6	6	10	0	0	0	0	0	0	0	0	2	3	6	0	0	1	0	0	4	0	7	0	14	15	0	1	1	0	0	0	1	0	6	1	k__Bacteria;p__Acidobacteria;c__Acidobacteria_5;o__Acidobacteria_5CL;f__Acidobacteria_5CL;g__Acidobacteria_5CL
888	0	0	3	0	13	1	0	0	0	0	0	0	0	0	0	2	6	4	11	0	0	0	0	0	0	0	2	0	0	4	0	0	0	0	0	0	0	0	1	1	4	0	0	0	0	0	0	k__Bacteria;p__Proteobacteria;c__Gammaproteobacteria;o__Pseudomonadales;f__Moraxellaceae;g__Enhydrobacter
889	0	14	0	0	0	0	0	12	0	27	3	34	20	0	8	0	0	1	0	0	89	8	47	150	28	33	0	0	0	3	0	2	23	0	84	21	0	0	0	0	3	0	0	0	152	3	97	k__Bacteria;p__Bacteroidetes;c__Sphingobacteria;o__Sphingobacteriales;f__Sphingobacteriaceae;g__SphingobacteriaceaeFA
891	3	0	0	0	3	1	0	1	0	0	0	2	2	1	0	0	2	2	0	1	7	0	7	15	3	1	0	0	0	4	0	1	0	0	1	0	0	0	0	1	7	2	0	4	0	0	0	k__Bacteria;p__Firmicutes;c__Bacilli;o__Bacillales;f__Bacillaceae;g__Bacillus
892	2	0	0	0	0	0	0	0	0	0	0	0	0	4	0	0	0	0	0	0	0	0	0	0	0	0	0	0	0	0	0	2	0	1	0	3	0	0	0	0	0	0	0	0	0	0	2	k__Bacteria;p__Bacteroidetes;c__Sphingobacteria;o__Sphingobacteriales;f__Flexibacteraceae;g__Cytophaga
893	3	10	0	0	4	8	0	7	0	0	2	5	2	2	0	0	7	14	0	46	4	0	2	5	5	5	0	0	0	14	0	4	0	6	4	8	10	0	0	5	6	0	0	1	6	6	2	k__Bacteria;p__Proteobacteria;c__Alphaproteobacteria;o__Rhizobiales;f__Methylobacteriaceae;g__MethylobacteriaceaeFA
894	0	0	0	0	0	0	0	0	0	0	0	0	0	2	0	3	0	0	0	0	0	0	1	1	0	0	0	0	0	0	0	0	1	1	0	1	1	0	0	1	0	0	0	0	0	0	0	k__Bacteria;p__SC4;c__SC4PH;o__SC4PH;f__SC4PH;g__SC4PH
895	20	7	0	0	1	2	0	3	0	3	11	23	0	5	0	0	0	0	0	0	1	1	0	8	2	1	1	0	0	0	0	1	0	12	0	2	8	0	0	0	0	0	0	0	0	4	15	k__Archaea;p__Crenarchaeota;c__Thaumarchaeota;o__Nitrososphaerales;f__Nitrososphaeraceae;g__Nitrososphaera
896	0	0	0	0	0	0	0	0	0	0	1	0	0	1	0	0	0	0	0	0	0	0	0	0	0	0	0	0	0	0	0	2	0	2	0	2	0	0	0	0	0	0	0	0	0	0	0	k__Bacteria;p__Proteobacteria;c__Gammaproteobacteria;o__Xanthomonadales;f__Sinobacteraceae;g__SinobacteraceaeFA
897	2	4	0	0	3	10	4	1	2	3	14	2	2	0	0	0	2	7	0	0	49	6	4	78	5	2	0	0	3	10	14	6	7	5	11	13	10	0	0	11	4	8	12	0	35	9	4	k__Bacteria;p__Proteobacteria;c__Alphaproteobacteria;o__Sphingomonadales;f__Sphingomonadaceae;g__Sphingomonas
898	0	0	0	0	0	0	0	0	0	0	0	0	0	0	0	0	1	0	0	0	0	0	0	0	0	0	0	0	0	0	0	0	0	0	0	0	0	0	0	0	0	0	0	0	0	0	0	k__Bacteria;p__Bacteroidetes;c__Sphingobacteria;o__Sphingobacteriales;f__SphingobacterialesOR;g__SphingobacterialesOR
899	0	1	0	0	0	0	0	0	0	0	0	0	0	0	0	0	0	0	0	0	0	0	0	0	0	0	0	0	0	0	0	0	0	0	0	0	1	0	0	1	0	0	0	0	0	0	0	k__Bacteria;p__Bacteroidetes;c__Sphingobacteria;o__Sphingobacteriales;f__Flexibacteraceae;g__FlexibacteraceaeFA
901	0	0	0	0	0	0	1	0	0	0	0	1	0	0	0	0	0	0	0	0	0	0	1	1	0	1	0	0	0	1	0	0	0	0	0	0	1	0	0	0	2	0	0	0	1	1	1	k__Bacteria;p__Proteobacteria;c__Betaproteobacteria;o__Burkholderiales;f__Comamonadaceae;g__Comamonas
903	0	2	0	0	0	0	0	22	0	1	0	0	0	0	0	0	0	0	0	0	0	0	1	0	0	1	0	0	0	0	0	0	1	0	0	0	0	0	0	0	0	0	0	0	0	0	0	k__Bacteria;p__Actinobacteria;c__Actinobacteria;o__Actinomycetales;f__Nocardiaceae;g__Nocardia
904	0	0	0	0	0	0	0	0	0	0	0	0	0	0	0	0	0	0	0	0	0	1	0	0	0	0	0	0	0	0	0	0	0	0	0	0	0	0	0	0	0	0	0	0	0	0	0	k__Bacteria;p__Proteobacteria;c__Alphaproteobacteria;o__Rhodospirillales;f__Rhodospirillaceae;g__Phaeospirillum
905	6	0	0	0	0	0	0	0	0	0	2	9	0	0	0	0	0	0	0	0	1	0	0	1	0	0	0	0	0	0	0	0	0	2	0	1	2	0	0	0	0	0	0	0	0	0	7	k__Bacteria;p__Verrucomicrobia;c__Spartobacteria;o__Spartobacteriales;f__Spartobacteriaceae;g__Chthoniobacter
906	0	0	0	0	0	1	0	0	10	37	0	0	0	0	0	0	0	0	3	3	0	126	0	1	0	0	0	0	0	0	8	0	0	0	0	0	0	0	0	2	1	0	0	7	0	0	1	k__Bacteria;p__Proteobacteria;c__Gammaproteobacteria;o__Enterobacteriales;f__Enterobacteriaceae;g__Trabulsiella
907	2	4	0	0	0	0	0	0	0	0	0	3	1	4	0	0	0	2	0	0	2	0	0	0	7	1	0	0	0	10	0	1	0	1	1	2	8	0	0	1	2	0	0	0	2	3	0	k__Bacteria;p__Bacteroidetes;c__Sphingobacteria;o__Sphingobacteriales;f__SphingobacterialesOR;g__SphingobacterialesOR
908	12	12	0	0	0	0	0	1	0	0	1	0	3	4	0	0	0	0	0	0	1	0	0	0	1	1	0	0	0	0	0	0	0	0	0	0	3	0	3	0	0	0	0	0	0	0	0	k__Bacteria;p__Proteobacteria;c__Gammaproteobacteria;o__Legionellales;f__Coxiellaceae;g__CoxiellaceaeFA
909	1	6	0	0	2	1	0	0	0	0	0	3	2	34	0	0	38	414	0	0	1	0	2	3	8	1	0	0	3	45	0	0	0	1	3	3	80	0	0	26	12	0	0	0	0	94	6	k__Bacteria;p__Cyanobacteria;c__Oscillatoriophycideae;o__Oscillatoriales;f__Phormidiaceae;g__Phormidium
910	1	1	0	0	8	1	0	0	0	2	0	0	0	0	0	0	4	4	0	0	0	2	0	1	0	0	0	0	1	6	0	0	0	1	1	0	1	0	0	5	1	0	0	0	4	1	1	k__Bacteria;p__Gemmatimonadetes;c__Gemmatimonadetes;o__GemmatimonadetesCL;f__GemmatimonadetesCL;g__GemmatimonadetesCL
911	3	1	0	0	1	1	0	0	0	0	0	0	0	0	0	0	0	3	0	0	0	0	0	0	0	1	0	0	0	3	0	1	0	0	0	1	1	1	0	0	5	0	0	0	3	0	0	k__Bacteria;p__Proteobacteria;c__Deltaproteobacteria;o__Myxococcales;f__MyxococcalesOR;g__MyxococcalesOR
912	2	16	0	0	2	2	0	5	0	0	10	14	12	3	0	0	1	0	0	0	1	0	0	8	0	3	0	0	2	0	0	5	1	8	6	1	7	0	0	0	3	0	0	0	6	5	5	k__Bacteria;p__Actinobacteria;c__Actinobacteria;o__0319_7L14;f__0319_7L14OR;g__0319_7L14OR
913	8	0	0	0	0	0	0	0	2	0	4	0	6	0	0	0	0	0	0	0	0	0	0	0	0	0	0	0	0	0	0	0	0	0	0	0	0	0	0	0	0	0	0	1	3	0	0	k__Bacteria;p__Acidobacteria;c__Solibacteres;o__Solibacterales;f__Solibacteraceae;g__Solibacter
914	21	6	0	0	0	0	0	0	0	0	9	2	77	15	0	0	1	1	1	0	13	2	4	6	0	33	0	0	0	1	0	1	1	8	0	4	35	0	0	0	5	0	0	0	3	18	3	k__Bacteria;p__Actinobacteria;c__Actinobacteria;o__Rubrobacterales;f__Rubrobacteraceae;g__Rubrobacter
915	0	1	0	0	0	0	0	0	0	0	0	0	0	1	0	0	1	12	0	0	0	0	0	0	0	0	0	0	0	4	0	0	0	0	1	2	0	0	0	0	0	0	0	0	0	0	0	k__Bacteria;p__Bacteroidetes;c__Sphingobacteria;o__Sphingobacteriales;f__Flammeovirgaceae;g__Sporocytophaga
916	5	24	0	0	5	0	1	1	0	4	42	5	72	6	0	0	5	2	3	0	33	2	20	8	14	137	0	0	2	5	0	3	34	15	92	15	24	0	0	2	11	0	1	0	29	34	21	k__Bacteria;p__Chloroflexi;c__Bljii12;o__B07_WMSP1;f__FFCH4570;g__FFCH4570FA
917	14	0	0	0	3	5	0	0	0	0	0	0	0	0	0	0	3	1	0	1	5	0	1	0	0	0	0	0	5	2	0	2	0	1	1	0	0	0	0	3	5	0	0	0	1	1	0	k__Bacteria;p__Proteobacteria;c__Alphaproteobacteria;o__Rhodospirillales;f__Acetobacteraceae;g__Roseomonas
918	0	1	0	0	0	0	0	1	0	0	5	2	0	0	0	0	0	0	0	5	0	1	2	3	0	6	1	0	0	0	0	5	0	11	1	3	0	0	0	0	0	9	0	3	0	0	10	k__Bacteria;p__Bacteroidetes;c__Sphingobacteria;o__Sphingobacteriales;f__SphingobacterialesOR;g__SphingobacterialesOR
919	54	8	0	0	1	0	0	0	0	1	7	33	2	47	0	0	0	0	0	0	0	1	1	1	0	0	0	0	0	0	0	1	0	7	0	63	1	0	0	0	0	0	0	1	0	0	14	k__Bacteria;p__Verrucomicrobia;c__Verrucomicrobiae;o__Verrucomicrobiales;f__VerrucomicrobialesOR;g__VerrucomicrobialesOR
921	2	4	0	0	0	1	9	0	1	4	14	11	3	0	0	0	1	0	136	1	27	1	6	8	8	0	0	0	0	0	0	2	9	5	8	16	0	0	0	1	0	0	1	0	9	4	3	k__Bacteria;p__Proteobacteria;c__Alphaproteobacteria;o__Sphingomonadales;f__Erythrobacteraceae;g__Erythromicrobium
922	0	0	0	0	0	0	0	0	0	0	0	0	0	0	0	0	2	5	0	0	0	0	1	1	0	0	0	0	0	2	0	0	0	0	0	2	1	0	0	3	4	1714	0	0	6	0	0	k__Bacteria;p__Proteobacteria;c__Alphaproteobacteria;o__Rhizobiales;f__Methylocystaceae;g__MethylocystaceaeFA
923	1	0	0	0	1	0	0	0	2	2	3	0	0	2	0	0	0	0	0	0	0	0	1	0	0	0	0	0	0	0	0	0	0	0	0	3	0	0	0	0	0	0	1	0	1	0	0	k__Bacteria;p__Armatimonadetes;c__CH21;o__CH21CL;f__CH21CL;g__CH21CL
926	0	0	0	0	0	0	0	0	0	0	1	0	0	3	0	0	1	1	0	0	0	0	0	0	0	0	0	0	0	0	0	0	10	0	0	2	0	0	0	0	0	0	0	0	0	0	0	k__Bacteria;p__Acidobacteria;c__Chloracidobacteria;o__ChloracidobacteriaCL;f__ChloracidobacteriaCL;g__ChloracidobacteriaCL
927	11	4	0	0	1	1	0	0	1	0	17	6	15	2	0	3	0	0	0	0	6	0	2	12	3	0	0	0	1	2	0	0	0	2	0	3	4	0	0	1	3	0	0	0	0	11	4	k__Bacteria;p__Actinobacteria;c__Actinobacteria;o__MC47;f__MC47OR;g__MC47OR
929	0	0	0	0	9	0	0	0	0	0	0	0	0	0	0	0	0	37	0	0	0	0	0	0	0	12	0	0	0	62	0	0	0	0	0	0	0	0	0	5	1507	0	0	0	0	0	0	k__Bacteria;p__Cyanobacteria;c__Oscillatoriophycideae;o__Oscillatoriales;f__Phormidiaceae;g__Phormidium
932	3	2	0	0	0	0	0	0	0	0	1	0	0	3	0	0	0	0	0	0	0	0	0	0	0	0	0	0	0	0	0	1	0	2	0	1	0	0	0	0	0	0	0	0	0	4	0	k__Bacteria;p__Actinobacteria;c__Actinobacteria;o__Solirubrobacterales;f__SolirubrobacteralesOR;g__SolirubrobacteralesOR
933	11	8	0	0	3	3	2	0	1	1	7	8	2	18	0	0	0	7	0	0	19	1	11	12	14	9	0	0	2	3	0	11	4	15	15	9	10	0	0	1	10	0	0	0	22	13	21	k__Bacteria;p__Actinobacteria;c__Actinobacteria;o__Actinomycetales;f__Micromonosporaceae;g__Catellatospora
934	0	1	0	0	0	8	0	0	0	0	0	3	71	31	0	0	30	263	0	0	0	1	5	1	0	0	0	0	0	89	0	0	0	1	1	0	33	0	0	27	9	0	1	0	1	443	3	k__Bacteria;p__Cyanobacteria
935	5	71	0	0	7	2	0	0	0	0	23	9	134	27	0	0	6	3	1	0	8	2	12	38	2	14	0	0	2	6	0	0	1	15	4	0	103	0	0	0	22	0	0	0	3	77	3	k__Bacteria;p__Actinobacteria;c__Actinobacteria;o__Rubrobacterales;f__Rubrobacteraceae;g__Rubrobacter
937	9	0	0	0	0	0	55	15	4	19	5	0	0	3	0	1	0	0	18	12	13	2	1	8	1	0	0	0	0	0	0	3	0	2	3	0	0	0	0	1	0	0	3	0	2	2	0	k__Bacteria;p__Proteobacteria;c__Alphaproteobacteria;o__Rhizobiales;f__Rhizobiaceae;g__Rhizobium
938	18	19	0	0	0	0	0	0	0	2	30	18	2	13	0	0	0	0	0	0	1	1	9	20	8	14	0	0	0	1	2	2	1	13	37	5	12	0	0	0	0	0	0	0	5	8	14	k__Bacteria;p__Verrucomicrobia;c__Verrucomicrobiae;o__Verrucomicrobiales;f__VerrucomicrobialesOR;g__VerrucomicrobialesOR
939	0	0	0	0	0	0	0	3	0	0	0	0	0	0	0	0	0	0	0	0	0	0	0	0	2	0	0	0	0	0	0	1	0	1	0	1	0	0	0	0	0	0	0	0	1	0	0	k__Bacteria;p__Proteobacteria;c__Gammaproteobacteria;o__Xanthomonadales;f__Sinobacteraceae;g__SinobacteraceaeFA
940	9	10	0	0	0	4	0	0	0	0	13	7	36	8	0	0	0	0	0	0	2	2	3	9	8	5	0	0	0	2	1	1	0	3	4	1	8	0	0	0	3	0	0	1	3	31	6	k__Bacteria;p__Actinobacteria;c__Actinobacteria;o__MC47;f__MC47OR;g__MC47OR
941	3	0	0	0	24	1	0	0	1	0	2	1	8	10	0	0	42	29	0	0	10	2	3	6	19	0	0	0	2	16	0	4	1	1	1	7	5	0	0	21	13	0	0	0	0	25	2	k__Bacteria;p__Bacteroidetes;c__Sphingobacteria;o__Sphingobacteriales;f__Flexibacteraceae;g__Hymenobacter
943	1	0	0	0	0	0	0	0	0	0	0	0	0	0	0	0	0	0	0	0	0	0	0	0	0	0	0	0	0	0	0	1	0	0	0	0	0	0	0	0	0	0	0	0	0	0	0	k__Bacteria;p__Chloroflexi;c__Bljii12;o__AKYG885;f__Dolo_23;g__Dolo_23FA
945	9	3	0	0	0	0	0	0	0	3	26	24	0	0	0	0	0	0	0	0	0	0	0	1	0	0	0	0	0	0	0	2	0	7	3	20	0	0	0	0	0	0	0	0	0	0	6	k__Bacteria;p__Bacteroidetes;c__Sphingobacteria;o__Sphingobacteriales;f__SphingobacterialesOR;g__SphingobacterialesOR
946	1	0	0	0	0	0	0	0	0	0	0	0	0	0	0	0	0	1	0	0	0	0	0	0	0	0	0	0	0	0	0	1	0	1	1	0	0	0	0	1	0	0	0	0	1	1	0	k__Bacteria;p__Bacteroidetes;c__Sphingobacteria;o__Sphingobacteriales;f__Flammeovirgaceae;g__Sporocytophaga
947	13	0	0	0	1	0	0	0	0	0	1	0	0	10	0	0	0	0	0	0	0	0	0	0	0	0	0	0	0	0	0	0	2	1	0	3	0	0	0	0	0	0	0	0	0	0	0	k__Bacteria;p__Acidobacteria;c__Solibacteres;o__Solibacterales;f__Solibacteraceae;g__Solibacter
948	1	3	0	0	3	0	10	0	1	2	6	4	0	1	0	0	0	2	0	0	2	0	4	19	2	3	0	0	0	0	1	6	7	18	30	16	0	1	0	0	1	2	5	0	13	0	9	k__Bacteria;p__Proteobacteria;c__Alphaproteobacteria;o__AlphaproteobacteriaCL;f__AlphaproteobacteriaCL;g__AlphaproteobacteriaCL
949	4	0	0	0	0	0	0	0	0	0	1	1	10	8	0	0	3	1	0	0	1	0	0	0	12	0	0	0	0	0	0	0	0	1	0	2	4	0	0	0	4	0	0	0	0	1	0	k__Bacteria;p__Actinobacteria;c__Actinobacteria;o__MC47;f__MC47OR;g__MC47OR
950	20	0	0	1	2	0	1	0	0	1	8	2	42	10	0	0	0	3	0	0	3	0	0	4	1	1	0	0	0	0	0	0	0	3	0	1	12	0	0	1	1	0	0	0	0	5	3	k__Bacteria;p__Actinobacteria;c__Actinobacteria;o__Rubrobacterales;f__Rubrobacteraceae;g__Rubrobacter
951	15	10	0	0	0	0	0	2	1	0	8	4	0	21	0	0	0	0	0	0	0	0	1	0	0	0	0	0	0	0	0	1	1	7	0	3	0	0	0	0	2	0	0	0	0	0	2	k__Bacteria;p__Chloroflexi;c__Anaerolineae;o__envOPS12;f__envOPS12OR;g__envOPS12OR
952	2	19	0	0	2	3	0	0	2	0	85	24	14	19	0	0	3	0	1	0	1	1	15	36	15	39	0	0	0	0	0	9	2	26	27	6	31	0	0	1	2	0	0	0	7	33	32	k__Bacteria;p__Verrucomicrobia;c__Spartobacteria;o__Spartobacteriales;f__Spartobacteriaceae;g__MC18
953	0	13	5	2	0	0	2	2	0	6	3	0	1	1	6	2	0	1	6	1	7	7	2	7	0	6	0	1	0	2	15	2	2	0	8	0	0	0	0	1	9	6	5	58	465	0	1	k__Bacteria;p__Proteobacteria;c__Betaproteobacteria;o__Burkholderiales;f__Burkholderiaceae;g__Burkholderia
954	1	4	0	2	1	3	0	0	0	1	12	4	15	9	0	0	5	4	0	0	9	2	5	12	3	11	0	0	1	4	0	4	6	8	9	6	11	0	0	4	17	0	0	2	6	19	8	k__Bacteria;p__Chloroflexi;c__Bljii12;o__B07_WMSP1;f__FFCH4570;g__FFCH4570FA
955	9	2	2	0	14	0	0	0	0	0	5	2	17	3	0	35	17	12	0	1	5	1	6	7	10	7	0	0	0	19	0	3	1	7	4	6	24	0	0	5	20	0	0	0	5	27	3	k__Bacteria;p__Proteobacteria;c__Betaproteobacteria;o__Burkholderiales;f__Oxalobacteraceae;g__OxalobacteraceaeFA
959	6	1	0	1	3	4	0	0	0	0	1	4	1	6	0	0	0	7	8	0	0	0	2	2	2	1	0	0	0	2	0	0	0	4	0	1	1	0	0	1	4	0	0	0	0	2	0	k__Bacteria;p__Actinobacteria;c__Actinobacteria;o__Solirubrobacterales;f__Solirubrobacteraceae;g__SolirubrobacteraceaeFA
960	19	61	0	0	24	22	0	0	0	9	8	15	2	9	0	0	17	30	0	0	4	1	9	16	70	11	0	0	2	8	0	3	3	8	6	6	31	0	0	22	34	0	0	0	10	21	0	k__Bacteria;p__Chloroflexi;c__Chloroflexi;o__Chloroflexales;f__ChloroflexalesOR;g__ChloroflexalesOR
961	0	13	0	0	1	0	0	0	1	0	0	0	0	0	0	0	0	0	0	0	0	0	0	0	6	0	0	1	0	0	0	0	0	2	0	0	0	0	0	0	0	0	0	0	0	0	0	k__Bacteria;p__Chloroflexi;c__Anaerolineae;o__envOPS12;f__envOPS12OR;g__envOPS12OR
962	7	2	0	0	1	0	0	0	0	0	9	9	3	9	0	0	1	4	0	0	3	0	2	1	5	3	0	0	1	3	0	0	0	2	1	1	3	0	0	0	2	0	0	0	1	0	5	k__Bacteria;p__Chloroflexi;c__SOGA31;o__SOGA31CL;f__SOGA31CL;g__SOGA31CL
963	0	0	0	0	0	0	0	0	0	0	1	0	0	0	0	0	0	0	0	0	0	0	0	0	0	0	0	0	0	0	0	0	0	0	0	0	0	0	0	0	0	0	0	0	1	0	0	k__Bacteria;p__Proteobacteria;c__Alphaproteobacteria;o__Rhizobiales;f__Xanthobacteraceae;g__Azorhizobium
965	2	0	0	0	1	0	2	27	5	6	8	1	0	0	0	0	0	0	135	0	23	2	0	1	1	8	0	0	0	0	1	1	0	0	0	1	1	0	0	0	0	0	0	0	4	6	12	k__Bacteria;p__Bacteroidetes;c__Sphingobacteria;o__Sphingobacteriales;f__SphingobacterialesOR;g__SphingobacterialesOR
967	2	3	0	0	2	0	0	0	0	0	0	1	0	0	0	0	1	1	0	0	1	0	0	0	3	0	0	0	0	1	0	1	0	7	1	2	0	0	0	0	2	0	0	0	0	0	2	k__Bacteria;p__Proteobacteria;c__Alphaproteobacteria;o__Rhizobiales;f__Rhodobiaceae;g__RhodobiaceaeFA
968	2	4	0	0	6	2	0	0	0	2	8	7	8	14	0	0	16	27	0	0	9	1	17	12	17	6	0	0	2	8	0	3	3	7	10	12	35	0	0	8	9	0	0	0	8	29	11	k__Bacteria;p__Bacteroidetes;c__Sphingobacteria;o__Sphingobacteriales;f__SphingobacterialesOR;g__SphingobacterialesOR
970	140	11	0	0	13	0	0	0	3	1	79	32	9	0	0	0	0	0	0	0	0	0	0	1	134	13	0	0	2	0	0	8	0	39	5	0	0	0	0	0	19	0	0	0	0	1	0	k__Bacteria
971	7	5	0	0	12	2	0	0	0	1	1	2	1	2	0	0	7	16	0	0	2	1	2	1	4	5	0	0	5	22	0	5	3	5	5	5	6	0	0	14	12	0	0	0	18	8	1	k__Bacteria;p__Actinobacteria;c__Actinobacteria;o__Actinomycetales
972	0	0	0	14	14	660	0	0	0	0	0	0	0	0	0	0	3	1	0	0	0	0	4	0	0	0	0	0	25	49	0	0	0	0	0	0	0	0	0	16	611	0	0	0	1	0	0	k__Bacteria;p__Proteobacteria;c__Alphaproteobacteria;o__Rhizobiales;f__RhizobialesOR;g__RhizobialesOR
973	9	6	0	0	0	0	0	0	1	1	7	5	0	7	0	0	0	1	0	0	2	0	0	1	2	0	0	0	0	1	0	1	0	3	6	1	0	0	0	0	1	0	0	2	0	0	8	k__Bacteria;p__Proteobacteria;c__Deltaproteobacteria;o__Myxococcales;f__MyxococcalesOR;g__MyxococcalesOR
974	4	7	0	0	4	1	0	0	0	0	4	0	0	11	0	0	1	1	0	0	1	0	1	1	1	9	0	0	0	1	0	0	0	2	1	1	7	0	0	0	0	0	0	0	0	2	1	k__Bacteria;p__Verrucomicrobia;c__Spartobacteria;o__Spartobacteriales;f__Spartobacteriaceae;g__Chthoniobacter
975	3	4	0	0	0	0	0	0	0	0	1	2	14	0	0	0	0	0	0	0	1	0	0	1	1	0	0	0	2	0	0	3	0	4	0	0	12	0	0	0	0	0	0	0	0	8	0	k__Bacteria;p__Actinobacteria;c__Actinobacteria;o__0319_7L14;f__0319_7L14OR;g__0319_7L14OR
976	0	0	0	0	2	0	0	0	0	2	2	1	0	0	0	0	0	0	0	0	1	0	0	0	0	0	0	0	0	2	0	1	0	2	4	6	2	0	0	1	1	0	0	3	0	0	5	k__Bacteria;p__Proteobacteria;c__Alphaproteobacteria;o__Rhodobacterales;f__Hyphomonadaceae;g__HyphomonadaceaeFA
977	3	0	0	0	0	0	0	2	0	0	1	0	0	1	0	0	0	0	0	0	2	0	0	0	1	0	0	0	0	0	0	2	0	0	0	0	0	0	0	0	0	0	1	0	0	0	1	k__Bacteria;p__Chloroflexi;c__Thermomicrobia;o__HN1_15;f__HN1_15OR;g__HN1_15OR
979	3	0	0	0	0	0	0	0	0	0	5	2	0	3	0	0	0	0	0	0	0	0	0	0	1	0	0	0	0	0	0	0	0	3	0	3	0	0	0	0	0	0	0	0	0	0	0	k__Bacteria;p__Bacteroidetes;c__Sphingobacteria;o__Sphingobacteriales;f__SphingobacterialesOR;g__SphingobacterialesOR
980	1	1	0	0	0	0	0	0	0	2	3	0	0	4	0	0	0	0	0	0	0	0	0	1	0	1	0	0	0	0	0	0	0	1	0	2	0	0	0	0	0	0	0	0	0	0	21	k__Bacteria;p__Acidobacteria;c__Sva0725;o__Sva0725;f__Sva0725OR;g__Sva0725OR
981	9	1	0	0	0	1	0	0	0	0	3	7	0	23	0	0	0	7	0	0	0	0	0	1	3	0	0	0	0	2	0	0	0	2	2	12	4	0	0	0	5	0	0	0	1	0	9	k__Bacteria;p__Chlorobi;c__SM1B09;o__SM1B09CL;f__SM1B09CL;g__SM1B09CL
985	13	9	0	0	9	1	0	0	0	1	4	8	2	7	0	0	2	17	0	0	4	0	7	2	4	8	0	0	0	3	0	1	7	5	4	8	11	0	0	1	13	0	0	1	1	6	4	k__Bacteria;p__Gemmatimonadetes;c__Gemmatimonadetes;o__Gemmatimonadales;f__Gemmatimonadaceae;g__GemmatimonadaceaeFA
987	49	4	0	0	0	1	0	0	0	1	25	3	0	8	0	0	1	0	0	0	2	0	1	0	4	0	0	0	0	0	0	2	0	3	1	3	0	0	0	1	0	0	0	1	0	1	4	k__Bacteria;p__Proteobacteria;c__Betaproteobacteria;o__BetaproteobacteriaCL;f__BetaproteobacteriaCL;g__BetaproteobacteriaCL
988	1	0	0	0	1	2	0	0	0	1	0	0	0	3	0	0	0	8	0	0	0	0	0	0	1	0	0	0	0	3	0	0	0	7	0	1	1	0	0	1	1	0	0	0	1	0	3	k__Bacteria;p__Bacteroidetes;c__Sphingobacteria;o__Sphingobacteriales;f__SphingobacterialesOR;g__SphingobacterialesOR
990	12	15	0	0	23	9	0	0	0	3	4	6	20	8	0	0	22	21	15	0	5	4	9	28	4	10	0	0	10	17	0	6	14	10	16	6	16	0	0	12	31	0	0	0	21	37	23	k__Bacteria;p__Proteobacteria;c__Alphaproteobacteria;o__Rhizobiales;f__Methylobacteriaceae;g__MethylobacteriaceaeFA
991	0	0	0	0	0	0	0	0	0	0	0	0	0	0	0	0	1	13	0	0	0	0	0	0	0	0	0	0	0	3	0	0	0	2	1	1	0	0	0	2	0	0	0	0	0	0	3	k__Bacteria;p__Bacteroidetes;c__Sphingobacteria;o__Sphingobacteriales;f__Flexibacteraceae;g__Adhaeribacter
992	4	19	0	0	0	2	0	0	0	4	27	41	0	1	0	0	1	0	0	0	1	0	8	8	0	0	0	0	0	0	0	9	0	17	6	1	8	0	2	0	0	0	0	0	0	2	24	k__Bacteria;p__Acidobacteria;c__Acidobacteria;o__Acidobacteriales;f__AcidobacterialesOR;g__AcidobacterialesOR
994	16	7	0	0	4	1	0	0	1	1	15	6	4	4	0	1	0	1	0	0	2	0	1	11	0	0	0	0	2	2	0	5	0	5	4	4	6	0	0	2	0	0	0	0	0	10	27	k__Bacteria;p__Gemmatimonadetes;c__Gemmatimonadetes;o__Gemmatimonadales;f__GemmatimonadalesOR;g__GemmatimonadalesOR
995	15	3	0	0	0	0	1	0	1	0	11	8	0	3	0	0	0	0	0	0	0	1	0	1	0	0	0	0	0	0	0	2	0	9	2	3	0	0	0	1	0	0	0	0	1	0	9	k__Bacteria;p__Acidobacteria;c__Sva0725;o__Sva0725;f__Sva0725OR;g__Sva0725OR
996	33	22	0	0	1	0	0	0	0	1	70	19	1	21	0	0	0	0	0	0	0	0	0	0	6	0	0	0	0	0	0	1	0	16	1	13	1	0	0	0	0	0	0	0	0	1	0	k__Bacteria;p__Acidobacteria;c__Chloracidobacteria;o__ChloracidobacteriaCL;f__ChloracidobacteriaCL;g__ChloracidobacteriaCL
997	1	1	0	0	0	0	0	0	0	0	2	0	2	6	0	0	0	1	0	0	0	0	0	2	0	1	0	0	0	0	0	0	0	0	0	1	0	0	0	0	2	0	0	1	0	0	1	k__Bacteria;p__Actinobacteria;c__Actinobacteria;o__MC47;f__MC47OR;g__MC47OR
998	0	11	0	0	5	0	14	0	0	0	8	5	4	0	0	0	0	0	0	0	19	5	5	16	2	1	0	0	0	0	0	10	1	10	9	6	10	0	0	0	3	0	0	0	13	21	5	k__Bacteria;p__Proteobacteria;c__Alphaproteobacteria;o__Rhodospirillales;f__Rhodospirillaceae;g__RhodospirillaceaeFA
1000	1	1	0	1	1	1	0	0	0	1	2	32	3	2	0	0	2	0	0	0	0	0	1	3	0	6	0	0	1	0	0	1	0	10	13	7	6	0	0	0	1	0	0	0	2	8	51	k__Bacteria;p__Nitrospirae;c__Nitrospira;o__Nitrospirales;f__Nitrospiraceae;g__Nitrospira
1001	0	1	0	0	0	0	0	0	0	0	3	4	0	0	0	1	0	0	0	0	0	1	0	0	0	3	0	0	0	0	0	1	1	1	0	0	0	0	0	0	1	1	0	0	1	0	2	k__Bacteria;p__Proteobacteria;c__Gammaproteobacteria;o__Xanthomonadales;f__Sinobacteraceae;g__Steroidobacter
1002	10	13	0	0	0	1	0	0	0	0	13	2	9	6	0	0	0	5	0	0	1	0	2	1	6	6	0	0	0	4	0	3	0	5	7	5	5	0	0	0	1	0	0	1	0	8	6	k__Bacteria;p__Planctomycetes;c__Phycisphaerae;o__PhycisphaeraeCL;f__PhycisphaeraeCL;g__PhycisphaeraeCL
1004	0	0	24	0	1	0	0	0	0	0	0	0	0	0	19	1	1	0	14	0	0	0	0	0	0	0	0	0	0	5	0	0	0	0	0	0	0	4	0	0	3	0	1	0	0	0	0	k__Bacteria;p__Actinobacteria;c__Actinobacteria;o__Actinomycetales;f__Corynebacteriaceae;g__Corynebacterium
1005	0	0	0	0	0	0	0	0	0	0	0	0	0	1	0	0	0	0	0	0	0	0	1	0	0	1	0	0	0	1	0	1	0	0	0	1	0	0	0	1	0	0	0	0	8	0	0	k__Bacteria;p__Proteobacteria;c__Alphaproteobacteria;o__Rhizobiales;f__Rhodobiaceae;g__RhodobiaceaeFA
1006	0	1	0	0	0	0	0	0	0	0	0	0	0	0	0	0	0	0	0	0	0	0	0	0	0	0	0	0	0	0	0	0	0	1	0	0	0	0	0	0	0	0	0	0	0	2	0	k__Bacteria;p__Verrucomicrobia;c__Verrucomicrobiae;o__Verrucomicrobiales;f__VerrucomicrobialesOR;g__VerrucomicrobialesOR
1009	7	0	0	0	0	0	0	0	0	0	0	0	0	3	0	0	0	3	0	0	0	0	0	0	0	0	0	0	0	0	0	0	0	1	0	1	5	0	1	0	0	0	0	0	0	0	0	k__Bacteria;p__Bacteroidetes;c__Sphingobacteria;o__Sphingobacteriales;f__Flexibacteraceae;g__FlexibacteraceaeFA
1010	0	0	0	0	0	0	0	0	0	0	0	0	0	16	0	0	0	0	0	0	0	0	0	0	0	0	0	0	0	0	0	0	0	0	0	0	0	0	0	0	0	0	0	0	0	0	0	k__Bacteria;p__Actinobacteria;c__Actinobacteria;o__Actinomycetales
1011	16	3	0	0	1	0	0	0	1	1	5	8	0	9	0	0	0	0	0	0	0	1	0	3	1	0	0	0	1	2	0	1	0	3	1	8	1	0	0	1	4	0	0	0	0	3	5	k__Bacteria;p__Actinobacteria;c__Actinobacteria;o__MC47;f__MC47OR;g__MC47OR
1012	3	7	0	0	0	0	0	0	0	0	8	6	32	3	0	0	0	0	0	0	3	0	2	1	7	1	0	0	0	0	0	0	0	0	0	2	5	0	0	0	0	0	0	0	1	13	0	k__Bacteria;p__Actinobacteria;c__Actinobacteria;o__Acidimicrobiales;f__AcidimicrobialesOR;g__AcidimicrobialesOR
1013	3	8	0	0	0	0	0	0	0	0	0	1	0	7	0	0	0	5	0	0	0	1	1	8	0	0	0	0	0	7	0	0	1	2	1	1	7	0	0	0	0	0	0	0	3	0	1	k__Bacteria;p__Bacteroidetes;c__Sphingobacteria;o__Sphingobacteriales;f__SphingobacterialesOR;g__SphingobacterialesOR
1014	7	0	0	0	1	0	0	0	0	0	2	0	0	4	0	0	1	0	0	0	0	0	0	0	0	0	0	0	0	0	0	0	0	2	0	0	1	0	0	1	0	0	0	1	0	0	2	k__Bacteria;p__Actinobacteria;c__Actinobacteria;o__Actinomycetales;f__Pseudonocardiaceae;g__PseudonocardiaceaeFA
1015	10	2	0	0	1	1	0	0	0	0	7	5	3	6	0	0	0	2	2	0	1	0	6	13	0	6	0	0	0	1	0	0	1	5	14	10	9	0	0	1	0	0	0	0	5	13	24	k__Bacteria;p__Proteobacteria;c__Deltaproteobacteria;o__MIZ46;f__MIZ46OR;g__MIZ46OR
1017	0	0	0	0	4	3	0	0	0	0	0	5	0	0	0	0	1	2	0	0	0	0	1	12	0	2	0	0	5	3	0	0	22	5	9	14	0	0	0	14	31	0	0	0	0	1	2	k__Bacteria;p__Bacteroidetes;c__Sphingobacteria;o__Sphingobacteriales;f__Sphingobacteriaceae;g__SphingobacteriaceaeFA
1018	4	1	0	0	232	0	0	0	1	0	4	1	0	0	0	0	0	0	0	0	0	0	0	0	1	0	0	0	0	0	0	0	0	10	0	0	0	0	0	0	0	0	0	0	0	0	0	k__Bacteria;p__Actinobacteria;c__Actinobacteria;o__Actinomycetales;f__Thermomonosporaceae;g__Actinomadura
1021	5	0	0	0	4	0	0	0	0	0	29	12	0	5	0	0	0	1	0	0	0	0	0	0	0	0	0	0	2	0	0	1	0	6	6	3	1	0	0	0	0	0	0	1	2	2	35	k__Bacteria;p__Actinobacteria;c__Actinobacteria;o__Actinomycetales;f__Micromonosporaceae;g__Catellatospora
1022	3	7	1	0	4	1	0	0	1	4	12	32	23	12	0	0	9	8	0	0	29	21	90	42	46	6	0	0	1	5	0	6	5	51	5	30	17	0	0	1	4	0	0	0	20	64	2	k__Bacteria;p__Bacteroidetes;c__Sphingobacteria;o__Sphingobacteriales;f__SphingobacterialesOR;g__SphingobacterialesOR
1023	0	0	0	0	0	0	0	0	0	0	0	0	0	0	0	0	1	0	0	0	0	0	0	0	0	0	0	0	0	3	0	0	0	0	0	0	0	0	0	1	0	0	0	0	0	0	0	k__Bacteria;p__Actinobacteria;c__Actinobacteria;o__Actinomycetales;f__Intrasporangiaceae;g__Phycicoccus
1024	8	0	0	0	0	0	7	0	0	0	1	3	0	14	0	0	0	0	0	0	0	1	0	0	0	0	0	0	0	0	0	0	0	2	2	1	0	0	0	0	0	0	0	0	0	0	5	k__Bacteria;p__Proteobacteria;c__Deltaproteobacteria;o__Myxococcales;f__MyxococcalesOR;g__MyxococcalesOR
1025	4	1	0	0	1	0	0	0	0	1	9	0	0	1	0	0	0	0	0	0	0	0	0	0	0	2	0	0	0	0	0	20	1	4	8	1	1	0	0	0	1	0	0	1	2	0	2	k__Bacteria;p__Proteobacteria;c__Deltaproteobacteria;o__Myxococcales;f__MyxococcalesOR;g__MyxococcalesOR
1026	2	0	0	0	0	2	0	0	0	0	0	1	0	7	0	0	0	0	0	0	0	0	0	1	1	1	0	0	0	0	0	2	0	3	0	0	1	0	0	0	1	0	0	0	0	0	5	k__Bacteria;p__Chloroflexi;c__Anaerolineae;o__Caldilineales;f__Caldilineaceae;g__Caldilinea
1027	1	0	0	0	1	0	0	0	0	0	1	2	0	1	0	0	1	4	0	0	0	0	0	0	0	0	0	0	0	1	0	2	0	0	0	0	0	0	0	5	0	0	0	2	0	0	0	k__Bacteria;p__Proteobacteria;c__Alphaproteobacteria;o__Rhodospirillales;f__Rhodospirillaceae;g__Skermanella
1029	0	0	0	0	1	0	0	0	0	0	0	0	1	1	0	0	0	1	0	0	0	0	0	0	0	0	0	0	0	0	0	0	0	0	0	0	0	0	0	0	0	0	0	0	1	0	3	k__Bacteria;p__Firmicutes;c__Bacilli;o__Bacillales;f__Paenibacillaceae;g__Paenibacillus
1030	6	3	0	0	0	1	0	0	0	1	1	2	0	0	0	0	0	1	0	0	1	0	0	0	1	1	0	0	0	1	0	2	0	2	3	0	0	0	0	0	1	0	0	0	3	0	2	k__Bacteria;p__Proteobacteria;c__Alphaproteobacteria;o__Rhodobacterales;f__Hyphomonadaceae;g__HyphomonadaceaeFA
1031	12	3	0	0	2	1	0	0	1	1	4	1	4	4	0	0	1	9	0	7	0	2	0	2	0	3	0	0	0	4	0	1	2	5	3	3	3	0	0	3	1	0	0	0	1	3	5	k__Bacteria;p__Proteobacteria;c__Alphaproteobacteria;o__Rhizobiales;f__Bradyrhizobiaceae;g__Balneimonas
1032	3	1	0	0	1	1	0	0	0	0	1	4	1	1	0	0	0	7	0	0	1	0	2	2	0	3	0	0	0	0	0	0	0	2	12	3	8	0	0	1	2	0	0	0	4	1	3	k__Bacteria;p__Verrucomicrobia;c__Verrucomicrobiae;o__Verrucomicrobiales;f__VerrucomicrobialesOR;g__VerrucomicrobialesOR
1033	6	4	1	0	1	0	4	3	1	2	5	2	0	5	0	0	0	0	1	3	2	0	1	3	0	1	0	0	0	0	1	2	0	3	6	0	0	0	0	0	0	0	1	0	7	1	3	k__Bacteria;p__Proteobacteria;c__Alphaproteobacteria;o__Rhizobiales;f__Hyphomicrobiaceae;g__Rhodoplanes
1035	2	0	0	0	1	22	0	1	1	1	2	1	0	1	2	0	4	2	0	62	4	9	1	119	0	4	0	0	14	4	0	5	0	4	3	12	3	0	0	7	11	2	0	0	5	9	1	k__Bacteria;p__Bacteroidetes;c__Sphingobacteria;o__Sphingobacteriales;f__Sphingobacteriaceae;g__SphingobacteriaceaeFA
1037	2	6	0	0	0	2	0	0	0	2	10	33	0	4	0	0	0	7	0	0	0	1	7	10	11	16	0	0	0	0	0	0	2	20	23	10	3	0	0	0	0	0	0	0	2	6	2	k__Bacteria;p__Armatimonadetes;c__CH21;o__CH21CL;f__CH21CL;g__CH21CL
1038	5	0	0	0	0	1	0	3	0	2	1	1	0	2	0	0	0	0	0	1	0	0	0	1	0	0	0	0	1	0	0	0	0	2	0	5	0	0	0	0	2	6	0	2	0	0	2	k__Bacteria;p__Actinobacteria;c__Actinobacteria;o__Acidimicrobiales;f__Iamiaceae;g__Iamia
1039	13	1	0	0	0	1	0	0	0	1	3	2	0	12	0	0	0	0	0	0	0	0	2	1	0	0	0	0	2	0	0	3	0	1	4	5	0	0	0	0	0	0	0	1	0	4	6	k__Bacteria;p__Proteobacteria;c__Gammaproteobacteria;o__Chromatiales;f__ChromatialesOR;g__ChromatialesOR
1040	6	5	0	0	0	0	0	0	0	0	1	1	0	5	0	0	0	10	0	0	0	0	0	0	1	2	0	0	0	6	0	0	0	2	1	1	2	0	0	0	5	0	0	1	2	2	3	k__Bacteria;p__Proteobacteria;c__Deltaproteobacteria;o__Bdellovibrionales;f__Bacteriovoracaceae;g__BacteriovoracaceaeFA
1041	1	0	0	0	2	0	0	0	0	1	5	0	1	12	0	0	0	0	0	0	0	0	1	8	0	0	0	0	0	0	0	0	0	5	0	0	17	0	1	0	1	0	0	0	0	6	1	k__Bacteria;p__Actinobacteria;c__Actinobacteria;o__0319_7L14;f__0319_7L14OR;g__0319_7L14OR
1042	0	0	0	0	0	0	0	0	0	0	0	0	0	0	0	0	0	0	0	0	0	1	0	0	0	0	0	0	0	0	0	0	0	0	0	0	0	0	0	0	0	0	0	0	0	0	0	k__Bacteria;p__Bacteroidetes;c__Sphingobacteria;o__Sphingobacteriales;f__Flexibacteraceae;g__Cytophaga
1043	0	1	0	0	0	0	0	0	0	0	0	0	0	0	0	0	0	0	0	0	0	0	0	0	12	1	0	1	0	0	0	0	0	0	1	0	0	0	0	0	0	0	0	0	0	0	0	k__Bacteria;p__Acidobacteria;c__Chloracidobacteria;o__ChloracidobacteriaCL;f__ChloracidobacteriaCL;g__ChloracidobacteriaCL
1044	0	15	0	0	1	1	0	0	2	1	52	20	3	12	0	0	0	1	0	0	9	7	21	81	11	45	0	0	1	0	0	3	9	26	33	43	7	0	0	0	1	0	0	0	27	19	43	k__Bacteria;p__Planctomycetes;c__Phycisphaerae;o__PhycisphaeraeCL;f__PhycisphaeraeCL;g__PhycisphaeraeCL
1045	1	27	0	0	0	0	0	0	1	2	45	6	21	7	0	0	0	0	0	0	9	3	5	40	11	15	0	0	0	1	0	3	0	19	39	24	20	0	0	0	1	0	0	0	8	46	21	k__Bacteria;p__Verrucomicrobia;c__Spartobacteria;o__Spartobacteriales;f__Spartobacteriaceae;g__MC18
1046	0	6	0	0	0	0	0	0	0	0	2	2	1	4	0	2	1	0	0	0	0	0	0	1	0	2	0	0	0	1	0	1	1	2	5	0	0	0	0	0	0	1	0	0	33	2	0	k__Bacteria;p__Chlorobi;c__SM1B09;o__SM1B09CL;f__SM1B09CL;g__SM1B09CL
1047	2	0	0	0	1	1	1	0	1	2	5	0	2	0	0	0	0	1	0	1	29	0	1	3	1	2	0	0	0	0	0	4	0	1	0	0	4	0	0	0	0	0	0	1	1	0	0	k__Bacteria;p__Actinobacteria;c__Actinobacteria;o__Actinomycetales;f__Streptomycetaceae;g__Streptomyces
1048	7	0	0	0	0	0	0	0	0	1	2	1	0	1	0	0	0	0	0	0	0	0	0	0	2	0	0	0	0	0	0	0	0	3	0	2	0	0	0	0	0	0	0	1	0	0	0	k__Bacteria;p__Chloroflexi;c__Bljii12;o__AKYG885;f__5B_12;g__5B_12FA
1049	6	9	0	0	0	0	0	0	3	0	20	1	0	12	0	0	0	0	0	0	0	0	0	4	0	1	0	0	0	0	0	0	0	4	0	1	1	0	0	0	0	0	0	0	12	2	1	k__Bacteria;p__Acidobacteria;c__Chloracidobacteria;o__ChloracidobacteriaCL;f__ChloracidobacteriaCL;g__ChloracidobacteriaCL
1050	2	1	2	0	1	4	0	18	0	0	1	0	0	0	2	0	0	0	1	204	0	0	0	1	0	0	0	0	0	0	0	0	0	0	0	0	0	0	0	0	0	0	0	0	1	0	0	k__Bacteria;p__Bacteroidetes;c__Flavobacteria;o__Flavobacteriales;f__Flavobacteriaceae;g__Flavobacterium
1051	3	4	0	0	2	0	0	0	0	2	0	4	0	1	0	0	0	7	0	0	1	0	3	46	1	1	0	0	3	3	0	1	0	1	0	2	7	0	0	5	2	0	0	0	2	4	4	k__Bacteria;p__Proteobacteria;c__Deltaproteobacteria;o__CTD005_82B_02;f__CTD005_82B_02OR;g__CTD005_82B_02OR
1052	24	3	0	0	1	0	0	0	0	0	4	3	1	0	0	0	0	0	0	0	0	0	0	1	2	1	0	0	0	0	0	0	1	1	2	2	2	0	0	0	6	0	0	0	3	1	1	k__Bacteria;p__Proteobacteria;c__Deltaproteobacteria;o__Myxococcales;f__MyxococcalesOR;g__MyxococcalesOR
1053	3	2	0	0	0	1	0	0	1	0	0	4	0	0	0	0	0	8	0	0	0	0	3	1	1	1	0	0	0	1	0	1	0	12	5	2	1	0	0	0	4	0	0	0	1	1	3	k__Bacteria;p__Bacteroidetes;c__Sphingobacteria;o__Sphingobacteriales;f__SphingobacterialesOR;g__SphingobacterialesOR
1054	0	0	0	4	10	159	0	0	1	0	0	0	0	0	0	7	1	1	0	0	0	0	0	0	0	0	0	0	1	9	0	0	0	0	0	0	0	0	0	5	100	0	0	0	0	0	0	k__Bacteria;p__Bacteroidetes;c__Sphingobacteria;o__Sphingobacteriales;f__Flexibacteraceae;g__Hymenobacter
1055	0	0	0	0	4	1	0	0	0	0	0	0	1	0	0	0	2	3	0	0	0	0	0	0	0	0	0	0	0	5	0	0	0	0	0	0	0	0	0	4	2	0	0	0	0	0	0	k__Bacteria;p__Actinobacteria;c__Actinobacteria;o__Actinomycetales;f__Micrococcaceae;g__Kocuria
1057	31	0	0	0	1	0	0	0	2	0	34	2	50	8	1	0	1	0	0	0	5	2	1	14	4	3	0	1	1	2	0	1	0	9	0	2	52	0	0	0	0	0	0	0	1	19	1	k__Bacteria;p__Actinobacteria;c__Actinobacteria;o__Rubrobacterales;f__Rubrobacteraceae;g__Rubrobacter
1058	1	0	0	0	4	1	0	0	0	0	0	1	0	3	0	0	1	15	0	0	0	0	4	2	4	1	0	0	0	2	0	0	0	3	1	1	11	0	0	4	1	0	0	0	8	3	0	k__Bacteria
1059	1	3	0	0	0	0	0	0	0	0	1	3	0	1	0	0	3	1	0	0	1	0	0	0	1	0	0	0	0	3	0	0	0	3	2	0	0	0	0	2	0	0	0	1	6	0	6	k__Bacteria;p__Actinobacteria;c__Actinobacteria;o__Solirubrobacterales;f__SolirubrobacteralesOR;g__SolirubrobacteralesOR
1060	7	2	0	0	1	0	0	0	0	0	18	33	2	14	0	0	0	1	0	0	0	0	0	2	2	0	0	0	0	1	0	0	0	8	0	8	1	0	0	0	0	0	0	0	0	5	5	k__Bacteria;p__Acidobacteria;c__Chloracidobacteria;o__ChloracidobacteriaCL;f__ChloracidobacteriaCL;g__ChloracidobacteriaCL
1061	0	7	0	0	1	0	0	44	0	4	40	5	8	1	0	0	0	1	0	0	13	1	19	10	2	34	0	0	0	6	18	5	31	10	83	66	3	0	0	4	12	6	45	0	135	15	29	k__Bacteria;p__Actinobacteria;c__Actinobacteria;o__Actinomycetales;f__Mycobacteriaceae;g__Mycobacterium
1062	1	6	0	0	3	3	0	0	0	2	5	19	13	18	0	0	1	8	1	0	19	2	27	28	10	29	0	0	1	8	4	2	7	10	14	18	42	0	0	2	14	0	0	0	13	52	4	k__Bacteria;p__Firmicutes;c__Clostridia;o__Clostridiales;f__Symbiobacteriaceae;g__SymbiobacteriaceaeFA
1063	8	5	0	0	6	2	0	6	1	0	8	5	6	3	0	0	2	7	0	0	2	0	9	4	0	1	0	0	0	2	0	0	0	3	1	8	8	0	0	3	1	0	0	0	0	2	1	k__Bacteria;p__Proteobacteria;c__Alphaproteobacteria;o__Rhizobiales;f__Bradyrhizobiaceae;g__BradyrhizobiaceaeFA
1065	9	10	0	0	2	1	0	2	0	1	18	13	12	5	0	0	0	1	0	0	0	0	5	14	1	4	0	0	0	0	0	4	2	11	11	5	13	0	0	1	3	0	0	0	1	6	11	k__Bacteria;p__Proteobacteria;c__Betaproteobacteria;o__Rhodocyclales;f__RhodocyclalesOR;g__RhodocyclalesOR
1066	3	2	0	0	2	1	0	0	0	0	0	0	0	2	0	0	0	0	0	0	0	0	1	0	0	0	0	0	0	0	0	0	0	0	1	1	2	0	0	1	0	0	0	0	0	0	0	k__Bacteria;p__Acidobacteria;c__Solibacteres;o__Solibacterales;f__Solibacteraceae;g__Solibacter
1067	0	0	0	0	0	0	6	0	0	0	0	1	0	0	0	0	0	0	0	0	0	1	0	2	0	0	0	0	0	0	3	0	0	1	3	0	0	0	0	0	1	1	0	0	0	0	2	k__Bacteria;p__Verrucomicrobia;c__Verrucomicrobiae;o__Verrucomicrobiales;f__Verrucomicrobiaceae;g__Luteolibacter
1068	14	6	1	1	20	4	7	2	10	8	2	25	8	2	0	0	0	3	0	0	7	3	1	5	19	9	0	0	3	10	0	49	0	0	2	1	2	0	1	4	13	0	0	80	20	4	6	k__Bacteria;p__Firmicutes;c__Bacilli;o__Bacillales;f__Planococcaceae;g__Lysinibacillus
1069	0	0	0	9	0	0	0	0	0	0	0	0	0	5	0	0	0	0	0	0	0	0	0	0	0	0	0	0	0	0	0	0	0	0	0	0	0	0	1	0	0	0	0	0	0	0	0	k__Bacteria;p__Bacteroidetes;c__Sphingobacteria;o__Sphingobacteriales;f__SphingobacterialesOR;g__SphingobacterialesOR
1071	14	0	0	0	0	0	0	0	0	0	7	6	0	4	0	0	0	0	0	0	0	1	0	1	0	0	0	0	0	0	0	1	0	5	0	9	0	0	0	0	0	0	0	0	0	0	10	k__Bacteria;p__Proteobacteria;c__Alphaproteobacteria;o__Rhizobiales;f__Rhodobiaceae;g__RhodobiaceaeFA
1072	19	3	0	0	0	0	0	0	0	0	9	10	0	11	0	0	0	0	0	0	0	0	0	1	0	0	0	0	0	0	0	1	0	11	0	10	0	0	0	0	0	0	0	0	0	0	16	k__Bacteria;p__Planctomycetes;c__Planctomycea;o__Pirellulales;f__PirellulalesOR;g__PirellulalesOR
1074	23	0	0	0	1	3	0	0	0	0	0	0	0	0	0	0	0	3	0	0	3	0	1	0	0	0	0	0	0	0	0	0	0	0	2	0	0	0	0	0	2	0	0	1	0	0	0	k__Bacteria;p__Bacteroidetes;c__Sphingobacteria;o__Sphingobacteriales;f__Flexibacteraceae
1075	6	1	4	1	9	1	2	0	0	0	1	0	0	1	3	0	8	5	2	0	1	0	1	1	3	0	0	0	2	15	2	4	0	0	1	0	1	1	0	2	11	0	0	1	1	0	1	k__Bacteria;p__Actinobacteria;c__Actinobacteria;o__Actinomycetales;f__Micrococcaceae
1076	0	0	0	0	0	0	0	0	0	0	0	1	2	0	0	0	1	0	0	0	2	0	2	0	0	0	0	0	0	0	0	0	0	0	1	1	0	0	0	0	2	0	0	0	0	0	0	k__Bacteria;p__Gemmatimonadetes;c__Gemmatimonadetes;o__Gemmatimonadales;f__Gemmatimonadaceae;g__GemmatimonadaceaeFA
1077	7	6	0	0	0	1	0	0	1	1	3	3	1	7	0	0	1	6	0	0	1	0	4	4	4	4	0	0	0	4	0	0	0	3	4	1	3	0	0	3	0	0	0	0	1	2	4	k__Bacteria;p__Actinobacteria;c__Actinobacteria;o__Acidimicrobiales;f__AcidimicrobialesOR;g__AcidimicrobialesOR
1078	3	3	0	0	1	0	0	0	0	1	4	7	1	5	0	0	0	8	0	0	3	0	1	1	3	1	0	0	0	0	0	3	0	2	4	5	0	0	0	1	4	0	0	0	7	2	6	k__Bacteria;p__Actinobacteria;c__Actinobacteria;o__Acidimicrobiales;f__AcidimicrobialesOR;g__AcidimicrobialesOR
1080	1	0	0	0	0	0	0	0	2	7	0	2	0	0	0	0	0	2	0	4	0	1	0	7	1	0	0	0	0	0	0	2	0	0	0	0	0	0	0	0	0	0	0	1	0	0	0	k__Bacteria;p__Firmicutes;c__Bacilli;o__Bacillales;f__Paenibacillaceae;g__Paenibacillus
1081	0	0	0	0	0	0	0	0	0	0	0	0	0	1	0	0	0	6	0	0	0	0	0	0	0	0	0	0	0	0	0	0	0	0	0	0	4	0	0	0	0	0	0	0	0	0	1	k__Bacteria;p__Chloroflexi;c__Thermomicrobia;o__Thermomicrobiales;f__ThermomicrobialesOR;g__ThermomicrobialesOR
1082	17	4	0	0	1	0	0	0	0	0	24	4	3	3	0	0	1	0	0	0	2	3	5	3	2	3	0	0	2	0	0	1	0	8	3	1	2	0	0	0	2	0	0	0	3	5	3	k__Bacteria;p__Proteobacteria;c__Alphaproteobacteria;o__Rhizobiales
1083	12	4	0	0	1	4	0	0	0	0	4	2	0	6	0	0	1	1	0	0	0	2	0	1	1	1	0	0	0	0	0	1	0	2	0	2	0	0	0	0	0	0	0	0	0	1	6	k__Bacteria;p__Chlorobi;c__SM1B09;o__SM1B09CL;f__SM1B09CL;g__SM1B09CL
1084	6	3	0	0	0	0	0	0	0	0	6	2	0	3	0	0	2	0	0	0	0	0	0	0	0	0	0	0	0	0	0	0	0	3	0	3	0	0	0	2	0	0	0	0	0	0	1	k__Bacteria
1085	6	2	0	0	0	0	0	0	1	0	1	2	4	9	0	0	1	1	7	0	0	0	0	4	8	3	0	0	0	1	0	0	0	3	2	1	15	0	0	1	1	0	0	0	0	4	4	k__Bacteria;p__Armatimonadetes;c__Armatimonadia;o__Armatimonadales;f__Armatimonadaceae;g__ArmatimonadaceaeFA
1087	1	56	0	0	1	1	0	0	1	5	11	26	46	6	0	0	3	5	20	0	22	3	35	31	42	43	0	0	1	2	0	9	61	24	93	64	32	0	0	2	5	0	0	0	27	47	13	k__Bacteria;p__Acidobacteria;c__Solibacteres;o__Solibacterales;f__Solibacteraceae;g__Solibacter
1088	9	0	0	0	0	0	0	0	0	0	1	0	0	7	0	0	0	0	0	0	0	0	0	0	1	0	0	0	0	0	0	0	0	7	0	4	0	0	0	0	0	0	0	1	0	0	0	k__Bacteria;p__Proteobacteria;c__Deltaproteobacteria;o__Entotheonellales;f__Entotheonellaceae;g__Entotheonella
1089	0	1	0	0	0	0	0	0	0	0	0	0	0	0	0	0	0	0	0	0	0	0	0	2	0	0	0	0	0	0	0	0	0	2	0	0	0	0	0	0	0	0	0	0	0	0	0	k__Bacteria;p__SC4;c__SC4PH;o__SC4PH;f__SC4PH;g__SC4PH
1090	1	2	0	0	0	0	0	0	0	0	1	0	0	4	0	0	0	0	0	0	0	0	0	0	0	0	0	0	0	0	0	0	0	1	0	1	0	0	0	0	0	0	0	0	0	1	0	k__Bacteria;p__Acidobacteria;c__Solibacteres;o__Solibacterales;f__Solibacteraceae;g__Solibacter
1091	2	0	0	0	0	0	0	0	0	0	0	1	0	0	0	0	0	0	0	0	0	0	0	0	0	0	0	0	0	0	0	2	0	6	0	0	1	0	0	0	0	0	0	0	0	0	0	k__Bacteria;p__Planctomycetes;c__Planctomycea;o__Pirellulales;f__Pirellulaceae;g__A17
1092	1	1	0	0	0	0	0	0	0	0	2	0	0	1	0	0	0	0	0	0	0	0	0	0	0	0	0	0	0	0	0	0	0	1	0	0	0	0	0	0	0	0	0	0	0	0	4	k__Bacteria;p__Acidobacteria;c__Solibacteres;o__Solibacterales;f__Solibacteraceae;g__Solibacter
1093	0	0	0	0	6	0	0	0	0	1	0	0	3	2	0	0	15	12	0	0	2	0	7	1	2	0	0	0	0	7	0	1	1	1	1	2	0	0	0	10	9	0	0	0	5	2	0	k__Bacteria;p__Proteobacteria;c__Alphaproteobacteria;o__Rhodospirillales;f__Acetobacteraceae;g__AcetobacteraceaeFA
1094	1	1	0	0	1	0	0	0	0	0	1	0	0	1	0	0	0	2	0	0	1	0	0	0	0	0	0	0	0	0	0	0	0	0	1	0	0	0	0	0	0	0	0	0	1	0	4	k__Bacteria;p__Planctomycetes;c__Planctomycea;o__Pirellulales;f__Pirellulaceae;g__Pirellula
1095	11	23	0	0	1	1	0	0	0	1	3	5	0	3	0	0	0	0	0	0	3	0	0	0	1	1	0	0	0	0	0	0	0	4	1	2	0	0	0	0	2	0	0	0	1	0	58	k__Bacteria;p__Acidobacteria;c__Sva0725;o__Sva0725;f__Sva0725OR;g__Sva0725OR
1097	3	0	0	0	0	2	0	0	0	1	1	1	2	1	0	0	0	0	0	0	0	0	1	8	0	1	0	0	0	0	0	3	8	2	13	7	1	0	0	1	3	0	0	0	7	1	3	k__Bacteria;p__Actinobacteria;c__Actinobacteria;o__Actinomycetales;f__Nocardioidaceae;g__NocardioidaceaeFA
1099	2	1	0	0	2	1	0	0	0	1	18	7	2	3	0	0	1	1	6	0	3	2	4	11	0	3	0	0	0	2	0	5	1	8	20	17	7	0	0	0	2	0	0	1	15	1	16	k__Bacteria;p__Actinobacteria;c__Actinobacteria;o__Actinomycetales;f__Sporichthyaceae;g__Sporichthya
1101	3	49	0	0	2	3	0	1	1	1	14	16	5	17	0	0	2	20	4	0	4	0	6	24	17	25	0	0	2	3	0	4	11	27	19	11	5	0	0	1	6	0	0	0	14	6	51	k__Archaea;p__Crenarchaeota;c__Thaumarchaeota;o__Nitrososphaerales;f__Nitrososphaeraceae;g__Nitrososphaera
1102	9	3	0	0	1	0	0	0	0	2	5	7	1	3	0	0	4	6	0	0	0	0	1	4	5	9	0	0	0	1	0	6	1	9	0	1	2	0	0	1	1	0	4	0	2	6	9	k__Bacteria;p__Actinobacteria;c__Actinobacteria;o__Acidimicrobiales;f__AcidimicrobialesOR;g__AcidimicrobialesOR
1103	18	11	0	0	0	1	0	0	0	2	20	10	0	12	0	0	3	0	0	0	2	0	1	1	3	0	0	0	1	0	0	1	1	17	2	8	1	0	0	1	0	0	1	0	2	5	7	k__Bacteria;p__Acidobacteria;c__Acidobacteria;o__Acidobacteriales;f__AcidobacterialesOR;g__AcidobacterialesOR
1104	8	3	0	1	1	1	0	0	0	0	0	0	0	7	0	0	0	1	0	0	0	0	0	0	0	0	0	0	0	0	0	0	1	1	0	2	0	0	0	0	0	0	0	2	0	0	0	k__Bacteria;p__Acidobacteria;c__Chloracidobacteria;o__ChloracidobacteriaCL;f__ChloracidobacteriaCL;g__ChloracidobacteriaCL
1105	3	11	0	0	0	0	0	12	0	4	28	25	0	1	0	0	0	0	0	0	1	0	3	8	5	20	0	0	0	0	0	16	0	27	35	2	1	0	0	0	0	0	0	1	11	2	32	k__Bacteria;p__Chloroflexi;c__Anaerolineae;o__A4b;f__A4bOR;g__A4bOR
1106	0	1	0	0	0	0	0	0	0	0	0	0	0	0	0	0	0	0	0	0	0	0	0	0	0	0	0	0	0	1	0	0	0	0	0	0	0	0	0	0	0	0	0	0	0	0	0	k__Bacteria;p__Proteobacteria;c__Betaproteobacteria;o__Rhodocyclales;f__Rhodocyclaceae;g__RhodocyclaceaeFA
1107	0	1	0	0	0	1	0	0	0	0	0	0	0	0	0	0	0	0	0	0	0	0	0	0	0	1	0	0	0	1	0	0	0	0	1	0	0	0	0	0	1	0	0	1	0	0	0	k__Bacteria;p__Firmicutes;c__Clostridia;o__Clostridiales;f__Clostridiaceae;g__Clostridium
1109	9	0	0	0	6	11	1	12	0	1	3	2	1	0	1	3	0	3	52	0	10	0	2	7	0	2	0	0	13	27	13	1	2	1	0	0	3	2	0	5	57	0	5	1	34	1	2	k__Bacteria;p__Proteobacteria;c__Alphaproteobacteria;o__Sphingomonadales;f__Sphingomonadaceae;g__Sphingomonas
1110	2	4	0	1	0	0	0	0	0	2	63	53	0	14	0	0	0	0	0	0	1	0	0	1	0	0	0	0	2	0	0	8	0	40	9	7	1	0	0	0	0	0	0	1	0	0	93	k__Bacteria;p__Acidobacteria;c__Chloracidobacteria;o__ChloracidobacteriaCL;f__ChloracidobacteriaCL;g__ChloracidobacteriaCL
1111	0	0	0	0	0	0	0	0	0	0	0	0	0	3	0	0	0	3	0	0	0	0	0	0	1	0	0	0	0	0	0	0	0	0	0	0	0	0	0	0	0	0	0	0	0	0	0	k__Bacteria
1112	32	1	0	0	0	0	0	0	0	0	25	1	0	101	0	0	0	0	0	0	0	0	0	0	7	0	0	0	1	0	0	1	0	4	0	8	0	0	0	0	0	0	0	1	0	0	2	k__Bacteria;p__Gemmatimonadetes;c__Gemmatimonadetes;o__Gemmatimonadales;f__Gemmatimonadaceae;g__GemmatimonadaceaeFA
1114	2	3	0	0	0	0	0	0	0	0	10	5	2	0	0	0	0	0	0	0	11	1	3	5	6	7	0	0	1	2	0	7	0	6	27	0	1	0	0	0	0	0	0	0	9	4	8	k__Bacteria;p__Proteobacteria;c__Betaproteobacteria;o__BetaproteobacteriaCL;f__BetaproteobacteriaCL;g__BetaproteobacteriaCL
1115	0	0	0	1	0	0	0	0	0	0	0	0	0	0	0	0	0	5	0	0	0	0	0	0	0	0	0	0	0	0	0	0	0	0	0	1	1	0	0	0	0	0	0	1	0	0	0	k__Bacteria;p__Bacteroidetes;c__Sphingobacteria;o__Sphingobacteriales;f__Flexibacteraceae;g__FlexibacteraceaeFA
1116	25	13	0	0	0	0	0	0	0	0	28	25	1	10	0	0	1	0	0	0	5	0	2	2	5	7	0	0	0	0	0	2	1	16	2	8	6	0	0	0	0	0	0	0	2	5	10	k__Bacteria;p__Planctomycetes;c__Phycisphaerae;o__PhycisphaeraeCL;f__PhycisphaeraeCL;g__PhycisphaeraeCL
1117	9	0	0	0	0	0	0	0	0	1	7	4	0	10	0	0	0	0	0	0	0	0	0	0	0	0	0	0	0	0	0	0	0	0	0	0	0	0	0	0	0	0	0	0	0	0	1	k__Bacteria;p__Proteobacteria;c__Deltaproteobacteria;o__Myxococcales;f__Haliangiaceae;g__HaliangiaceaeFA
1118	0	0	0	0	0	0	0	0	0	0	0	0	0	0	0	0	0	0	0	0	0	0	0	0	0	0	0	0	0	0	0	1	0	2	0	0	0	0	0	0	0	0	0	0	0	0	0	k__Bacteria;p__Acidobacteria;c__Solibacteres;o__Solibacterales;f__Solibacteraceae;g__Solibacter
1119	0	0	5	0	2	0	0	0	0	0	0	0	0	0	0	0	6	0	0	0	0	0	0	0	0	0	0	0	0	4	0	0	0	0	0	0	0	0	0	1	0	0	0	0	0	0	0	k__Bacteria;p__Firmicutes;c__Bacilli;o__Lactobacillales;f__Carnobacteriaceae;g__Desemzia
1120	0	2	0	0	0	0	0	0	0	0	0	2	0	0	2	0	1	0	0	0	0	0	2	0	2	4	0	0	0	0	0	0	0	0	6	0	0	0	0	0	1	0	0	0	0	0	1	k__Bacteria;p__Proteobacteria;c__Betaproteobacteria;o__Rhodocyclales;f__Rhodocyclaceae;g__Methyloversatilis
1121	1	1	0	0	7	0	0	0	0	0	0	0	1	0	0	0	0	15	16	0	1	0	0	0	0	1	0	0	0	5	0	0	0	0	0	1	1	0	0	3	5	0	0	1	6	2	0	k__Bacteria;p__Proteobacteria;c__Alphaproteobacteria;o__Caulobacterales;f__Caulobacteraceae;g__CaulobacteraceaeFA
1122	3	4	1	0	4	0	0	0	0	0	2	6	6	1	0	0	6	2	0	0	2	0	2	3	4	8	0	0	0	5	0	1	3	2	8	2	8	0	0	5	3	0	0	0	2	16	0	k__Bacteria;p__Proteobacteria;c__Betaproteobacteria;o__Burkholderiales;f__Oxalobacteraceae;g__Collimonas
1124	0	0	0	0	0	0	0	0	0	0	0	0	0	0	0	0	0	2	0	0	0	0	0	0	0	0	0	0	0	0	0	0	0	0	0	0	0	0	0	0	0	0	0	0	0	0	0	k__Bacteria
1125	2	1	0	0	0	0	0	0	0	0	0	1	0	0	0	0	1	2	0	0	1	0	0	1	0	0	0	0	0	3	0	0	0	0	0	1	2	0	0	4	0	0	0	0	1	0	0	k__Bacteria;p__Proteobacteria;c__Alphaproteobacteria;o__Rhodospirillales;f__Acetobacteraceae;g__Roseomonas
1126	0	0	0	0	0	0	0	0	1	0	0	0	0	0	0	0	0	0	0	0	2	0	0	3	0	0	0	0	0	0	2	0	2	0	3	0	0	0	0	0	0	0	0	0	1	0	0	k__Bacteria;p__Proteobacteria;c__Alphaproteobacteria;o__Sphingomonadales;f__Sphingomonadaceae;g__Sphingomonas
1127	6	12	0	0	3	6	0	0	1	4	4	33	23	15	0	0	15	10	2	0	5	2	19	48	9	10	0	0	0	2	0	1	4	14	11	10	22	0	0	6	7	0	0	0	15	46	26	k__Archaea;p__Crenarchaeota;c__Thaumarchaeota;o__Nitrososphaerales;f__Nitrososphaeraceae;g__Nitrososphaera
1128	12	9	0	0	0	1	0	0	0	0	26	7	20	17	0	0	0	1	0	0	0	0	0	2	2	0	0	0	0	1	0	0	0	4	0	1	1	0	0	0	0	0	0	0	0	5	3	k__Bacteria;p__Chloroflexi;c__SOGA31;o__SOGA31CL;f__SOGA31CL;g__SOGA31CL
1129	7	0	0	0	1	0	0	0	0	0	1	2	0	5	0	0	1	7	0	0	0	0	0	0	1	0	0	0	0	0	0	0	0	1	0	3	0	0	0	0	0	0	0	0	0	1	0	k__Bacteria;p__Chloroflexi;c__SOGA31;o__SOGA31CL;f__SOGA31CL;g__SOGA31CL
1131	0	0	0	0	0	0	0	0	0	0	0	5	0	0	0	0	0	0	0	0	0	0	0	0	0	0	0	0	0	0	0	0	0	0	1	0	0	0	0	0	0	0	0	0	0	0	2	k__Bacteria;p__Verrucomicrobia;c__Spartobacteria;o__Spartobacteriales;f__Spartobacteriaceae;g__MC18
1132	2	7	0	0	4	1	0	1	0	3	8	1	8	1	0	1	2	1	0	0	2	0	0	2	0	0	0	0	0	1	0	1	0	2	0	1	6	0	0	1	1	0	0	0	1	3	6	k__Bacteria;p__Acidobacteria;c__Acidobacteria;o__Acidobacteriales;f__AcidobacterialesOR;g__AcidobacterialesOR
1133	7	4	0	0	0	0	0	0	1	1	5	6	0	7	0	1	0	0	0	0	0	0	1	0	1	0	0	0	0	0	0	2	0	3	1	28	0	0	0	0	0	3	0	1	0	0	7	k__Bacteria;p__Chloroflexi;c__Anaerolineae;o__A4b;f__A4bOR;g__A4bOR
1134	5	0	0	0	0	0	0	0	0	1	4	12	0	3	0	0	0	0	0	0	0	1	1	0	0	1	0	0	0	0	2	0	0	4	2	1	0	0	0	1	0	0	0	0	0	0	6	k__Bacteria;p__Bacteroidetes;c__Sphingobacteria;o__Sphingobacteriales;f__SphingobacterialesOR;g__SphingobacterialesOR
1135	4	3	0	0	0	1	0	0	1	0	2	4	0	1	0	0	0	14	0	0	3	0	0	0	2	1	0	0	1	1	0	6	0	10	3	1	14	0	0	0	0	0	1	3	1	1	3	k__Bacteria;p__Bacteroidetes;c__Sphingobacteria;o__Sphingobacteriales;f__Flexibacteraceae
1137	18	1	0	0	0	1	0	0	0	1	7	13	0	0	0	0	0	1	0	0	0	0	3	0	0	1	0	0	0	0	0	15	0	10	21	8	1	0	0	0	0	0	0	0	1	0	20	k__Bacteria;p__Proteobacteria;c__Gammaproteobacteria;o__Xanthomonadales;f__Sinobacteraceae;g__SinobacteraceaeFA
1139	0	1	0	0	0	1	0	0	0	0	1	2	0	0	0	0	0	0	0	0	2	0	0	0	0	0	0	0	0	0	1	0	0	9	0	1	0	0	0	1	0	0	0	0	15	0	4	k__Bacteria;p__Verrucomicrobia;c__Spartobacteria;o__Spartobacteriales;f__Spartobacteriaceae;g__Chthoniobacter
1140	1	0	0	0	0	0	0	0	0	0	0	0	1	17	0	0	2	0	0	0	0	0	0	0	0	0	0	0	0	0	0	0	0	0	0	0	0	0	0	0	0	1	0	0	0	0	0	k__Bacteria;p__Actinobacteria;c__Actinobacteria;o__0319_7L14;f__0319_7L14OR;g__0319_7L14OR
1141	9	8	0	0	2	1	0	10	0	1	11	5	29	9	0	0	3	3	22	0	31	3	13	16	6	5	0	0	1	6	0	6	5	7	7	5	7	0	0	0	3	0	0	1	27	17	8	k__Bacteria;p__Planctomycetes;c__Planctomycea;o__Gemmatales;f__Isosphaeraceae;g__IsosphaeraceaeFA
1144	5	8	1	0	1	0	0	0	0	1	11	4	34	2	0	0	0	1	1	0	20	1	2	0	20	16	0	0	1	3	0	0	0	6	8	4	15	0	0	0	0	0	0	0	4	8	3	k__Bacteria;p__Actinobacteria;c__Actinobacteria;o__Solirubrobacterales;f__Patulibacteraceae;g__PatulibacteraceaeFA
1145	0	1	0	0	1	1	0	0	1	2	1	0	0	0	0	0	0	0	0	0	0	0	0	0	1	0	0	0	0	1	0	2	0	0	1	0	1	0	0	0	1	0	0	0	1	0	1	k__Bacteria;p__Chloroflexi;c__Bljii12;o__AKYG885;f__Dolo_23;g__Dolo_23FA
1146	0	25	0	0	2	1	0	4	2	17	26	97	5	1	0	0	0	0	0	0	8	6	28	14	40	27	0	0	0	1	0	8	14	21	67	21	3	0	0	2	1	0	0	0	16	6	29	k__Bacteria;p__Acidobacteria;c__Solibacteres;o__Solibacterales;f__Solibacteraceae;g__Solibacter
1148	10	23	0	0	1	0	0	0	1	0	51	0	0	0	0	0	0	0	0	0	0	0	0	0	1	2	0	0	0	0	0	0	0	2	0	0	0	0	0	0	3	0	0	0	0	0	0	k__Bacteria;p__Actinobacteria;c__Actinobacteria;o__MC47;f__MC47OR;g__MC47OR
1149	0	0	0	0	1	0	0	0	0	0	0	0	0	0	0	0	0	1	0	1	1	116	0	0	1	0	0	0	0	11	0	0	0	0	0	0	0	0	0	0	0	0	0	0	1	0	0	k__Bacteria;p__Firmicutes;c__Bacilli;o__Bacillales;f__Paenibacillaceae;g__Paenibacillus
1150	11	0	0	0	0	0	0	0	0	0	1	0	0	9	0	0	2	0	0	0	0	0	0	0	0	0	0	0	0	0	0	1	0	2	0	0	0	0	0	0	2	0	0	0	0	0	0	k__Bacteria;p__Gemmatimonadetes;c__Gemmatimonadetes;o__GemmatimonadetesCL;f__GemmatimonadetesCL;g__GemmatimonadetesCL
1151	2	3	0	0	7	2	0	29	0	1	0	3	0	1	0	2	1	4	0	0	0	0	0	0	9	1	0	0	0	4	0	2	0	0	0	0	0	0	0	1	3	0	0	0	0	0	0	k__Bacteria;p__Firmicutes;c__Clostridia;o__Clostridiales;f__Clostridiaceae;g__Clostridium
1152	2	0	17	5	8	34	1	1	0	0	0	0	0	0	4	1	0	8	3	1	0	0	1	2	1	1	0	0	15	35	2	2	0	2	3	1	1	0	0	26	75	0	0	0	12	2	0	k__Bacteria;p__Proteobacteria;c__Alphaproteobacteria;o__Sphingomonadales;f__Sphingomonadaceae;g__Sphingomonas
1154	3	1	0	0	1	0	0	0	0	0	0	0	1	6	0	0	0	0	0	0	0	0	0	0	2	0	0	0	0	1	0	0	0	0	0	2	0	0	0	0	0	0	0	0	0	2	0	k__Bacteria;p__Actinobacteria;c__Actinobacteria;o__Solirubrobacterales;f__SolirubrobacteralesOR;g__SolirubrobacteralesOR
1155	62	0	0	0	0	0	3	0	0	0	24	4	1	18	0	0	0	0	0	0	0	0	0	0	9	0	0	0	0	0	0	0	0	1	0	8	0	0	0	0	0	0	0	0	0	0	1	k__Bacteria;p__Actinobacteria;c__Actinobacteria;o__0319_7L14;f__0319_7L14OR;g__0319_7L14OR
1156	0	0	0	0	0	0	0	0	0	0	1	0	9	9	0	0	0	2	0	0	15	3	13	1	0	93	0	0	0	1	0	0	3	0	256	48	33	0	0	0	10	0	0	0	38	17	44	k__Bacteria;p__Acidobacteria;c__AcidobacteriaPH;o__AcidobacteriaPH;f__AcidobacteriaPH;g__AcidobacteriaPH
1157	1	3	0	0	2	1	0	0	1	0	0	2	0	0	0	0	0	6	0	0	2	0	0	0	4	3	0	0	0	2	0	1	1	1	0	1	4	0	0	4	2	0	0	0	0	3	0	k__Bacteria;p__Acidobacteria;c__Chloracidobacteria;o__ChloracidobacteriaCL;f__ChloracidobacteriaCL;g__ChloracidobacteriaCL
1158	10	7	0	0	0	0	0	0	1	1	11	6	0	8	0	0	2	0	0	0	2	1	1	2	1	5	0	0	0	1	0	0	0	9	2	5	3	0	0	0	0	0	0	0	1	1	6	k__Bacteria;p__Elusimicrobia;c__Elusimicrobia;o__MVP_88;f__MVP_88OR;g__MVP_88OR
1159	10	1	0	0	1	0	0	2	0	0	9	3	0	8	0	0	0	2	0	0	0	0	0	6	0	0	0	0	0	1	0	5	0	8	0	2	1	0	0	0	0	0	0	2	0	0	4	k__Bacteria;p__Actinobacteria;c__Actinobacteria;o__Solirubrobacterales;f__SolirubrobacteralesOR;g__SolirubrobacteralesOR
1160	10	3	0	0	0	0	0	0	0	1	3	5	0	3	0	0	1	0	0	0	1	2	0	0	2	0	0	0	0	0	0	1	0	7	2	5	1	0	0	1	1	0	1	0	2	0	2	k__Bacteria;p__Chloroflexi;c__TK17;o__S085;f__S085OR;g__S085OR
1161	0	0	0	0	1	0	0	0	0	0	0	2	0	0	0	0	1	2	0	0	0	0	5	15	0	0	0	0	0	1	0	0	0	0	0	0	3	0	0	5	0	0	0	0	0	2	2	k__Bacteria;p__Bacteroidetes;c__Sphingobacteria;o__Sphingobacteriales;f__SphingobacterialesOR;g__SphingobacterialesOR
1162	4	2	0	0	0	0	0	0	0	1	6	0	0	1	0	0	0	2	0	1	1	0	0	0	1	1	0	0	0	2	0	0	0	0	0	1	0	0	0	0	0	1	0	0	1	0	1	k__Bacteria;p__Proteobacteria;c__Gammaproteobacteria;o__Xanthomonadales;f__Sinobacteraceae;g__SinobacteraceaeFA
1163	14	4	0	0	0	0	0	0	0	0	2	3	0	1	0	0	0	2	0	0	0	0	0	1	3	0	0	0	0	0	0	0	1	1	0	4	0	0	0	0	0	0	0	1	0	0	3	k__Bacteria;p__Proteobacteria;c__Alphaproteobacteria;o__Rhodospirillales;f__Rhodospirillaceae;g__RhodospirillaceaeFA
1164	0	0	27	2	2	0	24	0	0	0	0	0	0	0	49	2	1	0	11	0	0	0	0	0	0	0	0	0	0	1	1	0	0	0	0	0	0	14	0	5	0	2	0	0	0	0	0	k__Bacteria;p__Firmicutes;c__Bacilli;o__Lactobacillales;f__Streptococcaceae;g__Streptococcus
1165	6	2	0	0	0	1	4	0	1	2	26	7	0	0	0	0	0	0	0	0	1	0	3	3	1	2	0	0	1	0	1	4	0	13	11	14	2	0	0	1	0	0	0	0	1	1	11	k__Bacteria;p__Proteobacteria;c__Deltaproteobacteria;o__Myxococcales;f__Haliangiaceae;g__HaliangiaceaeFA
1166	8	5	0	0	1	0	0	0	0	0	5	2	0	4	0	0	0	3	0	0	1	0	0	1	1	3	0	0	3	1	0	1	3	4	4	1	0	0	0	0	1	0	0	0	1	1	25	k__Bacteria;p__Proteobacteria;c__Alphaproteobacteria;o__Rhodospirillales;f__Rhodospirillaceae;g__RhodospirillaceaeFA
1167	5	2	0	0	6	0	0	0	0	0	1	0	0	2	0	0	2	2	0	0	1	0	1	0	3	3	0	0	0	3	0	0	0	3	0	1	10	0	0	4	1	0	0	0	0	0	3	k__Bacteria;p__Verrucomicrobia;c__Spartobacteria;o__Spartobacteriales;f__Spartobacteriaceae;g__Chthoniobacter
1168	4	4	3	0	3	1	0	1	1	3	19	3	19	4	0	0	0	2	0	0	5	0	3	7	8	2	0	0	0	1	0	2	1	4	2	5	12	0	0	1	1	0	2	0	4	19	5	k__Bacteria;p__Actinobacteria;c__Actinobacteria;o__Actinomycetales;f__Thermomonosporaceae;g__Actinoallomurus
1169	3	0	0	0	1	3	0	0	0	0	0	0	0	1	0	0	0	2	0	0	0	0	2	0	1	1	0	0	0	3	0	0	0	1	2	0	1	0	0	1	2	0	0	0	2	1	2	k__Bacteria;p__Actinobacteria;c__Actinobacteria;o__Solirubrobacterales;f__Patulibacteraceae;g__PatulibacteraceaeFA
1170	1	0	0	0	0	0	0	0	0	0	0	0	0	1	0	0	0	1	8	0	0	0	0	0	0	2	0	0	0	0	0	0	0	0	1	0	0	0	0	0	0	0	0	0	0	0	0	k__Bacteria;p__Proteobacteria;c__Betaproteobacteria;o__Methylophilales;f__Methylophilaceae;g__Methylobacillus
1171	1	0	0	0	0	1	0	0	0	0	2	0	0	1	0	0	1	6	0	0	0	0	0	0	0	0	0	0	0	0	0	1	0	2	4	0	1	0	0	0	0	0	0	0	0	0	0	k__Bacteria;p__Chloroflexi;c__Chloroflexi;o__Herpetosiphonales;f__Herpetosiphonaceae;g__Herpetosiphon
1172	2	1	0	0	1	1	0	0	0	0	0	0	0	5	0	0	4	22	0	0	0	0	0	0	2	0	0	0	0	2	0	0	0	2	0	1	3	0	0	2	0	0	0	0	0	0	1	k__Bacteria;p__Actinobacteria;c__Actinobacteria;o__Rubrobacterales;f__Rubrobacteraceae;g__Rubrobacter
1173	4	0	0	0	2	0	0	0	0	0	0	2	0	0	0	0	0	0	0	0	0	0	0	0	0	0	0	0	0	0	0	0	0	1	0	0	0	0	0	0	0	0	0	0	0	0	0	k__Bacteria;p__Proteobacteria;c__Gammaproteobacteria;o__Xanthomonadales;f__Xanthomonadaceae;g__Arenimonas
1175	3	1	0	0	9	1	0	0	0	0	1	1	0	1	0	0	0	6	0	0	1	0	0	0	4	1	0	0	1	1	0	0	0	1	1	0	0	0	0	0	2	0	0	0	5	0	1	k__Bacteria;p__Gemmatimonadetes;c__Gemmatimonadetes;o__Gemmatimonadales;f__Gemmatimonadaceae;g__GemmatimonadaceaeFA
1176	0	0	0	0	0	0	0	0	0	0	0	0	0	0	0	0	0	1	0	0	0	0	0	0	0	0	0	0	0	0	0	0	0	0	0	2	0	0	0	1	0	0	0	0	0	0	0	k__Bacteria;p__Bacteroidetes;c__Sphingobacteria;o__Sphingobacteriales;f__SphingobacterialesOR;g__SphingobacterialesOR
1177	0	1	0	0	0	0	0	0	0	0	12	0	22	0	0	0	1	0	4	0	58	3	4	3	10	7	0	0	0	0	0	1	0	0	0	8	16	0	0	0	0	0	0	0	1	59	0	k__Bacteria;p__Actinobacteria;c__Actinobacteria;o__Actinomycetales
1178	1	0	0	0	4	2	0	0	0	0	0	0	1	0	0	0	4	16	0	0	0	0	0	2	2	0	0	0	2	9	0	1	0	0	0	0	0	0	0	6	2	0	0	0	1	3	2	k__Bacteria;p__Bacteroidetes;c__Sphingobacteria;o__Sphingobacteriales;f__Flexibacteraceae;g__Hymenobacter
1179	3	4	0	0	1	3	0	0	0	1	17	4	2	3	0	0	0	0	1	0	1	1	3	4	2	5	0	0	0	0	1	2	2	1	8	3	2	0	0	0	1	0	0	0	0	7	4	k__Bacteria;p__Chloroflexi;c__Bljii12;o__AKYG885;f__5B_12;g__5B_12FA
1180	8	6	0	0	1	0	0	0	0	6	32	60	0	3	0	0	0	5	0	0	0	2	2	1	6	6	0	0	0	0	0	6	0	29	4	18	2	0	0	0	3	0	0	3	0	1	25	k__Bacteria;p__Acidobacteria;c__Chloracidobacteria;o__ChloracidobacteriaCL;f__ChloracidobacteriaCL;g__ChloracidobacteriaCL
1181	3	10	0	0	0	0	0	0	0	0	16	3	0	10	0	0	1	0	0	0	0	0	0	0	0	0	0	0	0	0	0	1	0	9	0	6	0	0	0	1	0	0	0	1	0	0	65	k__Bacteria;p__Acidobacteria;c__Chloracidobacteria;o__ChloracidobacteriaCL;f__ChloracidobacteriaCL;g__ChloracidobacteriaCL
1182	4	3	0	0	4	2	0	0	0	9	3	13	7	12	0	0	3	3	0	0	6	0	4	7	2	2	0	0	1	2	4	1	1	4	18	1	5	0	0	5	9	0	1	0	19	6	17	k__Bacteria;p__Proteobacteria;c__Deltaproteobacteria;o__Myxococcales;f__MyxococcalesOR;g__MyxococcalesOR
1183	0	1	0	0	4	2	0	0	0	0	0	0	4	2	0	0	4	7	0	0	2	0	11	2	0	0	0	0	0	2	0	0	0	2	2	0	1	0	0	13	1	1	0	0	0	3	1	k__Bacteria;p__Proteobacteria;c__Deltaproteobacteria;o__CTD005_82B_02;f__CTD005_82B_02OR;g__CTD005_82B_02OR
1185	14	1	0	0	1	0	1	0	0	0	11	2	3	7	0	0	0	1	3	0	1	1	1	0	1	3	0	0	0	1	0	4	1	7	2	1	0	0	0	1	2	0	0	1	3	2	5	k__Bacteria;p__Actinobacteria;c__Actinobacteria;o__Solirubrobacterales;f__Solirubrobacteraceae;g__SolirubrobacteraceaeFA
1189	5	1	0	0	0	0	0	0	0	0	0	2	0	0	0	0	0	0	0	0	0	0	0	0	3	0	0	0	1	0	0	1	0	1	1	0	0	0	0	0	1	0	0	0	0	0	0	k__Bacteria;p__Gemmatimonadetes;c__Gemmatimonadetes;o__GemmatimonadetesCL;f__GemmatimonadetesCL;g__GemmatimonadetesCL
1190	0	0	0	0	0	0	0	0	0	0	0	0	0	0	0	0	0	0	0	0	0	0	0	0	0	0	0	0	0	0	0	0	0	0	0	0	0	0	0	0	0	0	0	0	0	1	0	k__Bacteria;p__Proteobacteria;c__Alphaproteobacteria
1191	1	17	0	0	3	1	0	0	2	1	118	9	3	6	0	0	0	0	0	0	7	0	1	5	56	9	0	0	0	0	0	1	0	4	3	1	15	0	0	0	0	0	0	0	1	14	14	k__Bacteria;p__Acidobacteria;c__Chloracidobacteria;o__ChloracidobacteriaCL;f__ChloracidobacteriaCL;g__ChloracidobacteriaCL
1193	3	1	0	0	0	0	2	0	0	0	3	0	0	1	0	0	0	0	0	0	0	0	0	1	0	0	0	0	0	0	0	6	0	1	0	1	1	0	0	0	0	1	0	1	0	0	3	k__Bacteria;p__Proteobacteria;c__Gammaproteobacteria;o__Xanthomonadales;f__Sinobacteraceae;g__Steroidobacter
1195	17	0	0	0	0	0	0	0	0	1	1	3	0	15	0	0	0	0	0	0	0	0	0	0	4	0	0	0	0	0	0	1	0	2	0	1	0	0	0	0	0	0	0	0	1	1	3	k__Bacteria;p__Bacteroidetes;c__Sphingobacteria;o__Sphingobacteriales;f__Flexibacteraceae;g__Cytophaga
1196	2	0	0	0	0	0	0	0	0	0	0	1	0	1	0	0	0	0	0	0	0	0	0	0	0	0	0	0	0	0	0	0	0	0	0	0	0	0	0	0	0	0	0	0	0	0	0	k__Bacteria;p__Tenericutes;c__Mollicutes;o__Mycoplasmatales;f__Mycoplasmataceae;g__MycoplasmataceaeFA
1198	0	4	0	0	0	2	0	0	0	1	0	3	1	0	0	0	0	2	0	0	0	0	2	2	2	0	0	0	0	0	0	0	0	0	2	0	1	0	0	0	1	0	0	0	0	1	0	k__Bacteria;p__Gemmatimonadetes;c__Gemmatimonadetes;o__Gemmatimonadales;f__Gemmatimonadaceae;g__GemmatimonadaceaeFA
1199	27	25	0	0	0	0	0	0	2	2	51	10	0	0	0	0	0	0	0	2	1	0	1	3	79	0	0	0	0	0	1	7	0	17	12	2	0	0	0	0	0	0	0	0	3	0	15	k__Bacteria;p__Bacteroidetes;c__Sphingobacteria;o__Sphingobacteriales;f__SphingobacterialesOR;g__SphingobacterialesOR
1200	0	0	0	0	0	0	0	0	0	0	0	0	0	1	0	0	1	0	0	0	0	0	0	0	0	0	0	0	0	0	0	0	0	0	0	0	0	0	0	0	0	0	0	0	0	0	0	k__Bacteria;p__Gemmatimonadetes;c__Gemmatimonadetes;o__Gemmatimonadales;f__GemmatimonadalesOR;g__GemmatimonadalesOR
1201	1	0	0	0	6	4	0	0	0	0	1	1	7	1	0	0	17	25	0	0	1	0	2	0	5	1	0	0	1	6	0	0	1	2	3	0	3	0	0	4	5	0	0	0	0	4	0	k__Bacteria;p__Gemmatimonadetes;c__Gemmatimonadetes;o__Gemmatimonadales;f__Gemmatimonadaceae;g__GemmatimonadaceaeFA
1202	2	0	0	0	0	0	32	7	0	2	0	0	0	3	0	0	0	0	24	12	2	2	0	6	0	0	0	0	0	0	0	2	0	1	0	0	0	0	0	0	0	1	0	1	1	0	2	k__Bacteria;p__Proteobacteria;c__Alphaproteobacteria;o__Rhizobiales;f__Methylocystaceae;g__MethylocystaceaeFA
1204	26	23	0	0	29	6	3	6	0	9	1	21	14	0	0	0	11	6	0	0	4	0	0	4	15	41	0	0	4	10	0	3	10	3	9	1	2	0	0	12	17	0	0	6	9	4	8	k__Bacteria;p__Firmicutes;c__Bacilli;o__Bacillales;f__BacillalesOR;g__BacillalesOR
1205	2	10	0	0	0	0	0	0	0	1	6	5	31	9	0	0	3	1	45	0	15	1	13	8	10	42	0	0	0	1	0	0	0	2	19	12	16	0	0	1	1	0	0	0	11	18	17	k__Bacteria;p__Actinobacteria;c__Actinobacteria;o__Acidimicrobiales;f__AcidimicrobialesOR;g__AcidimicrobialesOR
1206	15	7	0	0	10	3	0	0	2	0	11	11	2	2	0	0	0	3	0	0	0	1	1	3	11	1	0	0	0	0	0	15	5	18	9	2	10	0	0	0	14	0	0	0	21	3	1	k__Bacteria;p__Actinobacteria;c__Actinobacteria;o__Actinomycetales;f__Frankiaceae;g__FrankiaceaeFA
1207	4	0	0	0	4	0	2	0	0	0	3	0	2	8	0	0	0	0	0	0	0	0	0	0	0	1	0	0	0	0	0	2	0	0	1	1	0	0	0	1	0	0	0	0	1	0	7	k__Bacteria;p__Nitrospirae;c__Nitrospira;o__Nitrospirales;f__Nitrospiraceae;g__Nitrospira
1208	4	9	0	0	1	2	0	0	0	0	6	4	1	6	0	0	0	0	0	0	1	0	6	1	1	4	0	0	0	0	0	0	1	12	7	6	2	0	0	1	1	0	0	0	49	3	13	k__Bacteria;p__Armatimonadetes;c__CH21;o__CH21CL;f__CH21CL;g__CH21CL
1209	43	2	0	0	15	1	0	4	0	0	0	0	0	0	0	0	0	6	0	79	7	1	3	6	0	1	0	0	1	7	0	2	1	1	0	1	0	0	0	0	2	2	0	0	1	0	0	k__Bacteria;p__Bacteroidetes;c__Sphingobacteria;o__Sphingobacteriales;f__Flexibacteraceae;g__FlexibacteraceaeFA
1210	0	0	0	0	0	0	0	0	0	0	1	2	0	0	0	0	0	0	0	0	0	0	0	0	0	0	0	0	0	0	0	1	0	0	0	1	0	0	0	0	0	0	0	0	0	1	5	k__Bacteria;p__Bacteroidetes;c__Sphingobacteria;o__Sphingobacteriales;f__Flexibacteraceae;g__Cytophaga
1211	3	8	0	0	11	4	0	0	2	2	3	21	24	4	0	0	6	16	0	0	16	3	19	13	8	11	0	0	1	15	0	2	11	4	14	10	31	0	0	9	13	0	0	0	22	28	10	k__Bacteria;p__Actinobacteria;c__Actinobacteria;o__Actinomycetales;f__Kineosporiaceae;g__KineosporiaceaeFA
1212	32	2	0	0	0	0	0	0	0	0	15	7	1	17	0	0	0	1	0	0	1	1	1	12	1	0	0	0	0	0	0	2	0	8	0	4	0	0	0	0	0	0	0	2	1	6	12	k__Bacteria;p__Proteobacteria;c__Deltaproteobacteria;o__Syntrophobacterales;f__Syntrophobacteraceae;g__SyntrophobacteraceaeFA
1213	14	77	0	0	5	2	0	0	0	6	14	10	0	0	0	0	0	2	0	0	2	0	3	2	23	0	0	0	1	0	0	12	3	21	8	5	0	0	0	1	2	0	0	0	0	2	11	k__Bacteria;p__Gemmatimonadetes;c__Gemmatimonadetes;o__Gemmatimonadales;f__Gemmatimonadaceae;g__GemmatimonadaceaeFA
1214	2	11	2	0	6	1	0	11	0	0	4	6	1	0	0	0	2	1	13	0	6	1	3	4	7	1	0	0	0	1	0	3	4	8	7	3	2	0	0	1	8	0	1	1	11	6	2	k__Bacteria;p__Actinobacteria;c__Actinobacteria;o__Solirubrobacterales;f__Patulibacteraceae;g__PatulibacteraceaeFA
1216	0	0	0	0	0	0	0	0	0	0	0	0	0	0	0	0	0	0	0	0	1	0	0	0	0	0	0	0	0	0	0	0	0	0	0	0	5	0	0	0	0	0	0	0	0	1	0	k__Bacteria;p__Actinobacteria;c__Actinobacteria;o__Solirubrobacterales;f__SolirubrobacteralesOR;g__SolirubrobacteralesOR
1217	1	0	0	0	0	0	0	0	0	0	3	0	0	3	0	0	0	2	0	0	1	0	0	0	1	0	0	0	1	1	0	0	0	0	0	0	3	0	0	1	0	0	0	0	0	1	3	k__Bacteria;p__Firmicutes;c__Bacilli;o__Bacillales;f__Paenibacillaceae;g__Paenibacillus
1219	2	0	0	0	3	2	0	0	1	0	0	0	0	0	0	0	9	9	51	0	2	0	1	0	0	0	0	0	1	2	0	0	0	0	0	0	1	0	0	4	2	0	0	0	0	0	0	k__Bacteria;p__Proteobacteria;c__Alphaproteobacteria;o__Rhodospirillales;f__Acetobacteraceae;g__Roseomonas
1220	1	0	0	0	0	0	0	0	0	0	1	0	0	0	0	0	0	1	0	0	1	0	0	0	1	1	0	0	0	0	0	0	0	0	0	2	1	0	0	0	0	0	0	0	0	0	2	k__Bacteria;p__Actinobacteria;c__Actinobacteria;o__Acidimicrobiales;f__AcidimicrobialesOR;g__AcidimicrobialesOR
1221	26	1	0	0	0	0	0	0	0	4	2	5	0	28	0	0	0	0	0	0	0	0	0	0	0	0	0	0	0	0	0	2	0	5	0	31	0	0	0	0	0	0	0	2	0	1	4	k__Bacteria;p__Bacteroidetes;c__Sphingobacteria;o__Sphingobacteriales;f__Flexibacteraceae;g__Cytophaga
1222	0	9	0	0	0	1	0	0	3	1	11	57	6	2	0	0	0	2	0	0	214	166	387	136	3	21	0	0	0	3	0	2	2	14	4	29	0	0	0	2	0	0	5	1	60	4	2	k__Bacteria;p__Bacteroidetes;c__Sphingobacteria;o__Sphingobacteriales;f__Sphingobacteriaceae;g__SphingobacteriaceaeFA
1224	2	1	0	0	2	1	0	0	0	0	1	0	0	3	0	0	1	7	0	0	0	0	0	0	0	2	0	0	1	2	0	1	0	0	0	0	0	0	0	0	0	0	0	0	0	0	0	k__Bacteria;p__Actinobacteria;c__Actinobacteria;o__Acidimicrobiales;f__AcidimicrobialesOR;g__AcidimicrobialesOR
1225	14	44	24	0	2	0	0	0	1	2	6	3	0	1	0	0	0	1	0	0	1	0	3	2	9	1	0	0	1	1	0	2	1	15	1	5	1	0	0	0	1	0	0	0	0	1	6	k__Bacteria;p__Acidobacteria;c__Solibacteres;o__Solibacterales;f__Solibacteraceae;g__Solibacter
1226	0	0	0	0	2	17	0	0	0	0	0	0	0	0	33	0	4	3	181	0	1	0	1	3	0	0	0	0	0	2	0	0	0	0	2	1	2	0	0	0	48	1	0	0	1	3	0	k__Bacteria;p__Proteobacteria;c__Alphaproteobacteria;o__Rhizobiales;f__Methylobacteriaceae;g__Methylobacterium
1227	3	2	0	0	0	0	0	0	0	0	0	0	0	0	0	0	0	2	0	0	4	0	1	0	1	0	0	0	0	0	0	0	0	0	0	0	0	0	0	0	0	0	0	0	4	0	1	k__Bacteria;p__Verrucomicrobia;c__Spartobacteria;o__Spartobacteriales;f__Spartobacteriaceae;g__Chthoniobacter
1229	13	2	0	0	2	1	1	0	1	0	2	0	0	6	0	0	4	14	0	0	3	1	2	0	5	1	0	0	0	3	0	0	0	3	1	9	2	0	0	7	0	0	0	0	1	4	0	k__Bacteria;p__Bacteroidetes;c__Sphingobacteria;o__Sphingobacteriales;f__Flexibacteraceae;g__FlexibacteraceaeFA
1230	5	26	0	0	2	1	0	0	1	0	23	10	1	0	0	0	0	1	0	0	8	0	5	2	11	2	0	0	0	1	0	3	3	17	4	35	0	0	0	0	0	0	2	0	5	6	12	k__Bacteria;p__Firmicutes;c__Clostridia;o__Clostridiales
1231	8	0	0	0	0	0	0	0	0	0	0	0	1	3	0	0	2	4	0	0	0	0	0	0	8	0	0	0	0	3	0	0	0	4	0	1	3	0	0	1	0	0	0	0	0	0	0	k__Bacteria;p__Actinobacteria;c__Actinobacteria;o__Euzebiales;f__Euzebiaceae;g__Euzebia
1233	0	1	0	0	2	0	0	137	0	2	2	0	10	19	0	0	0	0	0	0	25	6	6	1	0	159	0	0	0	2	0	1	5	2	11	2	24	0	0	0	0	0	0	0	12	7	19	k__Bacteria;p__Chloroflexi;c__Ktedonobacteria;o__KtedonobacteriaCL;f__KtedonobacteriaCL;g__KtedonobacteriaCL
1234	5	4	0	0	0	0	0	0	0	0	8	6	0	0	0	0	0	0	0	0	2	0	6	0	0	1	0	0	0	0	0	2	0	18	8	1	0	0	0	1	0	0	1	0	0	0	14	k__Bacteria;p__Planctomycetes;c__Planctomycea;o__Planctomycetales;f__Planctomycetaceae;g__Planctomyces
1235	40	0	0	0	0	0	0	0	0	2	23	5	4	49	0	0	3	9	0	0	1	0	0	0	1	0	0	0	0	0	0	0	0	15	1	17	0	0	0	1	0	0	0	1	0	0	7	k__Bacteria;p__Gemmatimonadetes;c__Gemmatimonadetes;o__Gemmatimonadales;f__Gemmatimonadaceae;g__GemmatimonadaceaeFA
1238	8	0	0	0	0	0	6	0	0	0	4	2	2	4	0	0	0	1	0	0	1	0	0	3	0	0	0	0	0	1	0	0	0	0	0	0	4	0	0	1	0	0	0	0	1	4	2	k__Bacteria;p__Proteobacteria;c__Alphaproteobacteria;o__Rhodospirillales;f__Rhodospirillaceae;g__RhodospirillaceaeFA
1239	3	0	0	0	0	0	0	0	0	0	3	0	0	0	0	0	0	0	0	0	0	0	0	1	3	0	0	0	0	0	0	1	0	3	0	2	1	0	0	0	0	0	0	0	0	0	0	k__Bacteria;p__Acidobacteria;c__Acidobacteria;o__Acidobacteriales;f__AcidobacterialesOR;g__AcidobacterialesOR
1240	13	2	0	0	1	1	0	0	0	2	23	8	0	4	0	0	0	0	0	0	0	0	0	1	1	1	0	0	0	0	0	5	1	6	3	1	0	0	0	0	0	0	0	2	0	0	4	k__Bacteria;p__Actinobacteria;c__Actinobacteria;o__Acidimicrobiales;f__AcidimicrobialesOR;g__AcidimicrobialesOR
1241	9	2	0	0	0	0	0	0	0	0	13	0	1	8	0	0	1	1	0	0	2	0	1	1	0	4	0	0	0	0	0	0	1	2	3	2	3	0	0	0	3	0	0	1	2	2	3	k__Bacteria;p__Planctomycetes;c__Phycisphaerae;o__PhycisphaeraeCL;f__PhycisphaeraeCL;g__PhycisphaeraeCL
1242	0	0	0	0	16	354	0	0	0	0	0	0	0	0	0	0	0	5	0	0	0	0	0	0	0	0	0	0	351	16	1	0	0	0	0	0	0	0	0	35	376	0	0	0	0	0	0	k__Bacteria;p__Proteobacteria;c__Alphaproteobacteria;o__Rhodospirillales;f__Acetobacteraceae;g__AcetobacteraceaeFA
1243	0	0	0	0	2	1	0	0	0	0	1	0	2	0	0	0	0	1	0	0	0	0	0	0	1	0	0	0	0	1	0	0	0	0	0	0	1	0	0	1	0	0	0	0	0	1	1	k__Bacteria;p__Firmicutes;c__Bacilli;o__Bacillales;f__Paenibacillaceae;g__Paenibacillus
1244	3	1	0	0	2	2	0	0	0	0	2	5	1	1	0	0	6	31	0	0	0	0	1	2	9	2	0	0	1	6	0	1	0	1	0	0	5	0	0	20	7	0	0	0	0	2	0	k__Bacteria;p__Proteobacteria;c__Alphaproteobacteria;o__Rhodospirillales;f__Acetobacteraceae;g__Roseomonas
1245	0	0	0	0	0	0	0	0	0	0	0	0	0	0	0	0	0	0	0	0	0	0	0	0	0	0	0	0	1	2	0	0	0	0	1	0	0	0	0	0	0	0	0	0	0	0	0	k__Bacteria;p__Proteobacteria;c__Gammaproteobacteria;o__Xanthomonadales;f__Xanthomonadaceae;g__XanthomonadaceaeFA
1246	0	0	0	0	0	4	0	0	1	1	0	0	0	0	0	0	0	0	0	0	2	1	3	4	1	0	0	0	0	1	0	3	4	5	2	2	0	0	0	1	7	0	1	0	6	0	1	k__Bacteria;p__Acidobacteria;c__Acidobacteria;o__Acidobacteriales;f__Acidobacteriaceae;g__Terriglobus
1247	0	1	0	0	0	0	4	0	0	0	5	3	5	1	0	0	0	0	0	0	1	0	7	10	1	0	0	0	0	0	0	0	0	3	13	6	7	0	0	0	0	0	0	0	1	2	9	k__Bacteria;p__Acidobacteria;c__Chloracidobacteria;o__ChloracidobacteriaCL;f__ChloracidobacteriaCL;g__ChloracidobacteriaCL
1248	1	0	0	0	0	0	0	0	0	0	0	0	0	0	0	0	0	0	0	0	0	0	0	0	0	0	0	0	0	0	0	0	0	1	0	0	0	0	0	0	0	0	0	0	0	0	0	k__Bacteria;p__Actinobacteria;c__Actinobacteria;o__0319_7L14;f__0319_7L14OR;g__0319_7L14OR
1249	11	7	0	0	0	0	0	0	1	1	43	11	3	6	0	0	0	0	0	1	0	0	0	21	2	3	0	0	0	0	0	1	0	24	7	14	16	0	0	0	0	0	1	0	1	16	24	k__Bacteria;p__Acidobacteria;c__Chloracidobacteria;o__ChloracidobacteriaCL;f__ChloracidobacteriaCL;g__ChloracidobacteriaCL
1250	8	0	0	0	0	0	0	0	0	0	0	0	0	2	0	0	0	0	0	0	0	0	0	0	1	0	0	0	0	0	0	0	0	0	0	5	0	0	0	0	0	5	0	3	0	0	1	k__Bacteria;p__Proteobacteria;c__Alphaproteobacteria;o__Rhizobiales;f__Hyphomicrobiaceae;g__HyphomicrobiaceaeFA
1251	4	1	0	0	0	0	0	0	0	1	17	4	2	4	0	0	0	0	0	0	2	1	5	17	3	10	0	0	0	0	0	2	4	5	42	8	2	0	0	0	2	0	0	1	2	5	9	k__Bacteria;p__Proteobacteria;c__Alphaproteobacteria;o__Rhodospirillales;f__Rhodospirillaceae;g__RhodospirillaceaeFA
1253	5	8	0	1	3	1	7	1	0	1	15	0	11	7	0	0	2	9	2	0	7	0	6	26	5	5	0	0	0	6	0	2	12	5	21	12	5	0	0	3	5	0	1	1	49	13	10	k__Bacteria;p__Proteobacteria;c__Alphaproteobacteria;o__Sphingomonadales;f__Sphingomonadaceae;g__Sphingomonas
1254	2	0	0	0	7	4	0	4	0	0	0	0	0	0	0	0	1	0	0	10	0	0	0	0	0	0	0	0	1	56	0	0	0	0	0	0	0	0	0	2	6	1	4	0	0	0	0	k__Bacteria;p__Bacteroidetes;c__Sphingobacteria;o__Sphingobacteriales;f__Sphingobacteriaceae;g__SphingobacteriaceaeFA
1255	1	1	0	0	1	0	0	0	3	0	5	1	0	73	0	0	0	2	0	0	1	9	3	10	3	1	0	0	0	1	0	2	7	7	4	12	10	0	0	3	1	0	0	0	59	42	5	k__Bacteria;p__Bacteroidetes;c__Sphingobacteria;o__Sphingobacteriales;f__SphingobacterialesOR;g__SphingobacterialesOR
1256	7	1	0	0	0	0	0	0	0	0	7	5	0	3	0	0	0	0	0	0	0	0	0	0	5	0	0	0	0	0	0	0	0	2	0	0	0	0	0	0	0	0	1	0	0	0	1	k__Bacteria;p__Actinobacteria;c__Actinobacteria;o__MC47;f__MC47OR;g__MC47OR
1257	0	5	0	0	4	2	0	0	0	0	0	1	1	3	0	0	4	10	1	0	2	1	0	0	4	4	0	0	2	8	0	0	1	1	2	0	2	0	0	6	5	0	0	0	4	3	1	k__Bacteria;p__Actinobacteria;c__Actinobacteria;o__Solirubrobacterales;f__SolirubrobacteralesOR;g__SolirubrobacteralesOR
1258	8	3	0	0	0	0	0	0	0	1	6	5	0	10	0	0	0	0	0	0	0	0	0	0	2	0	0	0	0	0	0	1	0	5	0	2	0	0	0	0	0	0	0	0	0	0	1	k__Bacteria;p__Chloroflexi;c__Anaerolineae;o__envOPS12;f__envOPS12OR;g__envOPS12OR
1260	1	1	0	0	1	1	1	0	1	0	0	0	0	0	0	0	0	1	0	0	1	0	0	0	0	0	0	0	0	1	0	1	1	0	3	0	0	0	0	0	0	0	0	0	0	0	0	k__Bacteria;p__Actinobacteria;c__Actinobacteria;o__Actinomycetales;f__Micromonosporaceae;g__MicromonosporaceaeFA
1262	3	5	0	0	0	0	0	1	0	0	18	0	0	0	0	0	0	0	0	0	3	1	1	3	6	3	0	0	0	1	0	1	1	1	6	2	0	0	0	0	0	0	1	0	1	0	3	k__Bacteria;p__Proteobacteria;c__Alphaproteobacteria;o__Rhodospirillales;f__Rhodospirillaceae;g__RhodospirillaceaeFA
1263	0	0	0	0	0	0	0	0	0	0	0	0	0	0	0	0	2	1	0	0	0	0	0	0	0	0	0	0	0	0	0	0	0	0	0	0	2	0	0	0	1	0	0	0	0	0	0	k__Bacteria
1264	0	0	0	0	0	0	0	0	0	0	0	0	0	0	0	0	0	0	0	0	0	0	1	0	0	0	0	0	0	0	90	4	0	0	3	0	0	0	0	0	0	0	2	0	0	0	0	k__Bacteria;p__Proteobacteria;c__Gammaproteobacteria;o__Xanthomonadales;f__Sinobacteraceae;g__SinobacteraceaeFA
1265	3	17	0	0	3	2	0	0	0	2	2	7	1	2	0	0	0	6	0	0	2	3	0	5	7	1	0	0	0	0	0	8	4	6	5	3	2	0	0	0	8	0	0	0	14	1	7	k__Bacteria;p__Proteobacteria;c__Betaproteobacteria;o__BetaproteobacteriaCL;f__BetaproteobacteriaCL;g__BetaproteobacteriaCL
1266	6	4	0	0	1	0	0	0	0	0	0	1	0	3	0	0	2	3	0	8	2	0	0	2	1	1	0	0	1	4	0	1	0	1	3	2	1	0	1	1	1	0	0	0	0	1	5	k__Bacteria;p__Proteobacteria;c__Deltaproteobacteria;o__Bdellovibrionales;f__Bacteriovoracaceae;g__BacteriovoracaceaeFA
1267	1	0	0	0	1	0	0	0	0	0	0	0	0	0	0	0	0	1	0	0	2	0	0	0	1	0	0	0	0	1	0	0	0	0	0	0	0	0	0	0	0	1	0	0	0	0	4	k__Bacteria;p__Actinobacteria;c__Actinobacteria;o__Actinomycetales;f__Nocardioidaceae;g__NocardioidaceaeFA
1268	11	8	0	1	1	2	0	0	0	1	10	6	0	4	0	0	2	2	0	0	0	0	1	2	2	1	0	0	0	0	0	1	0	3	1	3	0	0	0	0	1	0	0	0	0	3	3	k__Bacteria;p__Chloroflexi;c__SOGA31;o__SOGA31CL;f__SOGA31CL;g__SOGA31CL
1269	1	12	3	0	8	3	0	0	0	0	0	0	1	0	0	0	7	7	0	4	0	0	0	0	0	0	0	0	0	15	0	0	0	0	1	0	0	0	0	1	3	2	0	0	0	0	0	k__Bacteria;p__Chloroflexi;c__Thermomicrobia;o__HN1_15;f__HN1_15OR;g__HN1_15OR
1270	5	2	0	0	3	2	0	2	0	0	2	1	0	9	0	0	0	1	0	0	1	0	1	1	0	3	0	0	0	2	0	1	1	3	1	9	2	0	0	0	5	0	1	0	0	0	8	k__Bacteria;p__Proteobacteria;c__Deltaproteobacteria;o__Bdellovibrionales;f__Bdellovibrionaceae;g__Bdellovibrio
1271	11	3	0	0	2	1	0	0	0	0	4	0	11	15	0	0	1	3	0	0	4	0	3	3	0	7	0	0	0	0	0	1	3	5	2	5	8	0	0	1	3	0	0	0	3	31	3	k__Bacteria;p__Actinobacteria;c__Actinobacteria;o__Solirubrobacterales;f__SolirubrobacteralesOR;g__SolirubrobacteralesOR
1272	0	5	0	0	0	0	0	0	0	0	1	2	0	0	0	0	0	0	0	0	0	0	0	0	1	1	0	0	0	0	0	1	0	11	0	0	0	0	0	0	0	0	0	0	0	0	1	k__Bacteria;p__Acidobacteria;c__Chloracidobacteria;o__ChloracidobacteriaCL;f__ChloracidobacteriaCL;g__ChloracidobacteriaCL
1273	0	0	0	0	0	0	0	1	0	0	7	6	0	0	0	0	0	0	0	0	0	0	0	1	2	0	0	0	0	0	0	3	0	8	3	3	1	0	0	0	0	0	0	0	1	0	7	k__Bacteria;p__Proteobacteria;c__Deltaproteobacteria;o__Syntrophobacterales;f__Syntrophobacteraceae;g__SyntrophobacteraceaeFA
1274	2	19	0	0	1	0	0	0	1	1	23	17	3	2	0	0	0	1	0	0	2	1	5	11	19	14	0	0	0	1	0	1	1	7	17	3	7	0	0	0	0	0	0	0	3	16	5	k__Bacteria;p__Verrucomicrobia;c__Verrucomicrobiae;o__Verrucomicrobiales;f__VerrucomicrobialesOR;g__VerrucomicrobialesOR
1275	7	0	0	0	13	0	0	0	1	0	0	2	13	6	0	0	2	3	0	0	2	1	1	1	9	6	0	0	1	4	0	4	0	2	2	0	4	0	0	4	2	0	0	28	6	4	2	k__Bacteria;p__Firmicutes;c__Bacilli;o__Bacillales;f__Bacillaceae;g__Bacillus
1276	4	4	0	2	8	6	298	0	0	2	0	8	1	0	0	0	3	19	8	0	2	1	0	9	9	1	0	0	3	13	0	11	1	16	8	4	2	0	0	1	10	0	0	0	13	1	8	k__Bacteria;p__Actinobacteria;c__Actinobacteria;o__Actinomycetales;f__Micromonosporaceae;g__MicromonosporaceaeFA
1277	6	5	0	0	1	0	0	4	0	1	18	3	13	4	0	0	2	1	9	0	21	1	3	24	5	10	0	0	1	6	1	3	1	10	18	15	6	0	0	1	1	0	1	0	74	7	23	k__Bacteria;p__Planctomycetes;c__Planctomycea;o__Gemmatales;f__Isosphaeraceae;g__IsosphaeraceaeFA
1278	4	7	0	0	0	0	0	0	1	2	5	7	0	0	0	0	0	0	0	0	0	0	2	3	1	3	0	0	0	0	0	0	0	6	2	6	0	0	0	0	0	0	0	2	0	1	1	k__Bacteria;p__Armatimonadetes;c__CH21;o__CH21CL;f__CH21CL;g__CH21CL
1279	20	10	0	0	0	3	0	0	0	3	15	18	3	24	0	0	1	0	0	0	0	0	0	8	3	3	0	0	0	0	0	1	1	9	3	1	7	0	0	0	0	0	0	0	2	15	4	k__Bacteria;p__Acidobacteria;c__Chloracidobacteria;o__ChloracidobacteriaCL;f__ChloracidobacteriaCL;g__ChloracidobacteriaCL
1280	0	7	0	0	1	2	0	0	0	0	9	10	12	2	0	0	0	0	0	0	1	1	4	22	7	1	0	0	1	2	0	4	2	7	2	5	3	0	0	0	2	0	0	0	1	16	23	k__Bacteria;p__Acidobacteria;c__Solibacteres;o__Solibacterales;f__Solibacteraceae;g__Solibacter
1281	0	2	0	0	1	0	0	0	0	0	0	5	41	26	0	1	4	6	23	0	6	0	10	12	2	4	0	0	0	6	0	0	3	3	0	2	32	0	0	1	2	0	0	0	0	45	0	k__Bacteria;p__Acidobacteria;c__Solibacteres;o__Solibacterales;f__Solibacteraceae;g__Solibacter
1282	0	0	0	0	0	0	0	0	0	0	3	0	0	0	0	0	0	0	0	0	0	0	0	2	0	0	0	0	0	0	0	0	0	0	2	0	0	0	0	0	0	0	0	0	0	1	1	k__Bacteria;p__Proteobacteria;c__Betaproteobacteria;o__Rhodocyclales;f__RhodocyclalesOR;g__RhodocyclalesOR
1283	1	6	0	0	0	0	0	0	0	1	1	1	0	2	0	0	0	1	0	0	0	1	0	0	2	4	0	0	0	1	0	0	0	1	3	3	3	0	0	0	1	0	0	0	0	0	4	k__Bacteria;p__Planctomycetes;c__Planctomycea;o__Pirellulales;f__PirellulalesOR;g__PirellulalesOR
1284	0	0	0	0	0	1	7	0	0	0	0	0	0	0	0	2	0	0	3	0	2	0	2	0	0	0	0	0	0	0	0	0	0	1	3	0	0	0	1	0	0	0	0	0	0	0	2	k__Bacteria;p__Verrucomicrobia;c__Verrucomicrobiae;o__Verrucomicrobiales;f__Verrucomicrobiaceae;g__Luteolibacter
1286	8	1	0	0	0	0	0	0	0	0	0	2	0	0	0	0	0	8	0	0	0	0	0	0	1	0	0	0	0	0	0	0	2	4	1	3	0	0	0	2	1	0	0	0	0	2	0	k__Bacteria;p__Proteobacteria;c__Alphaproteobacteria;o__Rhizobiales;f__Beijerinckiaceae;g__Chelatococcus
1287	1	2	0	0	4	0	0	2	0	2	2	15	7	0	0	0	3	2	0	0	1	4	5	26	12	4	0	0	4	2	1	5	18	28	16	8	7	0	0	2	3	0	1	0	47	14	5	k__Bacteria;p__Proteobacteria;c__Alphaproteobacteria;o__Rhodospirillales;f__Acetobacteraceae;g__AcetobacteraceaeFA
1289	8	0	0	0	0	0	0	0	0	1	4	0	0	1	0	0	0	0	0	0	0	0	0	0	0	0	0	0	0	0	0	0	0	1	0	1	1	0	0	0	0	0	0	0	0	0	0	k__Bacteria;p__Actinobacteria;c__Actinobacteria;o__Acidimicrobiales;f__AKIW874;g__AKIW874FA
1290	4	2	0	0	3	1	0	0	0	1	2	2	1	2	0	0	1	4	0	0	0	1	6	0	6	2	0	0	1	1	0	2	0	8	1	12	3	0	0	2	8	0	0	0	0	2	4	k__Bacteria;p__Bacteroidetes;c__Sphingobacteria;o__Sphingobacteriales;f__SphingobacterialesOR;g__SphingobacterialesOR
1291	5	0	10	2	4	1	0	0	0	0	1	1	0	0	0	0	2	3	0	0	2	0	1	0	4	2	0	0	0	4	0	0	0	6	5	1	3	0	0	1	1	0	0	0	4	1	5	k__Bacteria;p__Actinobacteria;c__Actinobacteria;o__Solirubrobacterales;f__SolirubrobacteralesOR;g__SolirubrobacteralesOR
1292	9	5	0	0	1	2	0	0	3	0	15	2	43	18	0	0	2	3	0	0	7	4	12	44	6	28	0	0	5	1	0	13	20	17	65	6	42	0	0	0	8	0	0	0	3	152	5	k__Bacteria;p__Acidobacteria;c__Solibacteres;o__Solibacterales;f__Solibacteraceae;g__Solibacter
1293	5	14	0	0	1	1	0	0	0	2	13	13	6	30	0	0	0	0	0	0	1	0	2	19	0	5	0	0	1	0	0	1	4	11	4	8	19	0	0	0	1	0	0	0	0	18	11	k__Bacteria;p__Acidobacteria;c__Chloracidobacteria;o__ChloracidobacteriaCL;f__ChloracidobacteriaCL;g__ChloracidobacteriaCL
1294	2	0	0	0	2	0	0	0	0	0	0	4	7	3	0	0	5	6	0	0	1	0	4	1	1	3	0	0	0	2	0	0	0	0	3	3	16	0	0	2	6	0	0	0	2	4	0	k__Bacteria;p__Actinobacteria;c__Actinobacteria;o__Acidimicrobiales;f__AcidimicrobialesOR;g__AcidimicrobialesOR
1295	0	0	0	0	0	0	0	0	0	0	0	0	0	0	0	0	0	0	0	0	0	0	0	0	1	0	0	0	0	3	0	0	0	0	0	0	0	0	0	0	0	0	0	0	0	0	0	k__Bacteria;p__Gemmatimonadetes;c__Gemmatimonadetes;o__GemmatimonadetesCL;f__GemmatimonadetesCL;g__GemmatimonadetesCL
1296	7	1	0	0	0	0	0	0	0	0	10	10	3	11	0	0	0	0	0	0	0	0	1	0	2	0	0	0	0	0	0	0	0	6	3	0	3	0	0	3	0	0	0	3	0	0	1	k__Bacteria;p__Acidobacteria;c__iii1_8;o__DS_18;f__DS_18OR;g__DS_18OR
1297	5	1	0	0	6	3	0	5	0	0	0	0	1	5	0	0	1	24	1	9	0	0	0	1	0	2	0	0	3	12	0	0	1	4	5	4	2	0	0	6	13	0	1	0	2	1	4	k__Bacteria;p__Actinobacteria;c__Actinobacteria;o__Actinomycetales;f__Nocardioidaceae;g__Nocardioides
1298	1	1	0	0	0	0	0	0	0	1	2	1	7	3	0	0	9	13	0	0	1	1	1	0	2	1	0	0	0	1	0	0	0	2	0	1	2	0	0	2	0	0	0	0	4	0	0	k__Bacteria;p__Armatimonadetes;c__S1a_1H;o__S1a_1HCL;f__S1a_1HCL;g__S1a_1HCL
1300	6	7	0	0	2	0	0	0	0	0	3	6	0	3	0	0	0	0	0	0	2	0	1	4	4	2	0	0	0	3	0	3	0	7	4	2	1	0	0	0	5	1	1	2	5	3	5	k__Bacteria;p__Actinobacteria;c__Actinobacteria;o__Acidimicrobiales;f__Iamiaceae;g__IamiaceaeFA
1301	2	1	0	0	0	0	0	0	0	0	0	0	0	0	0	0	0	6	0	0	0	0	1	1	0	0	1	0	0	1	0	0	0	3	0	1	0	0	0	0	1	0	0	0	10	0	0	k__Bacteria;p__Verrucomicrobia;c__Spartobacteria;o__Spartobacteriales;f__Spartobacteriaceae;g__Chthoniobacter
1302	2	0	0	0	0	0	0	0	0	0	0	0	0	4	0	0	0	0	0	0	0	0	0	0	0	0	0	0	0	0	0	0	0	0	0	0	0	0	0	1	0	0	0	0	0	0	0	k__Bacteria;p__Bacteroidetes;c__Sphingobacteria;o__Sphingobacteriales;f__Flexibacteraceae;g__Cytophaga
1303	10	1	0	0	0	0	0	3	0	1	2	0	1	5	0	0	0	0	0	1	1	1	1	7	1	1	0	0	0	1	0	1	0	1	0	1	2	0	0	0	0	0	0	1	1	6	0	k__Bacteria;p__Proteobacteria;c__Gammaproteobacteria;o__Xanthomonadales;f__Sinobacteraceae;g__Steroidobacter
1304	7	5	1	0	3	1	0	0	0	2	15	6	1	6	0	0	3	9	0	0	2	1	1	4	2	0	0	0	0	2	0	13	3	9	4	7	2	0	0	2	11	0	2	1	10	0	10	k__Bacteria;p__Actinobacteria;c__Actinobacteria;o__Actinomycetales;f__Micromonosporaceae;g__MicromonosporaceaeFA
1305	0	1	0	0	1	0	0	0	0	0	6	3	50	8	0	1	0	1	0	0	2	1	6	2	1	7	0	0	0	0	0	1	0	2	1	2	38	0	0	0	0	0	0	0	2	14	1	k__Bacteria;p__Proteobacteria;c__Deltaproteobacteria;o__Myxococcales;f__MyxococcalesOR;g__MyxococcalesOR
1306	3	1	0	0	0	0	0	0	1	3	7	5	0	31	0	0	0	0	0	0	3	1	7	2	0	0	0	0	0	0	0	3	0	3	0	0	0	0	0	0	0	0	0	0	0	1	14	k__Bacteria;p__Bacteroidetes;c__Sphingobacteria;o__Sphingobacteriales;f__SphingobacterialesOR;g__SphingobacterialesOR
1307	1	8	0	0	0	0	0	0	1	0	2	9	0	4	0	0	0	4	0	0	1	0	2	0	2	2	0	0	0	0	0	0	0	2	0	3	3	0	0	0	0	0	0	0	3	2	3	k__Bacteria;p__SC4;c__SC4PH;o__SC4PH;f__SC4PH;g__SC4PH
1308	3	0	0	0	0	0	0	0	0	0	0	0	0	10	0	0	0	1	0	0	0	0	0	0	1	0	0	0	0	0	0	0	0	0	0	0	0	0	0	0	0	0	0	0	0	0	0	k__Bacteria;p__Acidobacteria;c__Solibacteres;o__Solibacterales;f__Solibacteraceae;g__Solibacter
1310	6	0	1	0	9	27	1	0	0	2	13	1	1	1	5	2	2	4	5	1	14	2	4	12	0	1	0	0	6	19	11	8	4	1	5	2	4	0	0	12	36	0	3	0	16	3	3	k__Bacteria;p__Proteobacteria;c__Alphaproteobacteria;o__Sphingomonadales;f__Sphingomonadaceae;g__Sphingomonas
1311	4	1	0	0	0	0	0	0	0	0	2	2	3	5	0	0	0	3	0	0	1	0	0	2	0	0	0	0	0	0	0	0	0	1	2	2	0	0	0	0	0	0	0	0	0	0	2	k__Bacteria;p__Actinobacteria;c__Actinobacteria;o__Acidimicrobiales;f__AcidimicrobialesOR;g__AcidimicrobialesOR
1313	8	14	0	0	0	1	0	0	0	0	0	11	1	1	0	0	4	1	0	0	0	0	0	0	8	8	0	0	0	3	0	1	1	0	1	0	0	0	0	0	1	0	0	0	0	2	0	k__Bacteria;p__Proteobacteria;c__Alphaproteobacteria;o__Rhizobiales;f__Methylobacteriaceae;g__Methylobacterium
1316	1	0	0	0	0	4	0	0	1	191	0	0	0	0	0	0	2	1	0	0	5	0	0	2	0	0	0	0	2	1	0	63	2	2	0	0	0	0	0	2	0	0	0	10	2	0	2	k__Bacteria;p__Firmicutes;c__Bacilli;o__Bacillales;f__Bacillaceae;g__Terribacillus
1317	0	0	0	0	0	0	0	0	0	0	1	6	0	2	0	0	1	0	0	0	1	0	8	0	0	2	0	0	0	0	0	0	0	0	0	0	1	0	0	0	0	0	0	0	0	0	0	k__Bacteria;p__Verrucomicrobia;c__Spartobacteria;o__Spartobacteriales;f__Spartobacteriaceae;g__Chthoniobacter
1318	2	22	0	0	0	0	0	0	2	0	23	0	148	4	0	0	0	0	0	0	0	0	0	4	1	0	0	0	0	0	0	0	0	1	0	0	62	0	0	0	0	0	0	0	0	10	1	k__Bacteria;p__Verrucomicrobia;c__Spartobacteria;o__Spartobacteriales;f__Spartobacteriaceae;g__Chthoniobacter
1319	3	8	0	0	6	1	0	0	0	0	8	5	1	1	0	0	1	9	0	0	14	2	14	17	6	7	0	0	1	3	0	2	3	10	18	10	15	0	0	4	1	2	0	0	29	9	15	k__Bacteria;p__Actinobacteria;c__Actinobacteria;o__Acidimicrobiales;f__AcidimicrobialesOR;g__AcidimicrobialesOR
1320	4	0	0	0	3	0	0	0	0	0	1	2	3	2	0	0	0	2	0	0	0	0	2	3	0	0	0	0	0	2	0	0	0	0	0	1	0	0	0	0	0	0	0	0	0	0	2	k__Bacteria;p__Proteobacteria;c__Alphaproteobacteria;o__Rhodospirillales;f__Rhodospirillaceae;g__Skermanella
1322	2	1	0	0	0	0	0	0	0	0	1	1	0	0	0	0	0	0	12	0	1	1	0	0	0	0	0	0	0	0	0	0	0	0	0	1	0	0	0	0	0	0	0	0	0	1	0	k__Bacteria;p__Proteobacteria;c__Betaproteobacteria;o__Burkholderiales;f__Comamonadaceae;g__Alicycliphilus
1323	5	1	0	0	0	0	0	0	0	1	0	4	0	1	0	0	0	1	0	0	1	0	1	0	3	0	0	0	0	0	0	0	0	2	0	1	4	0	0	0	0	0	0	0	0	0	0	k__Bacteria;p__Actinobacteria;c__Actinobacteria;o__Acidimicrobiales;f__CL500_29;g__CL500_29FA
1325	0	1	0	0	0	0	0	0	0	0	0	0	0	0	0	0	0	0	0	0	0	0	0	0	0	0	0	0	1	1	0	1	0	2	1	0	0	0	0	0	0	0	0	1	0	1	0	k__Bacteria;p__Acidobacteria;c__Chloracidobacteria;o__ChloracidobacteriaCL;f__ChloracidobacteriaCL;g__ChloracidobacteriaCL
1326	1	0	0	0	0	0	0	0	0	0	1	0	0	2	0	0	0	0	0	0	0	0	0	0	2	0	0	0	0	0	0	1	0	0	0	0	0	0	0	0	0	0	0	0	1	0	2	k__Bacteria;p__Planctomycetes;c__Planctomycea;o__Pirellulales;f__PirellulalesOR;g__PirellulalesOR
1328	4	3	0	0	0	0	0	0	0	1	6	11	0	12	0	0	0	6	0	0	1	0	0	2	4	5	0	0	0	0	0	0	0	3	2	4	1	0	0	0	1	0	0	0	1	1	3	k__Bacteria;p__Actinobacteria;c__Actinobacteria;o__Acidimicrobiales;f__Iamiaceae;g__IamiaceaeFA
1329	4	2	0	3	1	1	0	1	0	1	3	2	0	1	0	0	0	2	0	0	0	0	4	5	0	2	0	0	2	5	2	3	4	4	20	6	0	0	0	0	4	0	0	1	19	3	2	k__Bacteria;p__Proteobacteria;c__Alphaproteobacteria;o__Caulobacterales;f__Caulobacteraceae;g__Caulobacter
1330	0	0	0	0	0	0	0	0	0	0	1	0	0	4	0	0	0	0	0	0	0	0	0	0	0	0	0	0	0	0	0	0	0	0	0	0	0	0	0	0	0	0	0	0	0	0	0	k__Bacteria;p__Proteobacteria;c__Betaproteobacteria;o__Rhodocyclales;f__RhodocyclalesOR;g__RhodocyclalesOR
1331	2	3	0	0	3	3	0	1	1	2	3	7	0	0	0	0	1	2	0	0	4	1	1	4	2	0	0	0	0	1	0	1	1	8	2	1	0	0	0	0	3	0	0	1	1	0	4	k__Bacteria;p__Planctomycetes;c__Planctomycea;o__Gemmatales;f__Gemmataceae;g__Gemmata
1334	4	4	0	0	10	1	0	0	1	0	3	2	0	1	0	0	1	3	0	0	2	0	6	0	7	2	0	0	0	2	0	1	0	2	3	4	3	0	0	3	18	0	0	0	3	0	2	k__Bacteria;p__Gemmatimonadetes;c__Gemmatimonadetes;o__Gemmatimonadales;f__Gemmatimonadaceae;g__GemmatimonadaceaeFA
1335	4	0	0	0	0	0	0	0	0	0	2	6	0	2	0	0	0	1	0	0	0	0	0	1	0	0	0	0	0	0	0	0	0	1	0	4	0	0	0	0	0	0	0	0	0	1	5	k__Bacteria;p__Acidobacteria;c__AcidobacteriaPH;o__AcidobacteriaPH;f__AcidobacteriaPH;g__AcidobacteriaPH
1336	2	6	0	0	0	0	0	0	0	1	9	1	0	0	0	0	0	0	0	0	0	0	0	0	0	0	0	0	1	5	0	2	0	1	4	6	0	0	0	0	0	0	0	0	2	0	21	k__Bacteria;p__Bacteroidetes;c__Sphingobacteria;o__Sphingobacteriales;f__Flexibacteraceae;g__Cytophaga
1339	0	0	0	0	1	1	5	2	2	1	0	0	0	0	0	0	0	0	0	1	3	0	0	1	0	0	0	0	0	0	0	1	1	1	0	0	0	0	0	0	0	0	0	0	0	0	0	k__Bacteria;p__Armatimonadetes;c__CH21;o__CH21CL;f__CH21CL;g__CH21CL
1340	7	14	0	0	0	0	3	11	2	7	6	6	6	1	0	0	0	0	1	0	2	0	5	5	1	3	0	0	0	0	0	5	1	6	9	5	2	0	1	0	1	2	1	0	5	2	17	k__Bacteria;p__Proteobacteria;c__Gammaproteobacteria;o__Xanthomonadales;f__Sinobacteraceae;g__SinobacteraceaeFA
1342	7	0	0	0	1	0	0	0	2	1	5	1	4	11	0	0	0	0	0	0	1	0	1	2	1	1	0	0	0	0	0	0	0	2	0	1	5	0	0	0	0	0	0	0	0	7	0	k__Bacteria;p__SC4;c__SC4PH;o__SC4PH;f__SC4PH;g__SC4PH
1343	0	0	0	0	0	0	0	0	0	0	0	16	0	0	0	0	0	0	0	0	0	1	0	20	0	0	0	0	0	0	0	19	1	4	0	0	0	0	0	0	1	4	0	0	0	8	53	k__Bacteria;p__Bacteroidetes;c__Sphingobacteria;o__Sphingobacteriales;f__SphingobacterialesOR;g__SphingobacterialesOR
1344	10	1	0	0	0	1	0	0	0	0	6	3	0	8	0	0	1	0	1	0	0	0	0	1	0	0	0	0	0	0	0	2	0	1	0	0	0	0	1	1	1	0	0	1	0	0	3	k__Bacteria;p__CCM11b;c__CCM11bPH;o__CCM11bPH;f__CCM11bPH;g__CCM11bPH
1345	5	2	0	0	0	0	0	0	0	0	3	18	0	16	0	0	0	0	0	0	2	0	0	12	0	0	0	0	0	0	0	0	3	5	3	11	7	0	0	0	0	0	0	0	0	1	17	k__Bacteria;p__SC4;c__SC4PH;o__SC4PH;f__SC4PH;g__SC4PH
1346	1	4	0	0	0	0	0	168	8	7	11	7	0	4	0	0	0	0	0	0	0	0	3	12	5	19	0	0	1	0	0	8	7	10	13	2	2	4	0	1	0	0	0	1	13	0	6	k__Bacteria;p__Bacteroidetes;c__Sphingobacteria;o__Sphingobacteriales;f__SphingobacterialesOR;g__SphingobacterialesOR
1347	4	5	0	0	1	0	0	0	0	6	3	10	0	2	0	0	0	2	1	0	0	0	3	0	2	21	0	0	1	0	0	1	2	4	9	1	9	0	0	1	0	0	0	0	0	1	0	k__Bacteria;p__Verrucomicrobia;c__Verrucomicrobiae;o__Verrucomicrobiales;f__VerrucomicrobialesOR;g__VerrucomicrobialesOR
1348	1	3	0	0	0	0	0	0	0	0	1	0	0	7	0	0	0	0	0	0	0	0	0	1	0	1	0	0	0	2	0	0	0	1	1	3	2	0	0	0	0	0	0	0	0	0	1	k__Bacteria;p__Planctomycetes;c__Planctomycea;o__Gemmatales;f__Gemmataceae;g__GemmataceaeFA
1350	4	1	0	0	2	0	0	0	0	0	0	0	1	0	0	0	3	6	0	0	0	0	1	0	1	1	0	0	0	3	0	1	0	3	3	0	2	0	0	5	1	0	0	1	17	1	1	k__Bacteria;p__Actinobacteria;c__Actinobacteria;o__Acidimicrobiales;f__JdFBGBact;g__JdFBGBactFA
1351	0	0	0	0	0	0	0	0	0	0	0	0	0	2	0	1	0	3	0	0	0	0	0	0	0	0	0	0	0	0	0	0	0	2	0	0	0	0	0	0	0	0	0	0	0	1	4	k__Bacteria;p__Armatimonadetes;c__S1a_1H;o__S1a_1HCL;f__S1a_1HCL;g__S1a_1HCL
1352	0	1	0	0	3	1	0	0	0	3	0	6	0	2	0	0	1	1	0	0	0	0	0	10	0	0	0	0	0	1	0	0	3	0	0	0	4	0	0	1	0	0	0	0	0	4	0	k__Bacteria;p__Firmicutes;c__Bacilli;o__Bacillales;f__Alicyclobacillaceae;g__Alicyclobacillus
1354	0	0	49	9	118	1	11	0	0	0	0	0	0	0	7	4	79	88	36	0	0	0	0	0	0	0	0	0	25	10	1	0	0	0	0	0	0	0	2	9	5	0	0	0	1	0	0	k__Bacteria;p__Proteobacteria;c__Gammaproteobacteria;o__Oceanospirillales;f__Halomonadaceae;g__Halomonas
1355	25	3	0	0	1	0	0	0	0	1	8	4	3	22	0	0	0	1	0	0	0	0	1	0	11	0	0	0	0	0	0	0	0	2	0	8	0	0	0	0	0	0	0	0	0	1	1	k__Bacteria;p__Actinobacteria;c__Actinobacteria;o__MC47;f__MC47OR;g__MC47OR
1356	0	34	0	0	3	1	0	0	0	15	4	40	12	4	0	0	1	1	0	0	4	1	6	4	27	10	0	0	0	1	0	1	5	5	6	0	15	0	0	1	4	0	0	0	0	7	0	k__Bacteria;p__Acidobacteria;c__Solibacteres;o__Solibacterales;f__Solibacteraceae;g__Solibacter
1357	0	0	24	12	40	0	0	0	0	0	0	0	0	0	466	1	69	21	90	0	0	0	0	1	0	0	0	1	6	2	0	0	0	0	0	0	0	12	0	7	0	0	1	0	0	0	0	k__Bacteria;p__Proteobacteria;c__Gammaproteobacteria;o__Alteromonadales;f__Alteromonadaceae;g__Alishewanella
1358	6	1	0	0	6	2	0	0	0	1	1	0	1	5	0	0	3	14	0	0	0	1	0	3	5	1	0	0	2	3	0	1	0	4	2	3	15	0	0	9	1	0	0	0	10	3	4	k__Bacteria;p__Bacteroidetes;c__Sphingobacteria;o__Sphingobacteriales;f__Flexibacteraceae;g__FlexibacteraceaeFA
1359	16	1	0	0	1	1	0	0	1	0	3	3	0	23	0	0	0	1	0	0	0	0	0	1	0	0	0	0	0	2	0	1	0	3	0	5	2	0	0	1	1	0	0	0	0	1	1	k__Archaea;p__Crenarchaeota;c__Thaumarchaeota;o__Nitrososphaerales;f__Nitrososphaeraceae;g__Nitrososphaera
1360	0	2	0	0	0	0	0	0	0	0	0	13	0	1	0	0	0	0	0	0	0	0	0	1	0	0	0	0	0	0	0	1	0	0	1	0	0	0	1	0	0	0	0	0	0	0	1	k__Bacteria;p__Verrucomicrobia;c__Verrucomicrobiae;o__Verrucomicrobiales;f__VerrucomicrobialesOR;g__VerrucomicrobialesOR
1361	10	0	0	0	0	2	0	0	0	0	0	3	0	5	0	0	0	4	0	0	0	0	0	0	0	0	0	0	0	0	0	3	0	12	0	28	0	0	0	0	0	0	0	0	0	1	3	k__Bacteria;p__Acidobacteria;c__Chloracidobacteria;o__ChloracidobacteriaCL;f__ChloracidobacteriaCL;g__ChloracidobacteriaCL
1362	1	7	0	0	2	0	0	0	0	0	0	1	0	0	0	0	0	3	0	1	0	0	0	0	0	1	0	0	0	3	0	0	0	0	0	0	2	1	0	2	3	0	0	0	0	0	0	k__Bacteria;p__Bacteroidetes;c__Sphingobacteria;o__Sphingobacteriales;f__SphingobacterialesOR;g__SphingobacterialesOR
1363	2	2	0	0	1	0	0	0	0	1	0	2	0	1	0	0	1	0	0	0	2	0	1	2	1	0	0	0	0	1	0	2	0	2	1	3	2	0	0	0	2	0	2	1	4	0	3	k__Bacteria;p__Bacteroidetes;c__Sphingobacteria;o__Sphingobacteriales;f__SphingobacterialesOR;g__SphingobacterialesOR
1364	0	0	0	0	0	0	0	0	0	1	20	104	0	9	0	0	0	0	0	0	0	0	0	1	0	0	0	0	0	0	0	0	0	6	0	3	0	0	0	0	0	0	0	0	0	2	20	k__Bacteria
1365	10	45	0	0	1	1	0	1	1	3	32	50	0	23	0	0	0	0	0	0	0	2	7	17	0	1	0	0	1	0	0	0	0	10	6	19	13	0	0	0	0	0	0	0	5	8	46	k__Bacteria;p__Acidobacteria;c__Chloracidobacteria;o__ChloracidobacteriaCL;f__ChloracidobacteriaCL;g__ChloracidobacteriaCL
1367	0	0	0	0	1	0	0	0	0	1	0	0	1	0	0	0	5	12	0	0	0	1	3	3	2	0	0	0	1	4	0	0	0	2	0	2	1	0	0	8	2	0	0	0	5	3	0	k__Bacteria;p__Proteobacteria;c__Alphaproteobacteria;o__Rhodospirillales;f__Acetobacteraceae;g__Roseomonas
1368	2	1	0	0	3	0	0	0	0	1	3	1	4	2	0	0	3	3	0	0	13	1	3	2	2	3	0	0	0	2	0	1	0	6	2	2	10	0	0	2	5	1	0	0	5	6	1	k__Bacteria;p__Actinobacteria;c__Actinobacteria;o__Acidimicrobiales;f__AcidimicrobialesOR;g__AcidimicrobialesOR
1369	7	2	0	0	0	0	0	0	0	1	3	0	9	0	0	0	3	2	0	0	2	3	0	10	3	1	0	0	0	0	0	0	0	2	0	0	22	0	0	1	0	0	0	0	0	9	11	k__Bacteria;p__Actinobacteria;c__Actinobacteria;o__Actinomycetales
1370	3	0	0	0	1	0	2	0	1	0	3	0	0	0	0	0	2	1	0	0	0	0	2	2	1	1	0	0	0	0	0	0	1	0	0	0	16	0	0	0	3	0	0	0	0	3	0	k__Bacteria;p__Firmicutes;c__Bacilli;o__Bacillales;f__Thermoactinomycetaceae;g__Shimazuella
1371	4	2	0	0	3	0	0	0	0	0	1	0	0	1	0	0	8	5	0	0	0	0	1	1	1	0	0	0	0	3	0	1	2	1	0	0	0	0	0	2	0	0	0	0	0	0	0	k__Bacteria;p__Proteobacteria;c__Alphaproteobacteria;o__Rhodospirillales;f__Rhodospirillaceae;g__Skermanella
1372	1	0	0	0	7	1	0	0	0	0	2	0	1	2	0	0	1	7	0	0	0	0	1	0	3	0	0	0	0	2	0	0	0	0	0	1	3	0	0	3	1	0	0	0	0	1	0	k__Bacteria;p__Acidobacteria;c__Chloracidobacteria;o__ChloracidobacteriaCL;f__ChloracidobacteriaCL;g__ChloracidobacteriaCL
1373	1	1	0	0	0	1	0	0	0	0	0	0	0	5	0	0	0	3	0	0	3	0	2	2	2	3	0	0	0	8	0	0	0	0	4	3	11	0	0	3	1	0	0	0	0	2	0	k__Bacteria;p__Bacteroidetes;c__Sphingobacteria;o__Sphingobacteriales;f__SphingobacterialesOR;g__SphingobacterialesOR
1374	1	0	0	0	2	2	0	0	0	0	0	0	0	0	0	0	0	0	0	0	0	0	0	0	3	12	0	0	0	0	0	0	0	0	1	0	0	0	0	0	2	0	0	0	0	0	0	k__Bacteria;p__Firmicutes;c__Bacilli;o__Bacillales;f__Alicyclobacillaceae;g__Alicyclobacillus
1376	6	0	0	1	0	0	0	0	0	0	7	1	0	4	0	0	0	0	0	0	0	0	0	0	0	0	0	0	0	0	0	0	0	1	0	4	0	0	0	1	0	0	0	1	0	0	2	k__Bacteria;p__Proteobacteria;c__Betaproteobacteria;o__Rhodocyclales;f__RhodocyclalesOR;g__RhodocyclalesOR
1378	4	6	0	0	0	0	0	0	0	0	3	2	0	1	0	0	1	4	0	0	2	0	1	2	8	9	0	0	1	0	0	2	0	3	1	1	5	0	0	1	5	0	0	0	1	6	0	k__Bacteria;p__Acidobacteria;c__Chloracidobacteria;o__ChloracidobacteriaCL;f__ChloracidobacteriaCL;g__ChloracidobacteriaCL
1379	14	1	0	0	0	1	0	0	0	1	0	1	0	1	0	0	0	3	0	0	0	0	0	0	0	0	0	0	0	3	0	3	0	1	4	0	0	0	0	2	3	0	0	0	0	0	3	k__Bacteria;p__Bacteroidetes;c__Sphingobacteria;o__Sphingobacteriales;f__Flexibacteraceae;g__Cytophaga
1380	1	1	0	0	0	0	0	0	1	0	5	3	0	2	0	0	0	0	0	0	1	0	1	0	1	1	0	0	0	0	0	1	0	2	4	1	0	0	0	0	2	0	0	0	0	0	5	k__Bacteria;p__Bacteroidetes;c__Sphingobacteria;o__Sphingobacteriales;f__SphingobacterialesOR;g__SphingobacterialesOR
1381	16	0	0	0	1	0	0	0	0	0	8	5	0	10	0	0	0	1	0	0	1	0	0	1	1	0	0	0	0	0	0	0	0	1	0	9	2	0	0	0	0	0	0	0	0	2	2	k__Bacteria;p__Proteobacteria;c__Deltaproteobacteria;o__Syntrophobacterales;f__Syntrophobacteraceae;g__SyntrophobacteraceaeFA
1384	1	0	0	0	0	0	0	0	0	0	0	1	0	4	0	0	0	1	0	0	0	0	0	0	0	0	0	0	0	0	0	2	0	2	0	0	0	0	0	0	0	0	0	0	0	0	0	k__Bacteria;p__Gemmatimonadetes;c__Gemmatimonadetes;o__GemmatimonadetesCL;f__GemmatimonadetesCL;g__GemmatimonadetesCL
1385	3	0	0	0	1	0	0	0	0	3	4	5	0	2	0	0	0	0	0	0	0	0	0	0	7	2	0	0	1	1	0	7	0	8	3	4	0	0	0	0	0	0	0	0	0	0	11	k__Bacteria;p__Planctomycetes;c__Planctomycea;o__Pirellulales;f__PirellulalesOR;g__PirellulalesOR
1386	0	0	0	0	0	0	0	0	0	0	1	0	0	0	0	0	1	0	0	0	0	0	0	0	1	0	0	0	0	0	0	0	0	0	1	0	0	0	0	0	0	0	0	0	0	0	0	k__Bacteria;p__Gemmatimonadetes;c__Gemmatimonadetes;o__Gemmatimonadales;f__Gemmatimonadaceae;g__GemmatimonadaceaeFA
1387	8	6	0	0	4	2	0	0	0	5	21	10	0	2	0	0	2	0	0	0	1	1	1	5	4	4	0	0	1	0	0	8	5	19	21	8	2	0	0	0	6	0	0	1	6	6	9	k__Bacteria;p__Actinobacteria;c__Actinobacteria;o__Acidimicrobiales;f__EB1017;g__EB1017FA
1388	0	1	0	0	0	0	0	0	0	0	0	0	10	6	0	0	6	0	0	0	4	0	1	2	0	0	0	0	0	0	0	0	0	0	0	0	3	0	0	0	0	0	0	0	0	2	0	k__Bacteria
1389	0	0	0	0	0	0	0	0	0	0	0	0	0	1	0	0	0	1	0	0	0	0	0	0	0	0	0	0	0	0	0	0	0	0	0	0	0	0	0	1	1	0	0	0	0	1	0	k__Bacteria;p__Bacteroidetes;c__Sphingobacteria;o__Sphingobacteriales;f__Flexibacteraceae;g__Cytophaga
1390	0	0	0	0	0	0	0	0	0	0	1	1	0	0	0	0	0	0	0	0	0	0	0	0	1	0	0	0	0	0	0	0	0	5	0	1	0	0	0	1	0	0	0	0	0	0	1	k__Bacteria;p__Proteobacteria;c__Alphaproteobacteria;o__AlphaproteobacteriaCL;f__AlphaproteobacteriaCL;g__AlphaproteobacteriaCL
1391	0	0	0	0	1	0	0	6	0	0	4	1	4	0	0	0	0	0	0	0	11	0	1	13	3	0	0	0	0	0	0	0	0	4	5	5	1	0	0	0	1	1	2	0	10	7	4	k__Bacteria;p__Actinobacteria;c__Actinobacteria;o__Solirubrobacterales;f__SolirubrobacteralesOR;g__SolirubrobacteralesOR
1392	0	0	0	0	13	1	0	0	0	0	0	0	0	0	0	0	31	1	0	0	0	0	0	0	0	0	0	0	4	23	0	0	0	0	0	0	0	0	0	23	0	0	0	0	0	0	0	k__Bacteria;p__Actinobacteria;c__Actinobacteria;o__Actinomycetales;f__Corynebacteriaceae;g__Corynebacterium
1393	4	1	0	0	0	0	1	5	0	0	3	1	0	2	0	0	0	0	0	1	0	1	1	1	0	0	0	0	0	0	0	0	0	3	2	0	0	0	0	0	0	0	0	0	0	0	12	k__Bacteria;p__Verrucomicrobia;c__Verrucomicrobiae;o__Verrucomicrobiales;f__Verrucomicrobiaceae;g__VerrucomicrobiaceaeFA
1394	1	0	0	0	3	2	0	0	0	0	0	1	2	0	0	0	5	4	0	0	1	0	1	1	0	0	0	0	1	3	0	0	0	0	1	3	2	0	0	7	5	0	0	0	1	1	0	k__Bacteria;p__Proteobacteria;c__Alphaproteobacteria;o__Rhizobiales;f__Methylobacteriaceae;g__Methylobacterium
1395	3	1	0	0	3	2	0	0	0	2	1	8	2	3	0	0	4	17	0	0	8	2	12	3	1	3	0	0	0	3	0	1	3	5	4	2	8	0	0	4	14	0	0	1	1	7	2	k__Bacteria;p__Proteobacteria;c__Alphaproteobacteria;o__Rhizobiales;f__Beijerinckiaceae;g__Chelatococcus
1396	0	4	0	0	0	1	0	0	0	2	10	5	0	6	0	0	1	0	0	0	2	0	2	2	9	6	0	0	0	0	0	0	2	3	16	3	4	0	0	0	0	0	0	0	1	1	2	k__Bacteria;p__Verrucomicrobia;c__Opitutae;o__Opitutales;f__Opitutaceae;g__Opitutus
1397	5	3	2	0	1	0	0	0	1	0	7	3	1	2	0	0	4	5	0	17	9	0	4	6	0	8	0	0	0	5	16	6	0	2	3	2	8	1	0	2	4	0	0	0	2	1	2	k__Bacteria;p__Proteobacteria;c__Betaproteobacteria;o__Burkholderiales;f__Oxalobacteraceae;g__Oxalobacter
1398	0	0	0	0	0	0	0	0	0	0	0	0	0	0	0	0	0	399	0	0	0	0	0	0	0	1	0	0	1	18	0	0	0	0	0	0	0	0	0	2	0	0	0	0	0	0	0	k__Bacteria;p__Cyanobacteria;c__Oscillatoriophycideae;o__Oscillatoriales;f__Phormidiaceae;g__Phormidium
1399	4	1	0	0	0	0	0	0	0	0	3	3	0	24	0	0	0	1	24	0	0	0	0	0	7	0	0	0	0	0	0	0	0	4	0	0	0	0	0	0	1	0	0	0	0	0	0	k__Bacteria;p__Actinobacteria;c__Actinobacteria;o__Actinomycetales
1400	1	1	0	0	0	0	0	0	0	0	0	0	0	1	0	0	0	0	0	0	0	0	0	0	0	0	0	0	0	0	0	0	0	1	0	0	0	0	0	1	1	0	0	0	1	0	0	k__Bacteria;p__Chloroflexi;c__Anaerolineae;o__A4b;f__A4bOR;g__A4bOR
1401	1	15	0	0	2	1	0	0	1	1	32	6	6	0	0	0	0	1	0	0	4	2	3	32	2	14	0	0	3	0	2	7	5	28	45	31	0	0	1	0	11	2	7	1	20	18	33	k__Bacteria;p__Proteobacteria;c__Alphaproteobacteria;o__Rhodospirillales;f__Acetobacteraceae;g__AcetobacteraceaeFA
1402	0	0	0	0	0	0	0	0	0	0	3	1	0	0	0	0	0	0	0	0	0	0	0	0	0	0	0	0	0	0	0	1	0	1	0	0	0	0	0	0	0	0	0	0	0	0	2	k__Bacteria;p__Proteobacteria;c__Betaproteobacteria;o__BetaproteobacteriaCL;f__BetaproteobacteriaCL;g__BetaproteobacteriaCL
1403	1	0	0	0	0	1	0	0	0	0	0	0	2	0	0	0	0	0	0	0	1	0	3	1	2	0	0	0	0	1	0	0	0	7	4	3	1	0	0	0	0	0	0	0	0	2	0	k__Bacteria;p__Actinobacteria;c__Actinobacteria;o__Actinomycetales;f__Thermomonosporaceae;g__Actinomadura
1404	3	3	0	0	2	0	0	0	0	0	1	1	0	0	0	0	2	12	0	0	0	0	0	0	1	0	0	0	0	1	0	1	0	1	0	0	1	0	0	3	2	0	0	0	0	0	0	k__Bacteria;p__Gemmatimonadetes;c__Gemmatimonadetes;o__Gemmatimonadales;f__Gemmatimonadaceae;g__GemmatimonadaceaeFA
1405	4	1	0	0	0	0	0	0	0	0	7	1	1	1	0	0	0	0	0	0	0	0	0	4	0	1	0	0	0	0	1	3	1	5	1	0	0	0	0	0	1	4	2	1	5	2	1	k__Bacteria;p__Proteobacteria;c__Alphaproteobacteria;o__Rhizobiales;f__Hyphomicrobiaceae;g__Rhodoplanes
1406	2	2	0	0	2	2	0	19	0	0	0	0	0	0	0	1	0	0	0	114	0	0	0	1	1	0	1	0	2	3	0	1	0	0	0	0	1	0	0	0	3	0	0	0	0	0	1	k__Bacteria;p__Proteobacteria;c__Betaproteobacteria;o__Burkholderiales;f__Oxalobacteraceae;g__Massilia
1407	11	5	0	0	0	0	0	0	1	5	14	2	3	1	0	0	0	0	0	0	2	1	0	6	1	2	0	0	2	0	0	4	0	10	9	11	1	0	0	0	3	0	0	1	3	2	3	k__Bacteria;p__Gemmatimonadetes;c__Gemmatimonadetes;o__GemmatimonadetesCL;f__GemmatimonadetesCL;g__GemmatimonadetesCL
1408	0	0	40	0	3	105	10	0	0	0	0	0	0	0	9	0	0	0	0	0	0	0	0	0	0	0	0	0	3	0	0	0	0	0	0	0	0	6	0	1	0	2	0	0	0	0	0	k__Bacteria;p__Firmicutes;c__Bacilli;o__Lactobacillales;f__Streptococcaceae;g__Lactococcus
1409	1	6	0	0	1	0	0	0	0	2	14	5	11	3	0	0	0	3	3	0	11	0	14	9	16	14	0	0	1	3	0	2	1	11	36	20	4	0	0	0	6	0	0	1	18	11	26	k__Bacteria;p__Actinobacteria;c__Actinobacteria;o__ActinobacteriaCL;f__ActinobacteriaCL;g__ActinobacteriaCL
1410	0	0	0	2	1	0	0	0	0	0	0	0	0	0	0	0	0	0	0	0	0	0	0	0	0	0	0	0	0	0	0	0	0	0	0	1	0	0	0	0	0	1	0	0	0	0	0	k__Bacteria;p__WS6;c__SC72;o__SC72CL;f__SC72CL;g__SC72CL
1412	19	1	0	0	28	1	0	0	0	2	2	2	4	4	0	0	9	12	0	0	0	0	3	1	21	1	0	0	3	5	0	2	0	8	0	12	8	0	0	8	3	0	0	0	3	9	1	k__Bacteria;p__Bacteroidetes;c__Sphingobacteria;o__Sphingobacteriales;f__Flexibacteraceae;g__Hymenobacter
1413	2	3	0	0	2	2	0	0	1	0	2	5	45	13	0	0	13	8	2	0	10	0	14	21	0	5	0	0	1	9	0	2	1	2	2	2	21	0	0	10	6	0	0	0	5	32	3	k__Bacteria;p__Chloroflexi;c__Bljii12;o__B07_WMSP1;f__FFCH4570;g__FFCH4570FA
1416	9	0	0	0	1	0	0	0	0	0	8	4	6	22	0	0	0	0	0	0	0	0	0	0	3	0	0	0	0	0	0	0	0	2	0	6	2	0	0	0	0	0	0	0	0	0	3	k__Bacteria;p__Planctomycetes;c__Planctomycea;o__Pirellulales;f__Pirellulaceae;g__A17
1417	0	0	0	0	0	0	0	0	0	0	1	0	8	7	0	0	2	1	0	0	6	5	20	8	9	6	0	0	0	0	0	0	0	0	0	2	22	0	0	0	0	0	0	0	0	43	0	k__Bacteria;p__Chloroflexi;c__Ktedonobacteria;o__KtedonobacteriaCL;f__KtedonobacteriaCL;g__KtedonobacteriaCL
1418	1	0	0	0	0	0	0	0	0	0	0	1	1	3	0	0	0	0	0	0	0	0	0	6	0	4	0	0	0	0	0	0	2	0	0	0	10	0	0	0	0	0	0	0	0	6	0	k__Bacteria;p__Nitrospirae;c__Nitrospira;o__Nitrospirales;f__Nitrospiraceae;g__JG37_AG_70
1419	0	0	0	0	1	0	0	0	0	0	0	0	0	0	0	0	0	0	0	0	0	0	0	0	0	0	0	0	1	1	0	1	0	1	2	0	0	0	0	0	0	0	0	0	0	0	0	k__Bacteria;p__Proteobacteria;c__Alphaproteobacteria;o__Caulobacterales;f__Caulobacteraceae;g__Brevundimonas
1420	8	8	0	0	1	1	0	0	2	0	14	8	3	1	0	0	0	0	0	0	0	0	1	15	7	19	0	0	0	0	0	4	0	18	7	9	12	0	0	0	0	0	0	0	0	12	7	k__Bacteria;p__Acidobacteria;c__Acidobacteria_5;o__Acidobacteria_5CL;f__Acidobacteria_5CL;g__Acidobacteria_5CL
1421	11	0	0	0	0	0	0	0	0	0	12	1	0	11	0	0	0	0	0	0	0	0	0	0	1	0	0	0	0	0	0	0	0	1	1	6	1	0	0	1	0	0	0	0	0	0	0	k__Bacteria;p__Acidobacteria;c__Solibacteres;o__Solibacterales;f__Solibacteraceae;g__Solibacter
1423	7	0	0	0	1	0	0	0	0	0	2	1	0	4	0	0	0	0	0	0	1	0	0	0	0	0	0	0	0	0	0	0	0	2	0	0	0	0	0	2	1	0	0	0	0	1	2	k__Bacteria;p__Chloroflexi;c__TK17;o__S085;f__S085OR;g__S085OR
1424	0	5	0	0	0	0	0	0	0	0	9	3	2	0	0	0	0	0	0	0	0	0	2	0	0	7	0	0	1	0	0	0	0	0	1	0	2	0	0	0	0	0	0	0	0	9	0	k__Bacteria;p__Proteobacteria;c__Betaproteobacteria;o__BetaproteobacteriaCL;f__BetaproteobacteriaCL;g__BetaproteobacteriaCL
1425	4	2	0	2	0	0	0	0	0	1	14	20	0	2	2	0	2	1	7	0	0	0	1	4	4	1	0	0	0	0	0	1	0	18	3	2	0	0	0	0	1	0	0	0	1	0	14	k__Bacteria;p__Verrucomicrobia;c__Spartobacteria;o__Spartobacteriales;f__Spartobacteriaceae;g__Chthoniobacter
1426	0	0	0	0	1	0	0	0	0	0	0	0	0	0	0	0	0	3	0	0	0	0	0	0	0	0	0	0	0	25	0	0	0	0	0	0	0	0	0	3	5	0	0	0	0	0	0	k__Bacteria;p__Firmicutes;c__Bacilli;o__Lactobacillales;f__Carnobacteriaceae;g__Marinilactibacillus
1427	1	1	0	0	0	0	0	0	0	0	0	4	0	0	0	0	1	0	0	0	0	0	0	0	0	0	0	0	0	2	0	1	0	5	0	1	0	0	3	0	0	0	1	1	0	0	1	k__Bacteria;p__Verrucomicrobia;c__Verrucomicrobiae;o__Verrucomicrobiales;f__VerrucomicrobialesOR;g__VerrucomicrobialesOR
1428	0	0	0	0	0	0	0	0	0	0	2	1	3	10	0	0	0	1	0	0	1	0	0	1	2	1	0	0	0	1	0	0	1	0	1	1	6	0	0	1	0	0	0	0	0	6	1	k__Bacteria;p__Bacteroidetes;c__Sphingobacteria;o__Sphingobacteriales;f__SphingobacterialesOR;g__SphingobacterialesOR
1429	0	5	0	0	0	0	0	30	0	11	40	1	3	0	0	0	0	0	0	0	91	0	16	9	5	28	0	0	0	8	5	0	17	0	17	2	1	0	0	0	11	0	0	1	164	1	23	k__Bacteria;p__Actinobacteria;c__Actinobacteria;o__Actinomycetales;f__Actinospicaceae;g__ActinospicaceaeFA
1430	2	7	0	0	1	0	0	0	0	0	14	17	6	3	0	0	0	0	0	0	2	1	13	16	14	11	0	0	0	1	0	2	3	39	51	36	7	0	0	0	2	0	0	0	2	8	9	k__Bacteria;p__Armatimonadetes;c__Chthonomonadetes;o__Chthonomonadales;f__Chthonomonadaceae;g__Chthonomonas
1431	0	12	0	0	0	0	0	0	0	0	0	4	0	0	0	0	0	0	0	0	0	0	0	0	9	0	0	0	1	0	0	0	0	3	0	0	0	0	0	1	0	0	0	0	1	3	1	k__Bacteria;p__Actinobacteria;c__Actinobacteria;o__Actinomycetales;f__Micromonosporaceae;g__Catellatospora
1432	4	0	0	0	0	0	0	0	0	0	2	1	1	13	0	0	0	0	0	0	0	0	0	0	6	0	0	0	0	0	0	0	0	1	0	1	0	0	0	0	0	0	0	0	0	0	8	k__Bacteria;p__Planctomycetes;c__Planctomycea;o__Pirellulales;f__Pirellulaceae;g__A17
1433	0	0	0	0	0	0	0	0	0	0	0	0	3	0	0	0	0	0	0	0	0	0	0	0	0	0	0	0	0	0	0	0	0	0	0	0	0	0	0	0	0	0	0	0	0	0	0	k__Bacteria;p__Actinobacteria;c__Actinobacteria
1434	3	5	0	0	0	0	0	0	0	0	1	1	0	1	0	0	0	3	0	0	0	0	0	0	1	0	0	0	0	0	0	0	0	0	1	1	0	0	0	0	0	0	0	0	0	0	2	k__Archaea;p__Crenarchaeota;c__Thaumarchaeota;o__Nitrososphaerales;f__Nitrososphaeraceae;g__Nitrososphaera
1435	17	0	0	0	0	0	0	0	0	0	8	10	0	23	0	0	1	0	0	0	0	0	0	0	1	0	0	0	0	3	0	2	0	13	0	20	0	0	0	1	0	0	0	0	0	0	11	k__Bacteria;p__Proteobacteria;c__Deltaproteobacteria;o__Entotheonellales;f__Entotheonellaceae;g__Entotheonella
1437	2	4	0	0	1	0	0	2	0	1	1	0	1	1	0	0	2	5	0	0	1	0	0	1	3	1	0	0	0	1	0	0	0	1	1	4	10	0	0	0	1	0	0	0	0	0	2	k__Bacteria;p__SC4;c__SC4PH;o__SC4PH;f__SC4PH;g__SC4PH
1438	4	7	0	0	0	0	0	0	0	2	3	4	0	0	0	0	0	0	0	0	0	0	2	4	1	1	0	0	0	0	0	0	0	4	0	0	0	0	0	0	0	0	0	0	0	0	4	k__Bacteria;p__Planctomycetes;c__Planctomycea;o__Pirellulales;f__Pirellulaceae;g__Pirellula
1439	7	3	0	0	0	0	0	0	0	0	2	7	1	5	0	0	0	0	0	0	0	0	0	0	5	0	0	0	0	0	0	0	0	0	0	1	0	0	0	0	0	0	0	0	0	0	0	k__Bacteria;p__Actinobacteria;c__Actinobacteria;o__Acidimicrobiales;f__AcidimicrobialesOR;g__AcidimicrobialesOR
1440	3	1	0	0	14	2	0	0	1	0	7	6	27	4	0	0	5	6	0	0	13	3	17	9	7	21	0	0	0	5	1	10	96	17	53	15	24	0	0	0	17	0	0	0	80	122	15	k__Bacteria;p__Acidobacteria;c__Solibacteres;o__Solibacterales;f__Solibacteraceae;g__Solibacter
1441	0	0	0	0	0	0	0	0	0	0	0	0	0	0	0	0	0	0	0	0	0	0	0	0	0	0	0	0	1	0	0	0	0	0	0	0	1	0	0	0	0	0	0	0	0	0	0	k__Bacteria;p__Acidobacteria;c__Chloracidobacteria;o__ChloracidobacteriaCL;f__ChloracidobacteriaCL;g__ChloracidobacteriaCL
1442	0	1	0	0	0	0	0	0	0	0	0	1	0	0	0	0	0	0	0	0	0	0	0	0	0	0	0	0	0	1	0	0	0	5	0	0	0	0	0	0	0	0	0	0	0	0	0	k__Bacteria;p__WS3;c__PRR_12;o__Sediment_1;f__Sediment_1OR;g__Sediment_1OR
1443	10	5	0	0	2	0	0	0	0	12	3	2	0	2	0	0	0	0	0	0	0	0	0	0	3	0	0	0	0	0	0	2	0	0	0	1	2	0	0	1	0	0	0	0	0	0	1	k__Bacteria;p__Proteobacteria;c__Deltaproteobacteria;o__Myxococcales;f__Haliangiaceae;g__HaliangiaceaeFA
1444	3	1	0	2	0	3	0	0	1	0	5	2	1	1	0	0	1	1	0	0	1	1	0	5	1	0	0	0	0	6	2	3	1	2	5	1	2	0	0	1	2	0	0	0	1	2	4	k__Bacteria;p__Proteobacteria;c__Betaproteobacteria;o__Burkholderiales;f__Oxalobacteraceae;g__Oxalobacter
1445	0	0	0	0	0	0	0	0	0	0	0	0	1	0	0	0	0	0	0	0	0	0	0	1	0	0	0	0	0	0	0	0	0	0	0	0	0	0	0	0	0	0	0	0	0	0	0	k__Bacteria;p__Actinobacteria;c__Actinobacteria;o__Actinomycetales;f__Nocardioidaceae;g__NocardioidaceaeFA
1446	2	0	0	0	2	1	0	0	0	0	0	0	1	0	0	0	0	1	0	0	0	0	0	0	0	0	0	0	1	4	0	0	0	0	0	0	0	0	0	0	2	0	0	0	0	0	0	k__Bacteria;p__Proteobacteria;c__Betaproteobacteria;o__Burkholderiales;f__Burkholderiaceae;g__BurkholderiaceaeFA
1447	0	0	0	0	2	0	0	1	0	2	4	1	0	0	0	0	0	0	0	0	1	0	0	1	1	2	0	0	0	0	2	0	0	4	4	0	0	0	0	1	0	0	0	0	6	0	0	k__Bacteria;p__Proteobacteria;c__Gammaproteobacteria;o__Xanthomonadales;f__Sinobacteraceae;g__SinobacteraceaeFA
1448	1	0	0	0	0	0	0	0	0	0	0	0	1	5	0	0	3	0	0	0	1	1	3	0	4	0	0	0	0	0	0	0	0	2	0	0	0	0	0	0	0	0	0	0	1	1	5	k__Bacteria;p__Actinobacteria;c__Actinobacteria;o__Actinomycetales
1449	13	0	0	0	0	0	0	0	0	0	0	0	0	0	0	0	0	0	0	0	0	0	0	0	0	0	0	0	0	0	0	0	0	0	0	0	2	0	0	0	0	0	0	0	0	0	2	k__Bacteria;p__Proteobacteria;c__Alphaproteobacteria;o__Rhodospirillales;f__Rhodospirillaceae;g__RhodospirillaceaeFA
1451	2	0	0	0	0	0	0	0	0	0	3	1	0	2	0	0	0	0	0	0	0	0	0	0	2	0	0	0	0	0	0	0	0	0	1	1	0	0	0	0	0	0	0	0	0	0	2	k__Bacteria;p__Actinobacteria;c__Actinobacteria;o__Solirubrobacterales;f__SolirubrobacteralesOR;g__SolirubrobacteralesOR
1453	5	0	0	0	0	0	0	0	0	0	1	2	3	18	0	0	1	4	11	0	0	0	0	0	4	0	0	0	0	0	0	0	0	1	0	8	1	0	0	0	1	0	0	0	0	1	2	k__Bacteria;p__Actinobacteria;c__Actinobacteria;o__Actinomycetales;f__Nocardiopsaceae;g__Prauseria
1454	1	0	0	0	0	0	0	0	0	0	0	0	0	0	0	1	0	0	0	0	0	0	0	0	0	1	0	0	0	0	0	1	0	0	0	1	0	0	0	0	1	0	0	0	1	0	0	k__Bacteria;p__Actinobacteria;c__Actinobacteria;o__Actinomycetales;f__Pseudonocardiaceae;g__PseudonocardiaceaeFA
1455	2	0	0	0	0	0	0	0	0	0	0	0	0	7	0	0	0	0	0	0	0	0	0	0	5	0	0	0	0	0	0	0	0	0	0	7	0	0	0	0	0	0	0	0	0	0	3	k__Bacteria;p__Planctomycetes;c__Planctomycea;o__Pirellulales;f__Pirellulaceae;g__Pirellula
1456	11	0	0	1	8	0	1	0	1	1	0	0	1	0	0	3	6	3	0	0	7	4	0	0	0	1	0	0	1	4	0	0	0	0	1	0	1	0	0	1	0	0	0	2	4	1	3	k__Bacteria;p__Firmicutes;c__Bacilli;o__Bacillales;f__Planococcaceae;g__Planomicrobium
1457	11	2	0	2	1	0	0	0	1	3	9	3	2	5	0	0	0	0	0	0	1	0	0	2	2	1	0	0	0	1	0	4	1	12	0	5	3	0	2	0	1	0	0	0	3	0	7	k__Bacteria;p__Acidobacteria;c__AcidobacteriaPH;o__AcidobacteriaPH;f__AcidobacteriaPH;g__AcidobacteriaPH
1458	4	1	0	0	0	0	0	0	0	0	13	12	19	5	0	0	0	0	0	0	8	2	21	15	2	40	0	0	0	0	0	2	5	25	72	48	6	0	0	1	3	0	0	1	64	36	96	k__Bacteria;p__Gemmatimonadetes;c__Gemmatimonadetes;o__Gemmatimonadales;f__Gemmatimonadaceae;g__GemmatimonadaceaeFA
1459	10	7	0	0	0	0	0	0	0	0	9	10	7	5	0	0	0	7	0	0	2	0	2	4	2	2	0	0	0	1	0	1	0	6	4	4	2	0	0	0	1	0	0	0	2	3	6	k__Bacteria;p__Actinobacteria;c__Actinobacteria;o__Solirubrobacterales;f__SolirubrobacteralesOR;g__SolirubrobacteralesOR
1460	1	1	0	0	0	0	0	0	0	1	0	0	0	0	0	0	0	0	0	0	1	0	0	0	1	3	0	0	0	0	0	1	0	3	5	0	0	0	0	0	0	0	0	0	1	1	0	k__Bacteria;p__Proteobacteria;c__Gammaproteobacteria;o__Xanthomonadales;f__Sinobacteraceae;g__Steroidobacter
1461	0	0	0	0	1	0	0	0	0	0	1	0	2	0	0	0	0	0	0	0	0	0	0	0	0	0	0	0	0	0	0	0	0	0	0	0	0	0	0	0	0	0	0	0	0	0	2	k__Bacteria;p__Actinobacteria;c__Actinobacteria;o__Actinomycetales;f__Nocardiaceae;g__Nocardia
1462	2	1	25	4	8	1	0	0	0	1	1	1	0	0	7	7	0	0	0	0	0	0	0	0	0	1	0	1	1	42	0	1	0	2	0	0	0	0	1	1	5	0	0	0	0	0	0	k__Bacteria;p__Proteobacteria;c__Alphaproteobacteria;o__Rhizobiales;f__Hyphomicrobiaceae;g__Pedomicrobium
1463	4	2	0	0	0	0	0	14	0	4	1	3	1	1	0	0	0	11	55	1	7	2	2	9	5	2	0	0	2	1	0	10	0	6	6	8	2	0	0	2	1	1	5	3	5	10	12	k__Bacteria;p__Actinobacteria;c__Actinobacteria;o__Solirubrobacterales;f__SolirubrobacteralesOR;g__SolirubrobacteralesOR
1465	1	2	0	0	6	2	0	4	1	1	1	4	2	0	0	0	1	7	0	0	3	0	1	2	1	7	0	0	0	9	0	1	2	2	1	4	2	0	0	7	6	0	1	0	21	4	6	k__Bacteria;p__Actinobacteria;c__Actinobacteria;o__Actinomycetales;f__Geodermatophilaceae;g__GeodermatophilaceaeFA
1467	0	0	0	0	0	0	0	0	0	0	0	1	0	9	0	0	0	1	0	0	0	0	0	0	0	0	0	0	0	0	0	0	0	0	0	1	0	0	0	0	0	0	0	0	0	0	0	k__Bacteria;p__Planctomycetes;c__Planctomycea;o__Pirellulales;f__Pirellulaceae;g__A17
1468	1	5	0	0	0	1	0	0	0	0	5	25	15	7	0	0	0	0	0	0	5	0	21	10	1	20	0	0	0	0	0	1	90	11	70	138	24	0	0	0	1	0	0	0	13	62	6	k__Bacteria;p__Armatimonadetes;c__CH21;o__CH21CL;f__CH21CL;g__CH21CL
1469	0	0	0	0	0	0	0	0	0	0	0	0	0	0	0	0	0	0	0	0	2	0	5	0	0	0	0	0	0	0	0	0	0	0	0	0	1	0	0	0	0	0	0	0	0	0	0	k__Bacteria;p__Verrucomicrobia;c__Spartobacteria;o__Spartobacteriales;f__Spartobacteriaceae;g__MC18
1470	2	2	0	0	0	3	0	0	0	5	0	0	0	1	0	0	0	0	0	1	0	0	1	0	0	2	0	0	0	6	0	3	0	2	3	2	2	0	0	1	0	0	0	0	1	0	2	k__Bacteria;p__Proteobacteria;c__Deltaproteobacteria;o__Myxococcales;f__Polyangiaceae;g__PolyangiaceaeFA
1471	5	0	0	0	1	0	0	2	0	4	7	11	2	10	0	0	0	0	0	0	0	0	0	0	5	0	0	0	0	0	0	1	0	5	0	0	1	0	0	0	0	0	0	0	0	1	3	k__Bacteria;p__Chloroflexi;c__Anaerolineae;o__A4b;f__A4bOR;g__A4bOR
1472	1	0	0	0	3	0	0	0	0	0	0	1	0	0	0	0	3	6	0	0	0	0	0	1	1	0	0	0	0	6	0	0	0	0	5	1	2	0	0	2	3	0	0	0	0	3	3	k__Bacteria;p__Proteobacteria;c__Deltaproteobacteria;o__CTD005_82B_02;f__CTD005_82B_02OR;g__CTD005_82B_02OR
1473	0	1	0	0	0	0	0	0	0	0	0	0	0	0	0	0	0	1	0	0	0	0	0	0	0	1	0	0	0	0	0	0	1	0	0	0	0	0	0	0	0	0	0	0	0	0	0	k__Bacteria;p__Proteobacteria;c__Betaproteobacteria;o__Rhodocyclales;f__Rhodocyclaceae;g__RhodocyclaceaeFA
1474	0	0	0	0	0	0	0	0	0	1	0	0	0	0	0	0	3	0	0	0	0	0	0	0	0	0	0	0	0	0	0	0	0	0	0	0	0	0	0	0	0	0	0	0	0	0	0	k__Bacteria;p__Proteobacteria;c__Betaproteobacteria;o__Rhodocyclales;f__RhodocyclalesOR;g__RhodocyclalesOR
1475	1	0	0	0	3	1	0	0	0	2	2	11	0	2	0	5	0	1	0	0	0	1	1	5	1	2	0	0	0	0	0	2	0	3	9	3	2	0	0	0	5	0	0	0	1	0	3	k__Bacteria;p__Proteobacteria;c__Deltaproteobacteria;o__Myxococcales;f__MyxococcalesOR;g__MyxococcalesOR
1476	0	0	0	0	0	0	0	1	0	0	0	0	0	0	0	0	0	0	0	0	0	0	0	0	0	0	0	0	0	0	21	0	0	0	1	0	0	0	0	0	0	0	0	0	0	0	0	k__Bacteria;p__Bacteroidetes;c__Sphingobacteria;o__Sphingobacteriales;f__SphingobacterialesOR;g__SphingobacterialesOR
1477	6	2	0	0	0	3	0	0	0	0	1	3	0	7	0	0	0	0	0	0	1	0	1	0	0	0	0	0	1	1	0	3	1	10	2	2	0	0	0	1	2	0	0	0	0	0	5	k__Bacteria;p__Bacteroidetes;c__Sphingobacteria;o__Sphingobacteriales;f__Flexibacteraceae;g__Cytophaga
1478	7	1	0	0	0	1	0	0	0	1	5	3	0	0	0	0	0	1	0	1	0	0	0	0	0	0	0	0	0	3	0	2	0	4	2	1	0	0	0	0	0	0	0	0	1	0	0	k__Bacteria;p__Actinobacteria;c__Actinobacteria;o__Actinomycetales;f__Nocardioidaceae;g__Aeromicrobium
1479	5	4	0	0	1	0	0	0	0	0	1	1	0	0	0	0	0	1	0	0	0	0	2	1	3	0	0	0	0	0	0	1	0	3	1	3	2	0	0	0	0	0	0	0	2	1	0	k__Bacteria
1480	0	0	9	0	74	13	0	0	0	0	0	0	0	0	25	5	1	7	0	0	0	0	0	0	0	0	1	0	6	54	0	0	0	0	0	0	0	0	0	13	67	0	0	0	0	0	0	k__Bacteria;p__Proteobacteria;c__Betaproteobacteria;o__Burkholderiales;f__Comamonadaceae;g__ComamonadaceaeFA
1481	3	11	0	0	0	0	0	0	1	0	6	6	7	14	0	0	0	1	19	0	12	0	11	20	1	16	0	0	0	1	0	1	2	14	16	7	18	0	0	1	4	0	0	0	4	9	21	k__Bacteria;p__Planctomycetes;c__Phycisphaerae;o__PhycisphaeraeCL;f__PhycisphaeraeCL;g__PhycisphaeraeCL
1482	1	0	0	0	0	0	0	0	0	0	0	0	0	1	0	0	0	0	0	0	0	0	0	0	0	0	0	0	0	0	0	0	0	0	0	1	2	0	0	1	0	0	0	0	0	0	0	k__Bacteria;p__Bacteroidetes;c__Sphingobacteria;o__Sphingobacteriales;f__SphingobacterialesOR;g__SphingobacterialesOR
1483	6	3	0	0	0	0	0	0	0	0	26	11	0	12	0	0	0	1	0	0	2	0	0	3	8	0	0	0	2	0	0	0	0	8	1	28	6	0	0	0	2	0	0	1	1	3	9	k__Bacteria;p__Planctomycetes;c__Planctomycea;o__Pirellulales;f__Pirellulaceae;g__Pirellula
1486	18	1	0	0	2	0	0	0	2	1	10	4	0	1	0	0	0	1	0	0	2	1	0	3	3	0	0	0	0	2	0	9	0	12	8	0	0	0	0	1	3	0	0	0	2	0	10	k__Bacteria;p__Gemmatimonadetes;c__Gemmatimonadetes;o__Gemmatimonadales;f__Gemmatimonadaceae;g__GemmatimonadaceaeFA
1487	0	0	0	0	0	0	2	0	0	0	0	0	0	1	0	0	0	1	0	0	1	0	0	0	0	1	0	0	0	0	1	3	1	0	0	0	0	0	0	0	2	22	7	2	2	2	1	k__Bacteria;p__Proteobacteria;c__Alphaproteobacteria;o__Rhodospirillales;f__Rhodospirillaceae;g__Rhodocista
1488	1	1	0	0	1	0	0	0	0	0	0	0	0	0	0	0	0	3	0	0	0	0	0	1	0	0	0	0	2	0	0	0	0	1	0	0	0	0	1	0	0	0	0	0	0	0	0	k__Bacteria;p__Bacteroidetes;c__Sphingobacteria;o__Sphingobacteriales;f__Flexibacteraceae;g__FlexibacteraceaeFA
1491	3	13	0	0	3	0	0	0	0	0	17	6	55	18	0	0	9	1	4	0	17	0	35	11	12	52	0	0	0	1	0	1	1	4	13	6	27	0	0	0	5	0	0	0	13	30	4	k__Bacteria;p__Verrucomicrobia;c__Spartobacteria;o__Spartobacteriales;f__Spartobacteriaceae;g__MC18
1492	0	1	0	0	1	0	0	0	0	0	7	0	5	14	14	0	0	1	0	0	2	0	12	4	2	31	0	0	0	0	0	0	0	1	1	1	33	0	0	0	2	0	0	0	0	25	1	k__Bacteria;p__Acidobacteria;c__AcidobacteriaPH;o__AcidobacteriaPH;f__AcidobacteriaPH;g__AcidobacteriaPH
1493	4	0	0	0	0	0	0	0	0	0	2	1	0	0	0	0	0	0	0	0	0	0	0	0	0	0	0	0	0	0	0	0	0	1	0	1	0	0	0	0	0	0	0	0	0	0	1	k__Bacteria;p__Acidobacteria;c__Solibacteres;o__Solibacterales;f__Solibacteraceae;g__Solibacter
1494	5	0	0	0	32	0	0	0	0	0	1	0	4	1	0	0	11	50	0	0	2	1	4	3	10	0	0	0	2	10	0	0	0	1	0	6	5	0	0	25	11	0	0	0	1	7	1	k__Bacteria;p__Bacteroidetes;c__Sphingobacteria;o__Sphingobacteriales;f__Flexibacteraceae;g__Hymenobacter
1495	1	1	0	0	0	0	11	0	1	2	10	3	0	1	0	0	0	0	5	0	6	0	0	5	0	0	0	0	0	0	0	5	0	3	1	1	0	0	0	0	0	0	0	1	1	5	17	k__Bacteria
1496	0	0	0	0	0	0	0	2	0	0	0	0	0	0	0	0	0	0	0	0	5	0	0	0	0	0	0	0	0	0	1	2	0	0	0	0	0	0	0	0	0	0	1	0	0	0	0	k__Bacteria;p__Proteobacteria;c__Alphaproteobacteria;o__Rhizobiales;f__Hyphomicrobiaceae;g__Rhodoplanes
1497	11	2	0	0	0	0	0	0	0	0	11	6	1	1	0	0	0	1	1	0	0	0	0	1	0	0	0	0	1	0	0	1	0	0	0	2	2	0	0	0	0	0	0	0	0	3	4	k__Bacteria;p__Chloroflexi;c__Bljii12;o__AKYG885;f__5B_12;g__5B_12FA
1498	0	0	0	0	0	0	0	0	0	0	0	0	1	2	0	0	0	8	0	0	0	0	0	0	1	0	0	0	0	0	0	0	1	0	0	1	0	0	0	0	0	0	0	0	0	0	0	k__Bacteria;p__Chloroflexi;c__Bljii12;o__AKYG885;f__5B_12;g__5B_12FA
1499	0	0	0	0	0	0	0	0	0	0	0	0	0	11	0	0	0	1	0	0	1	1	1	0	0	0	0	0	0	1	0	0	0	0	0	2	1	0	0	0	0	0	0	0	0	3	0	k__Bacteria;p__Acidobacteria;c__Chloracidobacteria;o__ChloracidobacteriaCL;f__ChloracidobacteriaCL;g__ChloracidobacteriaCL
1500	3	2	0	0	1	0	0	0	0	1	3	0	2	3	0	0	1	8	0	0	1	1	5	1	3	2	0	0	0	1	0	0	0	3	6	1	9	0	0	2	0	0	0	0	1	9	0	k__Bacteria;p__Proteobacteria;c__Deltaproteobacteria;o__Bdellovibrionales;f__Bdellovibrionaceae;g__Bdellovibrio
1501	7	1	0	0	0	0	0	0	0	0	1	0	0	0	0	0	0	1	0	0	0	0	0	0	0	0	0	0	0	0	0	0	0	1	0	0	0	0	0	0	0	0	0	0	0	0	2	k__Bacteria;p__Proteobacteria;c__Alphaproteobacteria;o__Rhodospirillales;f__Rhodospirillaceae;g__RhodospirillaceaeFA
1503	0	0	0	0	0	0	0	0	0	0	0	0	0	0	0	2	0	0	0	0	0	2	0	0	0	1	0	0	0	0	0	0	0	0	3	0	0	0	0	0	0	0	1	0	12	0	10	k__Bacteria;p__Proteobacteria;c__Betaproteobacteria;o__Burkholderiales;f__Burkholderiaceae;g__Burkholderia
1504	9	4	0	0	1	0	0	0	0	1	4	2	0	2	0	0	1	0	0	0	0	0	0	0	1	1	0	0	0	0	0	3	0	2	2	1	0	0	0	0	0	0	0	1	0	0	4	k__Bacteria;p__Proteobacteria;c__Deltaproteobacteria;o__Myxococcales;f__MyxococcalesOR;g__MyxococcalesOR
1506	0	0	0	1	0	0	0	0	0	0	0	0	0	3	0	0	0	0	0	0	0	0	0	0	0	0	0	0	0	0	0	0	0	0	0	2	0	0	0	0	0	0	0	0	0	0	0	k__Bacteria;p__Bacteroidetes;c__Sphingobacteria;o__Sphingobacteriales;f__SphingobacterialesOR;g__SphingobacterialesOR
1508	7	6	0	0	0	1	0	0	0	0	17	4	5	9	0	0	0	2	15	0	3	1	4	4	4	1	0	0	1	0	0	1	0	6	6	13	2	0	0	0	3	0	0	1	6	5	9	k__Bacteria;p__Actinobacteria;c__Actinobacteria;o__Acidimicrobiales;f__AcidimicrobialesOR;g__AcidimicrobialesOR
1509	0	3	0	0	0	0	0	0	0	0	1	0	3	2	0	0	4	5	0	0	0	1	1	1	2	0	0	0	0	1	0	0	0	1	0	3	13	0	0	4	1	0	0	0	2	5	1	k__Bacteria;p__Bacteroidetes;c__Sphingobacteria;o__Sphingobacteriales;f__Flammeovirgaceae;g__Sporocytophaga
1510	1	0	0	2	0	1	0	0	1	1	2	1	0	0	0	0	0	4	0	0	0	0	0	1	0	1	0	0	0	4	0	0	0	2	2	0	1	0	0	0	5	0	0	1	0	0	0	k__Bacteria;p__Proteobacteria;c__Gammaproteobacteria;o__Xanthomonadales;f__Xanthomonadaceae;g__Lysobacter
1511	12	0	0	0	0	0	0	3	10	5	9	2	0	0	0	0	0	1	0	0	0	0	0	2	0	0	0	0	0	0	0	13	4	2	6	1	0	0	0	0	2	0	0	12	5	1	4	k__Bacteria;p__Firmicutes;c__Bacilli;o__Bacillales;f__Paenibacillaceae;g__Paenibacillus
1513	16	2	0	0	0	0	0	0	0	0	7	0	0	7	0	0	0	0	0	0	0	0	0	0	1	0	0	0	0	0	0	0	0	1	0	0	1	0	0	0	0	0	0	0	0	0	0	k__Bacteria;p__Chloroflexi;c__TK17;o__S085;f__S085OR;g__S085OR
1514	8	2	0	0	0	1	0	0	0	1	19	2	1	16	0	0	0	0	0	0	0	0	3	3	3	0	0	0	0	0	0	1	0	1	0	2	0	0	0	1	2	0	0	0	1	2	3	k__Bacteria;p__Actinobacteria;c__Actinobacteria;o__Actinomycetales;f__Micromonosporaceae;g__MicromonosporaceaeFA
1515	0	0	0	0	0	0	0	0	0	1	2	1	0	0	0	0	0	0	0	0	0	0	1	2	11	2	0	0	0	0	0	6	1	6	15	6	0	0	0	0	1	0	0	0	2	7	0	k__Bacteria;p__Proteobacteria;c__Deltaproteobacteria;o__Myxococcales;f__Haliangiaceae;g__HaliangiaceaeFA
1516	2	12	0	0	4	0	0	0	0	0	4	3	2	1	0	0	0	1	0	0	16	0	3	0	8	2	0	0	1	1	0	12	0	10	0	0	2	0	0	1	1	0	0	0	2	4	6	k__Bacteria;p__Proteobacteria;c__Alphaproteobacteria;o__Sphingomonadales;f__Sphingomonadaceae;g__Kaistobacter
1517	8	0	0	0	0	0	0	0	0	0	1	0	0	0	0	0	1	0	0	0	0	0	0	0	5	0	0	0	0	1	0	0	0	2	0	0	0	0	0	0	0	0	0	0	0	0	0	k__Bacteria;p__Acidobacteria;c__Chloracidobacteria;o__ChloracidobacteriaCL;f__ChloracidobacteriaCL;g__ChloracidobacteriaCL
1518	2	3	0	0	0	0	0	0	0	0	4	1	0	0	0	0	0	0	0	0	0	0	0	0	0	0	0	0	0	0	0	2	0	3	1	2	0	0	0	0	1	0	0	0	0	1	10	k__Bacteria;p__Planctomycetes;c__Planctomycea;o__Pirellulales;f__Pirellulaceae;g__Pirellula
1519	9	0	0	0	1	0	0	0	0	0	6	12	17	11	0	0	2	8	0	0	15	0	26	34	8	13	0	0	1	8	0	2	1	3	10	12	42	0	0	8	8	0	0	0	10	44	6	k__Bacteria;p__Bacteroidetes;c__Sphingobacteria;o__Sphingobacteriales;f__SphingobacterialesOR;g__SphingobacterialesOR
1521	0	0	0	0	0	0	0	0	0	0	1	0	0	1	0	0	0	9	0	0	0	0	0	0	1	0	0	0	0	4	0	0	0	1	0	0	1	0	0	0	0	0	0	0	0	0	0	k__Bacteria;p__Bacteroidetes;c__Sphingobacteria;o__Sphingobacteriales;f__Flexibacteraceae;g__Hymenobacter
1522	3	5	0	0	1	0	0	0	0	7	3	19	4	3	0	0	5	14	0	0	5	3	30	20	10	17	0	0	1	16	0	10	16	17	27	43	21	0	0	12	5	0	2	0	96	41	11	k__Bacteria;p__Bacteroidetes;c__Sphingobacteria;o__Sphingobacteriales;f__SphingobacterialesOR;g__SphingobacterialesOR
1523	0	0	0	0	5	13	0	0	0	0	0	0	85	27	0	0	115	58	0	0	6	0	1	2	0	2	0	0	43	22	0	0	0	0	20	0	15	0	0	14	12	0	0	0	1	33	0	k__Bacteria;p__Cyanobacteria;c__Oscillatoriophycideae;o__Oscillatoriales;f__Phormidiaceae;g__Phormidium
1524	3	1	0	0	2	0	0	0	0	0	0	0	0	0	0	0	1	3	0	0	1	0	2	2	0	1	0	0	0	2	0	0	0	1	2	1	0	0	0	0	2	0	0	0	20	0	1	k__Bacteria;p__Actinobacteria;c__Actinobacteria;o__Actinomycetales;f__Pseudonocardiaceae;g__Pseudonocardia
1525	6	2	0	0	1	0	0	0	0	0	9	4	0	5	0	0	2	0	0	0	0	0	1	2	3	0	0	0	0	0	0	2	1	4	0	4	1	0	0	0	2	0	0	0	2	1	5	k__Bacteria;p__Acidobacteria;c__Acidobacteria;o__Acidobacteriales;f__AcidobacterialesOR;g__AcidobacterialesOR
1526	0	3	0	0	0	0	0	0	0	0	1	0	9	17	0	0	0	0	23	0	4	0	5	16	0	5	0	0	0	0	0	0	0	0	0	2	35	0	0	0	0	0	0	0	0	17	0	k__Bacteria;p__Acidobacteria;c__Solibacteres;o__Solibacterales;f__Solibacteraceae;g__Solibacter
1529	4	0	0	0	0	0	0	0	0	0	0	0	0	2	0	0	1	0	0	0	2	0	1	0	1	0	0	0	0	0	0	5	0	4	0	1	0	0	0	3	2	0	0	0	1	0	1	k__Bacteria;p__Proteobacteria;c__Alphaproteobacteria;o__Rhizobiales;f__Rhodobiaceae;g__RhodobiaceaeFA
1530	1	0	0	0	0	0	0	0	0	0	1	0	3	2	1	0	1	0	0	0	1	0	0	1	0	0	0	0	0	0	0	0	0	0	0	0	1	0	0	0	0	0	0	0	0	2	0	k__Bacteria;p__Chloroflexi;c__SOGA31;o__SOGA31CL;f__SOGA31CL;g__SOGA31CL
1531	0	2	0	0	0	0	0	0	0	0	0	0	0	2	0	0	0	0	0	0	0	0	0	0	0	0	0	0	0	0	0	0	0	0	2	2	0	0	0	0	0	0	0	0	0	0	0	k__Bacteria;p__Proteobacteria;c__Betaproteobacteria;o__Rhodocyclales;f__RhodocyclalesOR;g__RhodocyclalesOR
1532	2	2	0	0	1	0	0	0	0	0	1	3	0	2	3	0	0	6	0	0	0	0	1	0	3	1	0	0	0	1	0	0	0	6	0	1	1	0	0	0	2	0	0	0	0	1	0	k__Bacteria;p__Chloroflexi;c__Thermomicrobia;o__Thermomicrobiales;f__ThermomicrobialesOR;g__ThermomicrobialesOR
1533	1	2	0	0	1	1	2	0	0	1	1	1	12	2	0	0	0	0	4	3	9	1	0	7	6	0	0	0	0	0	0	2	1	3	1	5	2	0	0	0	14	6	0	0	2	4	4	k__Bacteria;p__Actinobacteria;c__Actinobacteria;o__Actinomycetales;f__Actinosynnemataceae;g__Kibdelosporangium
1535	0	0	0	0	6	1	0	0	0	0	0	1	0	0	0	0	0	6	0	0	0	1	0	1	0	0	0	0	0	1	0	0	0	1	1	0	0	0	0	0	0	0	0	0	1	0	1	k__Bacteria;p__Actinobacteria;c__Actinobacteria;o__Actinomycetales;f__Geodermatophilaceae;g__GeodermatophilaceaeFA
1536	1	10	0	0	1	0	0	0	0	0	1	3	0	2	0	0	3	3	0	0	0	0	0	5	6	0	0	0	0	0	0	2	0	5	0	2	0	0	0	0	0	0	0	0	2	0	4	k__Bacteria;p__Chloroflexi;c__Thermomicrobia;o__HN1_15;f__HN1_15OR;g__HN1_15OR
1537	1	0	0	0	1	1	0	0	0	0	0	0	0	0	0	0	0	0	0	6	0	0	0	0	0	1	0	0	0	0	0	3	0	0	2	1	0	0	0	0	0	0	2	0	3	0	1	k__Bacteria;p__Actinobacteria;c__Actinobacteria;o__Actinomycetales;f__Micromonosporaceae;g__MicromonosporaceaeFA
1538	1	10	0	0	0	1	0	9	0	6	11	8	37	3	0	0	0	0	0	0	10	2	12	3	8	137	0	0	0	6	1	1	26	4	59	18	25	0	0	0	25	0	0	0	32	3	24	k__Bacteria;p__Actinobacteria;c__Actinobacteria;o__Solirubrobacterales;f__SolirubrobacteralesOR;g__SolirubrobacteralesOR
1539	5	0	0	0	4	0	0	1	0	0	0	0	5	0	0	0	5	8	0	0	8	1	12	9	4	6	0	0	0	10	0	3	6	18	6	5	6	0	1	4	6	0	0	0	17	4	1	k__Bacteria;p__Actinobacteria;c__Actinobacteria;o__Actinomycetales;f__Geodermatophilaceae;g__Geodermatophilus
1540	3	4	0	0	2	4	0	0	0	0	1	2	0	1	0	0	3	7	0	0	0	0	2	0	1	3	0	0	0	3	0	3	2	9	4	1	6	0	0	2	5	0	0	1	15	1	2	k__Bacteria;p__Acidobacteria;c__Acidobacteria;o__Acidobacteriales;f__AcidobacterialesOR;g__AcidobacterialesOR
1541	1	5	0	0	0	0	0	0	0	0	0	0	0	0	0	0	0	0	0	0	0	0	0	0	0	0	0	0	0	1	0	0	0	0	0	0	0	0	0	0	0	0	0	0	0	0	0	k__Bacteria;p__Actinobacteria;c__Actinobacteria;o__Actinomycetales;f__Nocardioidaceae;g__Kribbella
1542	0	1	0	0	0	0	0	179	0	0	0	0	6	7	0	0	3	0	7	0	62	1	13	2	0	28	0	0	0	1	0	0	1	1	3	0	35	0	0	0	1	0	0	0	7	17	205	k__Bacteria;p__Chloroflexi;c__Ktedonobacteria;o__KtedonobacteriaCL;f__KtedonobacteriaCL;g__KtedonobacteriaCL
1544	11	2	0	0	4	2	0	0	1	4	5	3	0	3	0	0	0	0	40	0	2	0	1	2	0	4	0	0	0	3	0	2	6	3	1	0	1	0	0	0	2	0	0	0	2	0	12	k__Bacteria;p__Gemmatimonadetes;c__Gemmatimonadetes;o__GemmatimonadetesCL;f__GemmatimonadetesCL;g__GemmatimonadetesCL
1545	2	8	0	0	3	0	0	1	0	0	0	3	1	3	0	0	0	0	0	0	2	0	2	1	3	0	0	0	0	1	0	0	1	6	3	1	2	0	0	0	0	0	0	0	0	3	2	k__Bacteria;p__Proteobacteria;c__Deltaproteobacteria;o__Myxococcales;f__MyxococcalesOR;g__MyxococcalesOR
1546	22	2	0	0	0	1	0	0	1	0	11	0	9	2	0	0	0	0	35	0	1	1	0	1	7	0	0	0	1	2	0	1	0	2	0	0	2	0	0	0	2	0	0	0	1	7	2	k__Bacteria;p__Proteobacteria;c__Alphaproteobacteria;o__Rhodospirillales;f__Rhodospirillaceae;g__RhodospirillaceaeFA
1547	10	2	0	0	1	0	0	0	1	1	49	6	0	4	0	0	0	0	0	0	0	0	1	1	1	0	0	0	0	0	0	3	0	25	1	12	0	0	0	0	0	0	0	1	1	1	13	k__Bacteria;p__Actinobacteria;c__Actinobacteria;o__Acidimicrobiales;f__AcidimicrobialesOR;g__AcidimicrobialesOR
1548	0	5	0	0	0	0	0	0	2	0	4	3	3	9	0	0	0	0	0	0	3	2	15	23	1	5	0	0	0	0	0	2	0	11	1	7	48	0	0	0	0	0	0	0	1	78	3	k__Bacteria;p__Proteobacteria;c__Deltaproteobacteria;o__Syntrophobacterales;f__Syntrophobacteraceae;g__SyntrophobacteraceaeFA
1549	32	0	0	0	0	0	0	0	0	0	3	5	0	0	0	0	0	0	0	0	0	0	0	0	0	0	0	0	0	0	0	1	0	6	0	2	0	0	0	0	0	0	0	0	0	1	1	k__Bacteria;p__Proteobacteria;c__Deltaproteobacteria;o__Myxococcales;f__MyxococcalesOR;g__MyxococcalesOR
1550	0	1	0	0	1	1	0	0	0	0	0	2	11	8	0	0	51	99	0	0	0	0	23	2	0	2	0	0	0	11	0	0	0	0	0	0	22	0	0	36	13	0	0	0	0	206	0	k__Bacteria;p__Cyanobacteria
1551	0	1	0	0	0	0	0	0	0	0	0	0	0	0	0	0	0	0	0	0	3	0	3	0	0	0	0	0	0	0	0	0	0	0	1	0	0	0	0	0	0	0	0	0	0	1	0	k__Bacteria;p__Proteobacteria;c__Deltaproteobacteria;o__Myxococcales;f__MyxococcalesOR;g__MyxococcalesOR
1553	2	0	0	0	0	0	0	0	0	0	0	0	0	0	0	0	1	0	0	0	0	0	0	0	0	0	0	0	0	0	0	0	0	0	0	0	0	0	0	0	0	0	0	0	0	0	0	k__Bacteria;p__Proteobacteria;c__Gammaproteobacteria;o__Chromatiales;f__ChromatialesOR;g__ChromatialesOR
1554	7	1	0	0	0	0	0	0	0	0	6	0	0	4	0	0	0	0	0	0	1	0	0	0	1	0	0	0	0	0	0	0	0	1	0	0	0	0	0	0	0	0	0	0	0	0	0	k__Bacteria;p__CCM11b;c__CCM11bPH;o__CCM11bPH;f__CCM11bPH;g__CCM11bPH
1555	3	3	0	0	2	0	0	0	0	0	4	2	0	1	0	0	2	5	0	0	0	1	2	2	1	3	0	0	0	7	0	4	0	3	1	1	1	0	0	1	7	0	1	0	3	1	3	k__Bacteria;p__Actinobacteria;c__Actinobacteria;o__Actinomycetales;f__Intrasporangiaceae;g__Phycicoccus
1556	1	2	0	0	1	0	0	0	1	0	1	6	0	2	0	0	0	7	0	12	0	0	0	2	0	3	0	0	0	10	0	0	0	2	3	2	0	0	0	1	6	0	0	0	2	1	3	k__Bacteria;p__Bacteroidetes;c__Sphingobacteria;o__Sphingobacteriales;f__SphingobacterialesOR;g__SphingobacterialesOR
1558	4	1	0	0	7	8	0	0	0	0	1	3	2	0	0	0	0	27	0	0	9	3	20	20	3	3	0	0	4	16	0	4	12	20	10	17	2	0	0	3	43	0	5	0	58	4	1	k__Bacteria;p__Proteobacteria;c__Alphaproteobacteria;o__Rhizobiales;f__RhizobialesOR;g__RhizobialesOR
1559	19	0	0	0	4	2	0	0	0	0	3	0	1	2	0	0	0	2	0	0	1	0	0	0	1	0	0	0	0	10	0	0	1	0	0	0	4	0	0	2	2	0	0	0	2	8	2	k__Bacteria;p__Proteobacteria;c__Deltaproteobacteria;o__Myxococcales;f__MyxococcalesOR;g__MyxococcalesOR
1560	1	5	0	0	0	1	0	0	0	0	5	4	0	0	0	0	0	3	0	0	0	0	2	3	0	1	0	0	1	1	0	5	1	2	7	0	5	0	0	0	3	0	0	0	2	0	7	k__Bacteria;p__Planctomycetes;c__Phycisphaerae;o__PhycisphaeraeCL;f__PhycisphaeraeCL;g__PhycisphaeraeCL
1561	5	2	0	0	0	1	0	0	0	0	0	0	0	2	0	0	0	1	0	0	0	0	0	0	0	0	0	0	0	2	0	0	0	0	0	2	0	0	0	0	2	0	0	0	0	0	1	k__Bacteria;p__Bacteroidetes;c__Sphingobacteria;o__Sphingobacteriales;f__Rhodothermaceae;g__RhodothermaceaeFA
1562	2	6	0	0	3	0	0	0	0	0	1	1	2	6	0	0	0	2	0	0	1	0	0	2	2	1	0	0	1	1	0	0	0	2	0	1	4	0	0	0	1	0	0	0	1	0	1	k__Bacteria;p__Proteobacteria;c__Deltaproteobacteria;o__MIZ46;f__MIZ46OR;g__MIZ46OR
1563	0	0	0	0	3	0	0	0	0	0	0	0	0	0	0	0	0	0	0	0	0	0	0	0	0	0	0	0	0	0	0	0	0	0	0	0	0	6	0	0	0	0	0	0	0	0	0	k__Bacteria;p__Bacteroidetes;c__Sphingobacteria;o__Sphingobacteriales;f__Sphingobacteriaceae;g__Sphingobacterium
1564	1	5	0	0	0	2	0	0	1	0	0	2	0	1	0	0	1	9	0	0	0	0	0	0	2	1	0	0	0	0	0	0	0	7	0	0	6	0	0	1	0	0	0	0	0	0	0	k__Bacteria;p__Bacteroidetes;c__Sphingobacteria;o__Sphingobacteriales;f__Flexibacteraceae;g__FlexibacteraceaeFA
1566	8	4	0	0	0	0	0	0	0	1	18	11	1	0	0	0	1	0	0	0	2	1	0	2	2	7	0	0	0	0	0	2	1	5	2	0	0	0	0	0	1	0	0	0	1	3	2	k__Bacteria;p__Planctomycetes;c__Phycisphaerae;o__PhycisphaeraeCL;f__PhycisphaeraeCL;g__PhycisphaeraeCL
1567	1	1	0	0	0	1	0	0	0	0	0	2	0	0	0	0	0	1	0	0	0	0	0	0	0	0	0	0	0	5	2	2	0	0	0	0	0	7	0	0	4	0	0	0	0	0	0	k__Bacteria;p__Actinobacteria;c__Actinobacteria;o__Actinomycetales;f__Nocardiaceae;g__Rhodococcus
1568	2	0	0	0	2	2	0	0	1	2	3	7	22	8	0	0	3	7	0	0	6	0	88	29	4	10	0	0	0	5	0	4	4	20	13	10	21	0	0	0	14	0	0	0	39	46	13	k__Bacteria;p__Bacteroidetes;c__Sphingobacteria;o__Sphingobacteriales;f__SphingobacterialesOR;g__SphingobacterialesOR
1569	0	0	0	0	1	3	0	0	0	0	0	0	0	0	0	0	1	1	0	0	0	0	0	0	0	2	0	0	0	1	0	0	0	0	1	4	0	0	0	2	1	0	0	0	0	0	0	k__Bacteria;p__Bacteroidetes;c__Sphingobacteria;o__Sphingobacteriales;f__Flexibacteraceae;g__Dyadobacter
1570	0	1	0	0	4	0	0	0	0	0	17	1	3	0	0	0	0	0	0	0	18	1	2	42	5	15	0	0	0	0	1	4	55	17	142	78	2	0	0	1	7	0	0	0	48	7	27	k__Bacteria;p__Acidobacteria;c__Acidobacteria;o__Acidobacteriales;f__Acidobacteriaceae;g__AcidobacteriaceaeFA
1572	6	7	0	0	5	0	0	0	0	0	17	6	2	5	0	0	1	8	0	0	0	1	5	17	1	2	0	0	1	2	0	0	6	12	8	8	2	0	0	1	3	0	0	0	1	9	24	k__Bacteria;p__Actinobacteria;c__Actinobacteria;o__Rubrobacterales;f__Rubrobacteraceae;g__Rubrobacter
1573	3	3	0	0	0	0	0	0	0	0	9	0	19	3	0	0	3	2	12	0	5	0	3	9	0	11	0	0	0	2	0	0	0	0	3	5	8	0	2	0	1	0	0	0	7	21	4	k__Bacteria;p__Proteobacteria;c__Deltaproteobacteria;o__Myxococcales;f__MyxococcalesOR;g__MyxococcalesOR
1574	0	0	0	0	0	0	0	0	0	0	1	0	2	67	0	0	0	0	1	0	4	1	25	1	0	308	0	0	0	0	0	0	0	0	3	0	12	0	0	0	3	0	0	0	0	30	0	k__Bacteria;p__Chloroflexi;c__Ktedonobacteria;o__KtedonobacteriaCL;f__KtedonobacteriaCL;g__KtedonobacteriaCL
1575	0	0	0	0	0	0	0	0	0	0	0	0	17	32	0	0	1	2	0	0	6	0	14	5	0	125	0	0	0	0	0	0	0	0	0	7	36	0	0	0	3	0	0	0	3	13	0	k__Bacteria;p__AD3;c__JG37_AG_4;o__JG37_AG_4CL;f__JG37_AG_4CL;g__JG37_AG_4CL
1576	2	0	0	0	1	0	0	0	0	0	4	1	0	0	0	0	0	0	0	0	0	0	0	0	1	0	0	0	0	0	0	1	0	3	2	1	1	0	0	0	0	0	0	0	0	0	2	k__Bacteria;p__Verrucomicrobia;c__Verrucomicrobiae;o__Verrucomicrobiales;f__VerrucomicrobialesOR;g__VerrucomicrobialesOR
1577	10	1	0	0	6	0	5	15	0	0	9	7	1	1	0	0	0	2	0	0	0	1	0	1	6	8	0	0	2	0	0	0	7	1	3	6	4	0	0	0	0	0	0	0	1	5	0	k__Bacteria;p__Actinobacteria;c__Actinobacteria;o__Actinomycetales;f__Streptosporangiaceae;g__Microbispora
1578	0	0	0	0	0	0	0	0	0	0	0	0	0	0	0	0	1	11	0	0	1	0	0	1	0	0	0	0	0	1	0	0	0	1	0	4	1	0	0	0	0	0	0	0	1	1	0	k__Bacteria;p__Bacteroidetes;c__Sphingobacteria;o__Sphingobacteriales;f__Flexibacteraceae;g__Adhaeribacter
1579	2	0	0	0	4	1	0	0	0	1	0	1	2	1	0	0	0	2	0	0	1	0	4	0	4	2	0	0	0	3	0	1	0	1	1	3	1	0	0	1	20	0	0	1	4	1	2	k__Bacteria;p__Actinobacteria;c__Actinobacteria;o__Actinomycetales;f__Micromonosporaceae;g__MicromonosporaceaeFA
1582	26	1	0	0	1	1	0	0	0	1	15	2	1	5	0	0	0	0	0	0	0	0	0	3	1	0	0	0	0	0	0	2	0	3	0	4	1	0	0	0	3	0	0	2	2	0	2	k__Bacteria;p__Actinobacteria;c__Actinobacteria;o__Acidimicrobiales;f__AKIW874;g__AKIW874FA
1583	6	0	0	0	4	7	1	0	1	0	0	0	0	1	0	0	4	12	4	4	1	0	2	3	1	1	0	0	0	27	2	0	1	1	1	0	3	0	0	11	58	0	2	0	13	4	0	k__Bacteria;p__Proteobacteria;c__Alphaproteobacteria;o__Sphingomonadales;f__Sphingomonadaceae;g__Sphingomonas
1584	3	0	0	0	0	3	0	0	0	0	0	0	0	0	0	0	0	0	0	0	0	0	1	0	0	0	0	0	0	0	0	0	0	0	0	0	0	0	0	0	0	0	0	0	0	0	0	k__Bacteria;p__Proteobacteria;c__Gammaproteobacteria;o__Xanthomonadales;f__Xanthomonadaceae;g__Pseudoxanthomonas
1585	0	0	0	0	0	0	0	0	0	2	5	0	0	0	0	0	0	0	7	0	20	1	3	6	0	5	0	0	0	0	6	4	9	3	12	5	0	0	0	0	3	3	12	0	17	2	7	k__Bacteria;p__Proteobacteria;c__Alphaproteobacteria;o__Rhodospirillales;f__Rhodospirillaceae;g__RhodospirillaceaeFA
1588	10	2	0	0	0	0	0	0	0	0	13	1	1	21	0	0	0	0	0	0	0	0	1	0	2	0	0	0	0	0	0	1	0	4	0	5	0	0	0	0	0	0	0	0	0	0	5	k__Bacteria;p__Verrucomicrobia;c__Spartobacteria;o__Spartobacteriales;f__Spartobacteriaceae;g__Chthoniobacter
1589	24	3	0	0	0	0	0	0	0	2	46	1	4	12	0	0	0	0	0	0	3	4	0	6	1	2	0	0	0	0	0	2	0	1	0	2	5	0	0	0	1	0	0	1	2	4	12	k__Bacteria;p__Nitrospirae;c__Nitrospira;o__Nitrospirales;f__Nitrospiraceae;g__Nitrospira
1590	6	10	0	0	3	0	0	0	0	0	1	4	0	1	0	0	0	0	0	0	1	0	1	2	2	3	0	0	1	5	0	1	0	5	2	5	0	0	0	2	0	2	0	1	2	0	7	k__Bacteria;p__Chloroflexi;c__Thermomicrobia;o__HN1_15;f__HN1_15OR;g__HN1_15OR
1591	1	0	0	0	1	0	0	0	0	0	1	0	0	0	0	0	0	0	0	0	0	0	0	0	1	0	0	0	0	0	0	0	0	0	0	0	0	0	0	0	0	0	0	0	0	0	0	k__Bacteria;p__Proteobacteria;c__Alphaproteobacteria;o__Rhizobiales;f__RhizobialesOR;g__RhizobialesOR
1593	0	0	0	0	0	0	0	0	0	0	3	1	0	0	0	0	0	0	41	0	0	4	1	2	0	1	0	0	0	0	0	0	0	1	2	0	0	0	0	0	0	0	0	0	0	0	0	k__Bacteria;p__TM6;c__SJA_4;o__SJA_4CL;f__SJA_4CL;g__SJA_4CL
1594	0	0	0	0	0	0	0	0	0	0	0	0	0	0	0	0	2	1	0	0	0	0	0	0	0	0	0	0	0	1	0	0	0	0	0	0	0	0	0	0	0	1	0	0	0	0	0	k__Bacteria;p__Proteobacteria;c__Gammaproteobacteria;o__Alteromonadales;f__Alteromonadaceae;g__Saccharophagus
1596	8	1	0	0	1	1	0	0	1	2	4	2	0	2	0	0	2	0	0	0	0	0	0	0	0	0	0	0	0	1	0	1	0	1	0	1	0	0	0	0	2	0	0	1	2	0	0	k__Bacteria;p__Actinobacteria;c__Actinobacteria;o__Acidimicrobiales;f__AcidimicrobialesOR;g__AcidimicrobialesOR
1597	3	0	0	0	0	0	0	0	0	2	3	0	0	5	0	0	0	0	0	0	0	0	0	0	0	0	0	0	0	1	0	0	0	2	0	2	0	0	0	0	0	0	0	0	2	2	0	k__Bacteria;p__Actinobacteria;c__Actinobacteria;o__Solirubrobacterales;f__SolirubrobacteralesOR;g__SolirubrobacteralesOR
1598	1	4	0	0	0	2	0	0	1	1	44	9	16	5	0	0	0	1	13	0	19	1	27	9	1	10	0	0	0	4	0	3	0	8	22	5	12	0	0	1	1	0	0	1	1	26	1	k__Bacteria;p__Gemmatimonadetes;c__Gemmatimonadetes;o__Gemmatimonadales;f__Gemmatimonadaceae;g__GemmatimonadaceaeFA
1599	0	7	0	0	1	0	0	12	4	5	47	7	8	0	0	0	0	0	0	0	11	5	13	49	19	11	0	0	0	1	0	9	52	7	219	38	1	0	0	1	14	3	0	0	24	3	25	k__Bacteria;p__Proteobacteria;c__Gammaproteobacteria;o__Xanthomonadales;f__Xanthomonadaceae;g__XanthomonadaceaeFA
1600	10	2	0	0	0	0	0	0	0	2	3	2	1	2	0	0	0	0	0	0	0	1	0	1	1	2	0	0	1	0	0	3	0	2	6	7	1	0	0	0	0	0	0	1	4	5	1	k__Bacteria;p__Gemmatimonadetes;c__Gemmatimonadetes;o__GemmatimonadetesCL;f__GemmatimonadetesCL;g__GemmatimonadetesCL
1601	13	33	0	0	7	3	0	0	0	0	0	1	3	22	0	0	45	22	0	0	3	0	0	1	3	1	0	0	23	2	0	0	0	0	1	18	2	0	0	85	72	0	0	0	0	54	0	k__Bacteria;p__Cyanobacteria;c__Oscillatoriophycideae;o__Oscillatoriales;f__Phormidiaceae;g__Phormidium
1602	4	4	0	0	2	0	0	0	1	1	5	2	0	12	0	0	0	0	0	0	0	0	0	3	1	3	0	0	0	0	0	3	0	6	3	3	1	0	0	0	0	0	0	0	4	1	1	k__Bacteria;p__Elusimicrobia;c__Elusimicrobia;o__FAC88;f__FAC88OR;g__FAC88OR
1603	5	0	0	0	0	0	0	0	0	0	3	4	0	1	0	0	0	0	0	0	0	0	1	0	0	0	0	0	0	0	0	0	0	3	0	0	1	0	0	0	0	0	0	0	0	1	1	k__Bacteria;p__Verrucomicrobia;c__Verrucomicrobiae;o__Verrucomicrobiales;f__VerrucomicrobialesOR;g__VerrucomicrobialesOR
1604	2	3	0	0	0	0	0	0	0	0	4	1	0	1	0	0	0	0	0	0	0	0	0	0	1	0	0	0	0	1	0	1	0	2	0	1	0	0	0	0	0	0	0	0	0	0	1	k__Bacteria;p__Actinobacteria;c__Actinobacteria;o__Solirubrobacterales;f__SolirubrobacteralesOR;g__SolirubrobacteralesOR
1605	1	0	0	0	0	0	0	0	0	0	0	0	0	0	0	0	0	0	0	1	0	0	0	0	0	0	0	0	0	0	0	0	0	0	0	0	0	0	0	0	0	0	0	0	0	0	0	k__Bacteria;p__Bacteroidetes;c__Sphingobacteria;o__Sphingobacteriales;f__Cyclobacteriaceae;g__CyclobacteriaceaeFA
1607	1	2	0	0	0	0	0	0	0	0	0	0	24	20	0	0	3	1	0	0	19	3	46	12	0	176	0	0	0	0	0	0	2	0	12	9	35	0	0	0	6	0	0	0	7	51	9	k__Bacteria;p__Chloroflexi;c__Ktedonobacteria;o__KtedonobacteriaCL;f__KtedonobacteriaCL;g__KtedonobacteriaCL
1608	0	1	0	0	0	0	0	0	0	0	0	1	0	0	0	0	0	0	0	0	0	0	0	0	3	0	0	0	0	0	0	0	0	0	0	0	0	0	0	0	0	0	0	0	0	0	0	k__Bacteria;p__Actinobacteria;c__Actinobacteria;o__Acidimicrobiales;f__AcidimicrobialesOR;g__AcidimicrobialesOR
1609	0	0	0	0	0	2	0	0	0	0	3	0	0	5	0	0	0	0	0	0	14	31	11	25	1	2	0	1	0	3	1	3	6	5	9	5	6	0	1	1	2	0	3	0	10	11	2	k__Bacteria;p__Bacteroidetes;c__Sphingobacteria;o__Sphingobacteriales;f__Sphingobacteriaceae;g__SphingobacteriaceaeFA
1610	1	2	0	0	0	0	0	0	0	0	1	0	0	0	0	0	2	10	0	0	0	0	1	0	2	0	0	0	0	0	0	0	0	2	1	2	1	0	0	1	2	0	0	0	0	0	3	k__Bacteria;p__Chloroflexi;c__Thermomicrobia;o__HN1_15;f__HN1_15OR;g__HN1_15OR
1611	0	0	0	0	0	0	0	2	0	0	0	0	0	0	36	2	0	0	3	1	0	0	0	1	0	0	0	0	0	3	3	0	0	1	0	0	1	0	0	0	0	0	0	0	0	0	0	k__Bacteria;p__Bacteroidetes;c__Sphingobacteria;o__Sphingobacteriales;f__SphingobacterialesOR;g__SphingobacterialesOR
1612	1	13	0	0	0	0	0	153	2	7	6	2	8	0	0	0	1	1	0	0	3	0	3	0	8	63	0	0	1	0	2	4	32	10	143	9	1	0	0	0	12	0	0	0	3	9	1	k__Bacteria;p__Actinobacteria;c__Actinobacteria;o__Actinomycetales;f__ActinomycetalesOR;g__ActinomycetalesOR
1613	4	3	0	0	1	0	0	0	0	0	1	4	61	5	0	0	1	3	0	0	7	2	3	4	9	0	0	0	0	1	0	0	0	0	1	1	7	0	0	1	0	0	0	0	0	37	0	k__Bacteria;p__Actinobacteria;c__Actinobacteria;o__Rubrobacterales;f__Rubrobacteraceae;g__Rubrobacter
1614	2	0	0	0	0	0	0	0	0	0	0	1	0	1	0	0	0	1	0	0	0	0	0	0	0	0	0	0	0	0	0	0	0	1	0	0	1	0	0	0	0	0	0	0	0	0	1	k__Bacteria;p__Verrucomicrobia;c__Verrucomicrobiae;o__Verrucomicrobiales;f__VerrucomicrobialesOR;g__VerrucomicrobialesOR
1615	0	0	0	0	0	0	0	0	0	0	0	1	0	0	0	0	0	0	0	0	0	0	0	0	0	0	0	0	0	0	0	0	0	0	0	0	0	0	0	0	0	0	0	0	0	0	0	k__Bacteria;p__Planctomycetes;c__Planctomycea;o__Planctomycetales;f__Planctomycetaceae;g__Planctomyces
1616	27	1	0	0	3	1	1	0	0	0	14	9	1	4	0	0	0	0	0	0	0	0	0	2	2	0	0	0	0	1	0	3	0	5	0	2	3	0	0	1	2	0	0	0	0	0	3	k__Bacteria;p__Chloroflexi;c__SOGA31;o__SOGA31CL;f__SOGA31CL;g__SOGA31CL
1617	6	0	0	0	0	2	0	0	0	0	1	0	0	4	0	0	0	0	0	0	0	0	0	0	0	0	0	0	0	0	0	4	0	10	0	3	0	0	0	0	0	0	0	0	0	0	1	k__Bacteria;p__Actinobacteria;c__Actinobacteria;o__0319_7L14;f__0319_7L14OR;g__0319_7L14OR
1618	0	40	0	0	0	2	0	9	0	2	12	6	4	2	0	0	0	1	0	0	13	2	3	4	13	20	0	0	2	1	1	2	1	6	25	8	4	0	0	0	8	0	0	0	14	18	13	k__Bacteria;p__Actinobacteria;c__Actinobacteria;o__MC47;f__MC47OR;g__MC47OR
1619	1	1	0	0	0	0	0	0	0	0	0	0	0	0	0	0	0	12	0	0	0	0	0	1	0	0	0	0	0	0	0	0	0	0	0	0	0	0	0	0	0	0	0	0	1	0	0	k__Bacteria;p__Bacteroidetes;c__Sphingobacteria;o__Sphingobacteriales;f__Flexibacteraceae
1620	1	2	0	0	0	0	0	0	0	0	0	0	1	0	0	0	1	1	8	0	4	0	5	2	1	0	0	0	0	0	0	0	0	0	0	1	1	0	0	0	0	0	0	0	0	3	1	k__Bacteria;p__Actinobacteria;c__Actinobacteria;o__Solirubrobacterales;f__SolirubrobacteralesOR;g__SolirubrobacteralesOR
1621	3	4	0	0	0	2	0	0	0	0	4	3	5	2	0	0	0	13	0	0	3	0	9	7	4	1	0	0	0	5	0	2	1	7	3	3	13	0	0	1	6	0	0	0	3	21	2	k__Bacteria;p__Proteobacteria;c__Alphaproteobacteria;o__Rhizobiales;f__Bradyrhizobiaceae;g__BradyrhizobiaceaeFA
1623	6	0	0	0	0	0	0	2	0	0	4	2	0	4	0	0	0	1	0	0	0	0	0	0	1	0	0	0	0	0	0	0	0	4	0	4	0	0	0	0	0	0	0	0	0	0	2	k__Bacteria;p__Proteobacteria;c__Alphaproteobacteria;o__Rhizobiales;f__Phyllobacteriaceae;g__PhyllobacteriaceaeFA
1624	4	0	0	0	0	0	0	0	0	0	2	0	0	1	0	0	0	0	0	0	0	0	0	0	0	0	0	0	0	0	0	0	0	0	0	0	0	0	0	0	0	0	0	1	0	0	0	k__Bacteria;p__Proteobacteria;c__Alphaproteobacteria;o__Rhizobiales;f__Rhodobiaceae;g__RhodobiaceaeFA
1625	0	23	0	0	0	1	0	0	0	0	17	6	5	18	0	0	0	0	8	0	3	0	4	10	3	12	0	0	0	1	0	1	1	8	2	3	14	0	0	0	3	0	0	0	0	15	3	k__Bacteria;p__Acidobacteria;c__Chloracidobacteria;o__ChloracidobacteriaCL;f__ChloracidobacteriaCL;g__ChloracidobacteriaCL
1627	0	0	0	0	0	0	0	0	0	0	1	2	0	1	0	0	0	0	0	0	0	0	0	0	0	0	0	0	0	0	0	1	0	0	1	0	0	0	0	0	0	0	0	0	0	0	0	k__Bacteria;p__Proteobacteria;c__Gammaproteobacteria;o__Xanthomonadales;f__Sinobacteraceae;g__SinobacteraceaeFA
1628	0	16	0	0	0	0	0	0	0	0	1	12	0	1	0	0	1	0	0	0	0	0	2	9	2	0	0	0	0	0	0	3	0	6	3	1	0	0	0	0	1	0	0	0	0	5	9	k__Bacteria;p__Chloroflexi;c__Anaerolineae;o__Caldilineales;f__Caldilineaceae;g__CaldilineaceaeFA
1629	0	5	0	0	0	0	0	1	0	7	3	10	22	3	0	0	3	3	2	0	12	5	24	21	7	20	0	0	0	5	0	1	26	2	17	16	8	0	0	5	4	0	0	0	57	17	12	k__Bacteria;p__Actinobacteria;c__Actinobacteria;o__Actinomycetales;f__ActinomycetalesOR;g__ActinomycetalesOR
1630	11	8	0	0	6	2	0	1	0	0	1	2	2	1	0	0	4	11	6	0	5	0	3	6	5	2	0	0	0	3	0	2	4	2	4	1	4	0	0	2	8	0	1	0	7	1	3	k__Bacteria;p__Proteobacteria;c__Alphaproteobacteria;o__Rhizobiales;f__RhizobialesOR;g__RhizobialesOR
1631	1	0	0	4	26	151	0	0	0	1	1	4	1	0	0	0	0	5	0	0	0	0	4	3	1	0	0	0	104	15	0	0	4	3	5	12	1	0	0	57	226	0	1	0	4	1	1	k__Bacteria;p__Proteobacteria;c__Alphaproteobacteria;o__Rhodospirillales;f__Acetobacteraceae;g__AcetobacteraceaeFA
1632	0	2	0	0	0	0	0	0	0	3	2	9	0	0	0	0	0	0	0	0	0	0	0	0	0	0	0	0	0	0	0	0	0	2	0	0	0	0	0	0	0	0	0	0	0	0	0	k__Bacteria;p__Acidobacteria;c__Chloracidobacteria;o__ChloracidobacteriaCL;f__ChloracidobacteriaCL;g__ChloracidobacteriaCL
1633	2	14	0	0	1	0	2	0	0	1	8	13	3	2	0	0	1	0	0	0	6	0	7	14	6	5	0	0	1	0	0	5	0	11	4	2	4	0	0	0	1	0	0	0	1	18	9	k__Bacteria;p__Acidobacteria;c__Solibacteres;o__Solibacterales;f__Solibacteraceae;g__Solibacter
1634	0	0	0	0	0	0	0	0	0	0	0	3	0	7	0	0	0	1	0	0	0	0	1	0	0	0	0	0	0	0	0	0	0	1	0	1	0	0	0	0	0	0	0	0	0	0	0	k__Bacteria;p__SC4;c__SC4PH;o__SC4PH;f__SC4PH;g__SC4PH
1635	4	12	0	0	1	0	0	0	0	2	14	11	18	6	0	0	1	0	0	0	11	2	14	5	3	82	0	0	1	2	0	3	2	6	12	4	46	0	0	1	11	0	0	0	12	14	1	k__Bacteria;p__AD3;c__ABS_6;o__ABS_6CL;f__ABS_6CL;g__ABS_6CL
1637	0	1	0	0	0	0	0	0	0	0	0	1	1	11	0	0	0	1	0	0	0	0	0	1	0	0	0	0	0	0	0	0	0	0	0	1	0	0	0	0	0	0	0	0	0	0	0	k__Bacteria
1639	4	0	0	0	0	3	0	0	0	0	12	3	18	12	0	0	1	11	2	0	2	0	11	2	0	11	0	0	0	7	1	2	1	4	1	5	14	0	0	3	13	0	0	0	26	11	7	k__Bacteria;p__Proteobacteria;c__Alphaproteobacteria;o__Sphingomonadales;f__Sphingomonadaceae;g__Sphingomonas
1640	6	8	0	0	3	5	0	0	1	1	10	3	0	1	1	0	0	3	5	1	1	0	1	3	1	0	0	0	1	0	13	1	3	3	2	3	0	0	0	0	6	0	1	0	3	0	3	k__Bacteria;p__Proteobacteria;c__Betaproteobacteria;o__Burkholderiales;f__Alcaligenaceae;g__Azohydromonas
1641	0	0	0	0	1	1	0	3	0	3	16	0	0	1	0	0	0	1	0	0	3	16	3	33	8	58	0	0	5	7	0	0	121	1	184	162	5	0	0	1	31	1	1	0	129	0	3	k__Bacteria;p__Acidobacteria;c__Acidobacteria;o__Acidobacteriales;f__Acidobacteriaceae;g__AcidobacteriaceaeFA
1642	0	34	0	0	0	0	0	0	0	0	27	3	49	23	0	0	0	0	0	0	0	5	6	24	0	7	0	0	1	0	0	0	0	7	3	4	22	0	0	0	0	0	0	0	1	41	8	k__Bacteria;p__Acidobacteria;c__Chloracidobacteria;o__ChloracidobacteriaCL;f__ChloracidobacteriaCL;g__ChloracidobacteriaCL
1644	5	1	0	0	0	0	0	0	0	1	3	3	0	19	0	0	0	0	0	0	0	0	0	0	0	0	0	0	0	0	0	0	0	1	0	2	0	0	0	0	0	0	0	0	0	0	0	k__Bacteria;p__Proteobacteria;c__Deltaproteobacteria;o__Entotheonellales;f__Entotheonellaceae;g__Entotheonella
1646	3	17	0	0	3	0	0	0	0	0	5	16	0	0	0	0	1	10	0	0	2	0	3	3	3	3	0	0	0	0	0	1	1	7	0	3	1	0	0	2	3	0	0	0	0	1	0	k__Bacteria;p__Chloroflexi;c__Bljii12;o__B07_WMSP1;f__AKYH910;g__AKYH910FA
1647	0	0	0	0	1	0	0	0	0	0	0	0	0	0	0	0	1	0	0	0	0	0	0	1	0	0	0	0	0	0	0	0	0	0	0	0	0	0	0	0	2	674	0	0	0	0	0	k__Bacteria;p__Firmicutes;c__Bacilli;o__Bacillales;f__Bacillaceae;g__BacillaceaeFA
1648	3	7	0	0	0	2	0	0	0	2	10	2	3	4	0	0	1	4	0	0	5	1	1	8	5	1	0	0	0	0	0	3	1	7	11	5	6	0	0	2	2	0	0	0	0	6	2	k__Bacteria;p__Planctomycetes;c__Phycisphaerae;o__PhycisphaeraeCL;f__PhycisphaeraeCL;g__PhycisphaeraeCL
1649	0	0	0	0	1	0	0	0	0	0	0	0	0	1	0	0	0	1	0	0	0	0	0	0	2	0	0	0	0	0	0	0	0	0	0	1	2	0	0	0	1	0	0	0	0	1	0	k__Bacteria;p__Chloroflexi
1650	0	0	0	0	0	0	0	0	0	1	0	0	0	0	8	0	0	0	0	0	0	0	0	0	0	0	0	0	0	0	0	0	0	0	0	0	0	0	0	0	0	0	0	0	0	0	0	k__Bacteria;p__Bacteroidetes;c__Sphingobacteria;o__Sphingobacteriales;f__SphingobacterialesOR;g__SphingobacterialesOR
1651	0	0	0	0	0	0	0	0	0	0	0	0	0	0	0	0	0	0	0	0	0	0	0	0	0	0	0	0	0	0	0	0	0	0	1	0	0	0	0	0	0	0	0	0	0	0	0	k__Bacteria;p__Bacteroidetes;c__Sphingobacteria;o__Sphingobacteriales;f__SphingobacterialesOR;g__SphingobacterialesOR
1652	0	9	0	0	0	0	0	0	0	1	7	13	0	2	0	0	0	0	0	0	3	0	2	2	7	7	0	0	0	0	0	1	0	21	13	2	6	0	0	0	0	0	0	0	4	6	6	k__Bacteria;p__Verrucomicrobia;c__Verrucomicrobiae;o__Verrucomicrobiales;f__VerrucomicrobialesOR;g__VerrucomicrobialesOR
1653	1	0	0	1	1	2	0	0	0	1	1	4	0	0	1	0	0	1	6	0	2	0	0	1	0	2	0	0	0	2	4	0	1	3	6	0	0	0	0	0	5	0	1	1	2	0	0	k__Bacteria;p__Proteobacteria;c__Betaproteobacteria;o__Burkholderiales;f__Comamonadaceae;g__Pelomonas
1655	0	2	0	0	0	0	0	0	0	0	4	1	1	2	0	0	0	0	0	0	0	0	1	4	0	0	0	0	0	0	0	0	0	1	0	0	4	0	0	0	1	0	0	0	0	4	1	k__Archaea;p__Crenarchaeota;c__Thaumarchaeota;o__Nitrososphaerales;f__Nitrososphaeraceae;g__Nitrososphaera
1656	1	1	0	0	3	0	0	0	0	2	1	3	12	2	0	0	1	1	0	0	9	2	10	1	4	5	0	0	0	7	1	2	8	2	8	3	4	0	0	2	10	0	1	0	73	4	8	k__Bacteria;p__Actinobacteria;c__Actinobacteria;o__Actinomycetales;f__Geodermatophilaceae;g__Geodermatophilus
1658	2	0	0	0	0	0	0	0	0	0	1	0	0	2	0	0	0	0	0	0	0	0	0	0	0	0	0	0	0	0	0	0	0	0	1	1	1	0	0	0	0	0	0	1	0	0	1	k__Bacteria;p__Proteobacteria;c__Gammaproteobacteria;o__Xanthomonadales;f__Sinobacteraceae;g__Steroidobacter
1659	6	3	0	0	1	0	0	0	0	2	4	2	0	2	0	0	0	3	0	0	2	1	1	23	3	6	0	0	1	1	0	3	1	8	5	6	10	0	0	2	1	0	1	0	18	6	2	k__Bacteria;p__Planctomycetes;c__Phycisphaerae;o__PhycisphaeraeCL;f__PhycisphaeraeCL;g__PhycisphaeraeCL
1661	1	4	0	0	2	0	0	0	0	0	1	4	0	0	0	0	0	2	0	0	0	0	1	0	0	1	0	0	0	0	0	0	0	7	0	1	0	0	0	1	3	0	0	0	0	0	6	k__Bacteria;p__Chloroflexi;c__Anaerolineae
1662	21	5	0	0	4	0	0	0	0	0	21	13	0	10	0	0	0	0	0	0	0	0	1	2	2	1	0	0	0	1	0	1	0	8	4	3	0	0	0	0	0	0	0	0	0	0	14	k__Bacteria;p__Planctomycetes;c__Planctomycea;o__Planctomycetales;f__Planctomycetaceae;g__Planctomyces
1663	0	0	0	0	0	0	0	0	0	0	1	10	15	0	0	0	0	0	0	0	25	0	1	0	0	0	0	0	1	0	0	0	0	2	0	3	0	0	0	0	0	0	0	0	0	41	0	k__Bacteria;p__Chloroflexi;c__Ktedonobacteria;o__KtedonobacteriaCL;f__KtedonobacteriaCL;g__KtedonobacteriaCL
1664	11	0	0	0	0	0	0	0	0	0	0	9	2	18	0	0	0	2	0	0	0	1	0	2	0	1	0	0	0	1	0	1	0	5	0	1	1	0	0	0	1	0	0	0	0	1	2	k__Archaea;p__Crenarchaeota;c__Thaumarchaeota;o__Nitrososphaerales;f__Nitrososphaeraceae;g__Nitrososphaera
1667	0	0	0	0	1	0	0	0	0	0	0	0	0	0	0	0	1	2	0	0	0	0	0	0	0	0	0	0	0	3	0	0	0	0	0	0	0	0	0	2	0	0	0	0	0	1	0	k__Bacteria;p__Actinobacteria;c__Actinobacteria;o__Acidimicrobiales;f__AcidimicrobialesOR;g__AcidimicrobialesOR
1668	4	4	0	0	1	0	0	0	0	2	1	6	6	6	0	0	4	0	20	0	2	0	8	10	3	6	0	0	1	2	0	3	2	10	12	10	12	0	0	1	8	0	0	1	5	18	11	k__Bacteria;p__Actinobacteria;c__Actinobacteria;o__ActinobacteriaCL;f__ActinobacteriaCL;g__ActinobacteriaCL
1669	4	2	0	0	2	1	0	0	0	0	0	1	0	5	0	0	0	3	0	0	2	0	3	0	5	0	0	0	0	0	0	2	1	2	0	1	0	0	0	0	5	0	0	0	2	0	3	k__Bacteria;p__Acidobacteria;c__Chloracidobacteria;o__ChloracidobacteriaCL;f__ChloracidobacteriaCL;g__ChloracidobacteriaCL
1671	0	11	0	0	1	0	0	0	1	0	4	2	14	7	0	0	0	2	23	0	6	0	5	6	2	9	0	0	1	0	0	1	0	11	11	8	7	0	0	0	2	0	0	0	2	20	2	k__Bacteria;p__Actinobacteria;c__Actinobacteria;o__MC47;f__MC47OR;g__MC47OR
1672	2	1	0	0	0	0	0	0	0	0	1	0	0	2	0	0	0	2	0	0	0	0	0	0	2	0	0	0	0	0	0	0	0	0	0	0	0	0	0	1	0	0	0	0	0	0	0	k__Bacteria;p__Chloroflexi;c__Anaerolineae;o__Caldilineales;f__Caldilineaceae;g__Caldilinea
1673	0	1	0	0	0	0	0	0	0	0	0	0	1	13	0	0	0	0	0	0	1	0	9	1	1	248	0	0	0	0	0	0	0	0	205	3	19	0	0	0	1	0	0	0	0	0	0	k__Bacteria;p__Acidobacteria;c__AcidobacteriaPH;o__AcidobacteriaPH;f__AcidobacteriaPH;g__AcidobacteriaPH
1674	16	6	0	0	0	0	0	3	0	0	30	2	5	2	0	0	0	0	0	0	1	0	0	5	1	2	0	0	0	0	0	0	0	1	1	0	7	0	0	0	0	0	0	0	0	2	0	k__Bacteria;p__Acidobacteria;c__Chloracidobacteria;o__ChloracidobacteriaCL;f__ChloracidobacteriaCL;g__ChloracidobacteriaCL
1676	14	2	0	0	2	0	5	0	0	0	9	2	1	4	0	0	0	0	0	0	2	1	3	9	0	1	0	0	1	0	0	2	0	2	3	1	0	0	0	0	0	3	1	1	6	7	3	k__Bacteria;p__Chloroflexi;c__Bljii12;o__AKYG885;f__Dolo_23;g__Dolo_23FA
1677	1	13	0	0	1	0	0	0	0	0	5	2	13	10	0	0	4	1	17	0	8	0	7	12	11	7	0	0	0	1	0	1	2	5	12	1	13	0	0	0	0	0	0	0	1	10	2	k__Bacteria;p__Planctomycetes;c__Phycisphaerae;o__PhycisphaeraeCL;f__PhycisphaeraeCL;g__PhycisphaeraeCL
1678	9	13	0	0	2	4	0	2	1	2	12	14	15	0	0	0	6	10	2	0	1	0	13	15	3	5	0	0	1	4	0	1	1	10	3	1	11	0	0	1	12	0	0	0	1	20	9	k__Bacteria;p__Actinobacteria;c__Actinobacteria;o__Rubrobacterales;f__Rubrobacteraceae;g__Rubrobacter
1679	1	0	0	0	0	3	0	0	0	0	0	0	0	0	0	0	0	0	0	0	0	0	1	5	0	0	0	0	0	0	0	0	0	1	9	0	0	0	0	0	1	0	0	0	0	0	0	k__Bacteria;p__Bacteroidetes;c__Sphingobacteria;o__Sphingobacteriales;f__SphingobacterialesOR;g__SphingobacterialesOR
1680	4	0	0	0	0	1	0	0	0	0	2	3	0	0	0	0	0	0	0	0	0	0	0	0	0	3	0	0	0	0	0	1	0	4	2	1	1	0	0	0	0	0	0	0	0	0	1	k__Bacteria;p__Bacteroidetes;c__Sphingobacteria;o__Sphingobacteriales;f__SphingobacterialesOR;g__SphingobacterialesOR
1681	10	0	0	0	0	0	0	0	0	0	3	3	0	7	0	0	0	0	0	0	0	0	0	0	0	0	0	0	0	0	0	0	0	2	0	3	0	0	0	0	1	0	0	0	0	5	2	k__Bacteria;p__Gemmatimonadetes;c__Gemmatimonadetes;o__Gemmatimonadales;f__Gemmatimonadaceae;g__GemmatimonadaceaeFA
1682	0	0	0	0	0	0	0	0	0	0	0	0	0	1	0	0	0	0	0	0	0	0	0	0	0	0	0	0	0	0	0	0	0	0	0	0	1	0	0	0	0	0	0	0	0	0	2	k__Bacteria
1683	8	5	0	0	0	0	0	1	2	0	9	8	0	3	0	0	0	1	0	0	9	0	1	9	1	4	0	0	0	0	1	5	3	4	10	5	3	0	0	0	2	2	0	0	4	9	7	k__Bacteria;p__Proteobacteria;c__Alphaproteobacteria;o__Rhizobiales;f__Hyphomicrobiaceae;g__Rhodoplanes
1684	7	10	0	0	2	5	0	0	0	1	1	0	0	7	0	0	1	3	3	0	0	0	5	1	5	2	0	0	1	2	0	0	0	2	1	4	7	0	0	0	1	0	0	0	0	1	3	k__Bacteria;p__Chloroflexi;c__Chloroflexi;o__Chloroflexales;f__ChloroflexalesOR;g__ChloroflexalesOR
1685	32	5	0	0	0	1	0	0	0	0	13	4	1	5	0	0	2	0	0	0	0	0	0	0	0	0	0	0	0	0	0	2	0	1	0	7	0	0	0	0	0	0	0	1	0	1	2	k__Bacteria;p__Proteobacteria;c__Deltaproteobacteria;o__Myxococcales;f__MyxococcalesOR;g__MyxococcalesOR
1687	0	0	0	0	1	0	12	3	3	1	0	2	0	0	0	0	0	0	0	1	5	2	0	1	0	1	0	0	0	0	0	0	0	0	1	0	0	0	0	0	0	0	1	0	1	0	0	k__Bacteria;p__Bacteroidetes;c__Sphingobacteria;o__Sphingobacteriales;f__Sphingobacteriaceae;g__SphingobacteriaceaeFA
1688	3	1	0	0	0	0	0	0	0	0	1	2	0	8	0	0	1	3	0	0	0	0	2	1	3	0	0	0	0	0	0	0	0	2	0	3	0	0	0	0	2	0	0	0	0	1	4	k__Bacteria;p__Armatimonadetes;c__S1a_1H;o__S1a_1HCL;f__S1a_1HCL;g__S1a_1HCL
1691	0	1	0	0	1	1	0	0	0	0	0	6	102	7	0	0	15	10	0	0	27	2	63	19	2	33	0	0	0	33	0	0	2	0	4	4	15	0	0	4	7	0	0	0	28	33	56	k__Bacteria;p__Chloroflexi;c__ChloroflexiPH;o__ChloroflexiPH;f__ChloroflexiPH;g__ChloroflexiPH
1694	0	3	0	0	2	0	0	0	2	1	5	6	1	1	0	0	0	0	0	0	0	0	0	9	0	3	0	0	0	0	0	1	0	6	11	4	2	0	0	0	0	0	0	0	0	1	7	k__Bacteria;p__Planctomycetes;c__Phycisphaerae;o__PhycisphaeraeCL;f__PhycisphaeraeCL;g__PhycisphaeraeCL
1695	0	0	0	0	17	1	0	0	0	0	0	0	3	1	0	0	11	15	0	0	0	0	3	4	4	4	0	0	2	9	0	3	0	2	3	0	5	0	0	7	7	0	0	0	2	4	3	k__Bacteria;p__Bacteroidetes;c__Sphingobacteria;o__Sphingobacteriales;f__Flexibacteraceae;g__Hymenobacter
1696	0	17	0	0	0	0	0	328	0	14	2	10	0	0	0	0	0	1	0	0	5	0	3	0	1	4	0	0	0	3	0	0	14	2	57	5	0	0	0	0	5	0	0	0	71	0	29	k__Bacteria;p__Actinobacteria;c__Actinobacteria;o__Actinomycetales;f__Actinospicaceae;g__Actinospica
1699	0	0	0	0	3	0	0	0	0	1	0	0	0	2	0	0	0	1	0	0	0	0	3	0	0	0	0	0	0	4	0	1	1	0	0	2	0	0	0	1	0	0	0	0	0	0	1	k__Bacteria;p__Firmicutes;c__Bacilli;o__Bacillales;f__Bacillaceae;g__Bacillus
1700	2	0	0	0	0	0	0	0	0	0	1	1	0	0	0	0	0	0	0	0	0	0	0	0	0	0	0	0	0	0	0	0	0	0	0	0	0	0	0	0	0	0	0	0	0	0	2	k__Bacteria;p__Verrucomicrobia;c__Verrucomicrobiae;o__Verrucomicrobiales;f__VerrucomicrobialesOR;g__VerrucomicrobialesOR
1701	1	11	0	0	0	2	0	0	0	1	9	8	2	0	0	0	0	0	0	0	1	0	1	13	7	16	0	0	1	0	1	1	0	12	17	8	4	0	0	0	0	0	0	0	3	67	9	k__Bacteria;p__Acidobacteria;c__Chloracidobacteria;o__ChloracidobacteriaCL;f__ChloracidobacteriaCL;g__ChloracidobacteriaCL
1702	21	3	0	0	0	0	1	0	1	0	39	1	2	3	0	1	0	0	0	0	7	0	0	2	1	0	0	0	0	1	0	0	0	2	1	0	2	0	0	0	0	0	0	0	0	2	2	k__Bacteria;p__Actinobacteria;c__Actinobacteria;o__Solirubrobacterales;f__SolirubrobacteralesOR;g__SolirubrobacteralesOR
1704	0	1	0	0	3	2	0	0	0	0	1	0	5	0	0	0	4	2	2	0	2	0	1	2	1	2	0	0	0	1	0	0	2	0	3	0	7	0	0	1	2	0	0	0	1	12	0	k__Bacteria;p__Proteobacteria;c__Alphaproteobacteria;o__Rhizobiales;f__Methylobacteriaceae;g__MethylobacteriaceaeFA
1707	6	1	0	0	0	0	0	0	0	0	1	1	0	1	0	0	2	5	0	0	0	0	1	2	0	0	0	0	0	0	0	0	0	2	1	1	0	0	0	0	3	0	0	0	1	0	1	k__Bacteria;p__Proteobacteria;c__Alphaproteobacteria;o__Rhodospirillales;f__Rhodospirillaceae;g__RhodospirillaceaeFA
1708	3	5	0	0	3	4	0	0	1	3	4	8	9	3	0	0	2	4	8	0	2	1	7	13	2	6	0	0	1	1	0	4	6	7	7	12	5	0	0	2	5	0	0	1	65	29	19	k__Bacteria;p__Proteobacteria;c__Alphaproteobacteria;o__Rhodospirillales;f__Acetobacteraceae;g__AcetobacteraceaeFA
1712	2	1	0	0	0	0	0	0	0	0	1	1	0	6	0	0	0	1	0	0	0	0	0	0	0	0	0	0	0	0	0	0	0	0	0	1	0	0	0	0	0	0	0	0	0	0	0	k__Bacteria;p__Proteobacteria;c__Deltaproteobacteria;o__Entotheonellales;f__Entotheonellaceae;g__Entotheonella
1713	0	0	0	0	0	0	0	3	0	0	0	0	0	0	0	0	0	0	0	0	0	0	0	0	0	0	0	0	0	0	0	0	0	0	0	0	0	0	0	0	0	0	1	0	3	0	0	k__Bacteria;p__Proteobacteria;c__Alphaproteobacteria;o__Sphingomonadales;f__Sphingomonadaceae;g__Sphingomonas
1714	0	3	0	0	0	0	0	6	0	0	7	0	18	1	0	0	1	0	0	0	51	3	7	0	1	5	0	0	0	0	0	0	0	0	1	8	10	0	0	0	0	0	0	0	10	10	1	k__Bacteria
1715	1	2	0	0	0	1	0	0	0	0	3	0	0	2	0	0	1	4	0	0	0	0	0	0	0	1	0	0	0	0	0	1	0	6	1	0	0	0	0	0	1	0	0	0	0	0	3	k__Bacteria;p__Armatimonadetes;c__S1a_1H;o__S1a_1HCL;f__S1a_1HCL;g__S1a_1HCL
1716	0	0	42	1	1	1	0	0	0	0	0	0	0	0	0	5	2	0	0	35	0	0	0	0	0	0	0	0	0	5	0	0	0	0	0	0	1	0	0	4	1	12	0	0	0	0	0	k__Bacteria;p__Actinobacteria;c__Actinobacteria;o__Actinomycetales;f__Nocardiaceae;g__Rhodococcus
1717	0	0	0	0	0	0	0	0	0	1	0	0	0	0	0	0	0	0	9	0	0	0	0	0	0	0	0	0	0	0	0	0	0	0	0	3	0	4	0	1	0	0	0	0	0	0	0	k__Bacteria;p__Bacteroidetes;c__Sphingobacteria;o__Sphingobacteriales;f__Flexibacteraceae;g__Cytophaga
1718	3	0	0	0	8	1	0	0	0	0	3	1	2	5	0	0	4	18	1	0	1	0	2	1	1	2	0	0	3	9	0	2	1	5	5	0	3	0	0	6	8	0	0	0	4	1	4	k__Bacteria;p__Actinobacteria;c__Actinobacteria;o__Actinomycetales;f__Geodermatophilaceae;g__Geodermatophilus
1719	28	49	0	0	5	1	0	0	0	0	0	0	2	14	0	0	76	15	0	0	2	0	0	1	1	0	0	0	25	0	1	0	0	0	0	15	0	0	0	56	8	0	0	0	1	20	0	k__Bacteria;p__Cyanobacteria;c__Oscillatoriophycideae;o__Oscillatoriales;f__Phormidiaceae;g__Phormidium
1720	1	0	0	0	2	1	0	0	0	0	1	2	0	0	0	0	0	4	0	0	1	0	1	0	0	2	0	0	0	1	0	2	0	2	3	0	1	0	0	1	1	0	0	0	3	0	2	k__Bacteria;p__Planctomycetes;c__Phycisphaerae;o__PhycisphaeraeCL;f__PhycisphaeraeCL;g__PhycisphaeraeCL
1721	1	1	0	0	1	0	0	0	0	0	0	0	0	1	0	0	0	1	0	0	0	0	1	0	0	1	0	0	0	0	0	0	0	0	0	0	0	0	0	0	2	0	0	0	0	2	0	k__Bacteria;p__Chloroflexi;c__SOGA31;o__SOGA31CL;f__SOGA31CL;g__SOGA31CL
1722	17	14	0	0	3	1	0	0	0	0	6	7	0	5	0	0	0	1	0	0	0	0	1	1	7	1	0	0	0	0	0	2	0	11	2	2	2	0	0	1	2	0	0	0	2	0	4	k__Bacteria;p__Acidobacteria;c__Solibacteres;o__Solibacterales;f__Solibacteraceae;g__Solibacter
1723	1	3	0	0	0	1	0	0	0	0	3	3	8	2	0	0	2	5	10	0	7	2	9	3	0	1	0	0	1	0	0	1	0	1	0	1	4	0	0	1	2	0	0	0	3	3	1	k__Bacteria;p__Actinobacteria;c__Actinobacteria;o__Actinomycetales;f__Frankiaceae;g__FrankiaceaeFA
1724	1	0	0	0	0	0	0	2	0	1	4	3	0	0	0	0	0	0	0	0	0	0	1	0	1	3	0	0	0	0	0	0	0	2	3	1	2	0	0	0	0	0	0	0	0	0	0	k__Bacteria;p__Verrucomicrobia;c__Verrucomicrobiae;o__Verrucomicrobiales;f__Verrucomicrobia_subdivision_3;g__Verrucomicrobia_subdivision_3FA
1726	1	2	0	0	1	0	0	0	0	0	1	4	1	2	0	0	0	0	0	0	1	1	3	8	0	4	0	0	1	2	14	0	5	6	5	1	1	0	0	0	0	0	3	0	3	1	1	k__Bacteria;p__Proteobacteria;c__Deltaproteobacteria;o__MIZ46;f__MIZ46OR;g__MIZ46OR
1727	3	0	0	0	0	0	0	0	0	0	0	1	3	0	0	0	0	2	0	0	0	1	4	9	6	1	0	0	0	2	0	0	0	4	10	1	5	0	0	1	2	0	0	0	13	11	3	k__Bacteria;p__Actinobacteria;c__Actinobacteria;o__Actinomycetales;f__Nocardioidaceae;g__NocardioidaceaeFA
1728	4	0	0	0	0	0	0	2	0	0	2	2	1	0	0	0	0	1	0	2	0	0	0	0	1	0	0	0	0	1	0	0	0	1	1	2	0	0	0	0	0	0	0	1	2	0	1	k__Bacteria;p__Proteobacteria;c__Alphaproteobacteria;o__Rhizobiales;f__Bradyrhizobiaceae;g__Balneimonas
1731	6	2	0	0	1	0	4	0	0	1	4	9	0	1	0	0	0	0	2	0	0	0	0	0	8	0	0	0	1	1	0	3	0	5	5	8	3	0	0	0	0	0	0	0	0	0	5	k__Bacteria;p__Acidobacteria;c__Acidobacteria;o__Acidobacteriales;f__AcidobacterialesOR;g__AcidobacterialesOR
1733	2	1	0	0	0	0	0	0	0	0	0	0	0	0	0	0	0	0	0	0	0	0	0	0	0	0	0	0	0	0	0	3	0	1	0	2	0	0	0	0	0	3	0	1	0	1	0	k__Bacteria;p__Proteobacteria;c__Deltaproteobacteria;o__Myxococcales;f__Haliangiaceae;g__HaliangiaceaeFA
1734	1	0	0	0	0	1	0	0	0	0	0	0	0	0	0	0	1	1	0	0	0	0	0	0	1	0	0	0	0	0	0	1	0	1	0	1	0	0	0	0	3	0	0	1	0	0	0	k__Bacteria;p__Gemmatimonadetes;c__Gemmatimonadetes;o__GemmatimonadetesCL;f__GemmatimonadetesCL;g__GemmatimonadetesCL
1736	1	0	0	0	1	0	0	0	0	0	0	0	0	8	0	0	0	8	0	1	0	0	3	0	0	2	0	0	1	1	0	0	0	0	0	0	11	0	0	1	0	0	0	0	5	2	1	k__Bacteria;p__Bacteroidetes;c__Sphingobacteria;o__Sphingobacteriales;f__Flexibacteraceae;g__FlexibacteraceaeFA
1737	0	0	0	0	0	0	0	0	0	0	0	0	0	0	0	0	0	0	0	0	5	0	9	0	0	0	0	0	0	0	0	0	0	0	0	0	0	0	0	0	0	0	0	0	0	0	0	k__Bacteria;p__Proteobacteria;c__Betaproteobacteria;o__Methylophilales;f__Methylophilaceae;g__MethylophilaceaeFA
1739	0	1	0	0	0	0	0	0	0	0	15	2	0	0	0	0	0	0	0	0	4	1	1	17	1	0	0	0	1	0	0	5	0	8	29	22	0	0	0	0	0	0	2	0	14	3	36	k__Bacteria;p__Proteobacteria;c__Alphaproteobacteria;o__Rhodospirillales;f__Rhodospirillaceae;g__RhodospirillaceaeFA
1740	2	0	0	0	1	0	0	0	0	0	0	1	0	3	0	0	0	2	0	0	0	0	0	0	1	0	0	0	0	0	0	1	0	1	0	1	2	0	0	0	0	0	0	0	0	0	4	k__Bacteria;p__Bacteroidetes;c__Sphingobacteria;o__Sphingobacteriales;f__Flexibacteraceae;g__FlexibacteraceaeFA
1741	0	8	0	0	2	0	0	0	1	0	1	0	5	4	0	0	0	0	0	0	5	0	1	6	7	0	0	0	1	0	0	4	1	25	9	6	3	0	0	0	6	0	0	0	0	10	2	k__Bacteria;p__Actinobacteria;c__Actinobacteria;o__Actinomycetales;f__ActinomycetalesOR;g__ActinomycetalesOR
1743	4	0	0	0	0	0	0	0	0	1	5	3	0	1	0	0	0	1	0	0	0	0	0	1	0	0	0	0	0	0	0	0	0	2	0	2	0	0	0	0	0	0	0	1	0	1	1	k__Bacteria;p__Chloroflexi;c__TK17;o__TK17CL;f__TK17CL;g__TK17CL
1744	0	1	0	0	0	0	0	0	0	0	0	2	1	2	0	0	0	1	0	0	0	0	0	0	0	4	0	0	0	0	0	0	0	0	0	0	3	0	0	0	0	0	0	0	0	0	2	k__Bacteria;p__Bacteroidetes;c__Flavobacteria;o__FlavobacteriaCL;f__FlavobacteriaCL;g__FlavobacteriaCL
1745	7	0	0	0	0	0	0	0	0	0	1	1	0	5	0	0	0	0	0	0	0	0	0	0	2	0	0	0	0	2	0	0	0	1	0	3	0	0	0	0	0	0	0	0	0	0	0	k__Bacteria;p__Planctomycetes;c__Planctomycea;o__Planctomycetales;f__Planctomycetaceae;g__Planctomyces
1746	2	4	0	0	0	0	0	0	0	0	10	4	8	22	0	0	0	0	0	0	1	0	3	7	0	1	0	0	0	0	1	3	1	0	1	0	4	0	0	0	0	0	0	0	0	2	6	k__Bacteria;p__Verrucomicrobia;c__Verrucomicrobiae;o__Verrucomicrobiales;f__VerrucomicrobialesOR;g__VerrucomicrobialesOR
1747	1	2	0	0	1	0	0	0	0	0	0	4	3	1	0	0	4	7	1	0	1	0	3	0	4	1	0	0	0	1	0	1	1	1	2	5	7	0	0	2	2	0	0	0	1	4	1	k__Bacteria;p__Proteobacteria;c__Alphaproteobacteria;o__Rhizobiales;f__Methylobacteriaceae;g__MethylobacteriaceaeFA
1748	2	0	0	0	0	0	0	0	0	0	0	0	0	3	0	0	2	150	0	0	1	0	0	0	0	0	0	0	0	13	0	1	0	0	1	0	23	0	0	16	0	0	0	0	1	57	0	k__Bacteria;p__Cyanobacteria;c__Oscillatoriophycideae;o__Oscillatoriales;f__Phormidiaceae;g__Phormidium
1749	13	1	0	0	1	0	0	0	0	1	8	3	5	9	0	0	0	0	0	0	0	0	2	1	1	0	0	0	0	2	0	0	0	3	0	10	1	0	0	1	0	0	0	0	0	2	0	k__Bacteria;p__Actinobacteria;c__Actinobacteria;o__MC47;f__MC47OR;g__MC47OR
1750	0	0	0	0	0	0	0	0	0	0	9	3	0	1	0	0	0	0	0	0	0	0	3	2	3	0	0	0	0	0	0	1	0	2	0	2	3	0	0	0	0	0	0	0	8	2	1	k__Bacteria;p__Bacteroidetes;c__Sphingobacteria;o__Sphingobacteriales;f__SphingobacterialesOR;g__SphingobacterialesOR
1751	1	2	0	0	1	1	0	0	0	1	1	10	21	3	0	0	5	0	0	0	8	1	10	17	2	5	0	0	0	2	0	3	23	13	7	9	9	0	0	2	0	0	0	0	21	18	2	k__Bacteria;p__Proteobacteria;c__Alphaproteobacteria;o__Rhodospirillales;f__Rhodospirillaceae;g__RhodospirillaceaeFA
1752	1	6	0	0	2	0	0	0	0	0	0	6	0	0	0	0	0	0	0	0	1	0	0	0	0	10	0	0	1	3	0	0	4	0	0	0	0	0	0	2	5	0	0	0	2	2	1	k__Bacteria;p__Actinobacteria;c__Actinobacteria;o__Actinomycetales;f__Micrococcaceae;g__MicrococcaceaeFA
1754	0	0	0	0	0	0	0	0	0	0	0	0	0	0	0	0	0	2	0	0	0	0	0	0	1	0	0	0	1	0	0	0	0	2	1	0	0	0	0	0	1	0	0	0	1	0	1	k__Bacteria;p__Bacteroidetes;c__Sphingobacteria;o__Sphingobacteriales;f__Flexibacteraceae;g__Adhaeribacter
1755	0	8	0	0	1	0	0	0	0	9	21	12	0	1	0	0	0	0	0	0	6	1	2	1	16	0	0	0	1	1	0	2	1	18	6	2	7	0	0	1	1	0	0	0	0	3	3	k__Bacteria;p__Acidobacteria;c__Chloracidobacteria;o__ChloracidobacteriaCL;f__ChloracidobacteriaCL;g__ChloracidobacteriaCL
1756	0	2	0	0	0	1	0	0	0	1	1	2	68	14	0	0	0	3	0	0	15	3	23	3	3	46	0	0	0	0	0	1	3	1	19	32	24	0	0	0	0	0	0	0	19	28	5	k__Bacteria;p__Acidobacteria;c__Solibacteres;o__Solibacterales;f__Solibacteraceae;g__Solibacter
1757	0	0	0	0	0	0	0	3	0	0	0	0	0	0	0	0	0	0	0	0	0	0	0	0	0	0	0	0	0	1	0	0	0	0	0	0	0	0	0	0	0	0	0	0	0	0	0	k__Bacteria;p__Bacteroidetes;c__Flavobacteria;o__Flavobacteriales;f__Flavobacteriaceae;g__Salinimicrobium
1759	0	0	0	0	0	0	0	0	0	0	0	0	0	1	0	0	0	0	0	0	0	1	0	0	0	0	0	0	0	0	0	0	0	0	0	0	0	0	0	0	0	0	0	0	0	0	1	k__Bacteria;p__Acidobacteria;c__Solibacteres;o__Solibacterales;f__Solibacteraceae;g__Solibacter
1760	14	3	0	0	1	0	0	0	0	0	5	6	0	23	0	0	0	0	0	0	1	0	0	0	3	1	0	0	0	0	0	1	0	5	0	1	2	0	0	1	2	0	0	0	3	0	0	k__Bacteria;p__Acidobacteria;c__Acidobacteria;o__Acidobacteriales;f__AcidobacterialesOR;g__AcidobacterialesOR
1762	0	0	0	0	0	0	0	0	0	0	0	0	0	0	0	0	0	0	0	0	5	0	0	1	0	0	0	0	0	0	0	0	0	0	0	0	0	0	0	0	0	0	0	0	0	2	1	k__Bacteria;p__Gemmatimonadetes;c__Gemmatimonadetes;o__GemmatimonadetesCL;f__GemmatimonadetesCL;g__GemmatimonadetesCL
1763	6	4	0	0	0	0	0	6	1	2	4	4	2	0	0	0	0	0	0	0	14	0	0	8	5	4	0	0	1	0	1	9	3	9	7	6	1	0	0	1	0	1	4	0	8	6	11	k__Bacteria;p__Proteobacteria;c__Gammaproteobacteria;o__Xanthomonadales;f__Sinobacteraceae;g__SinobacteraceaeFA
1764	1	0	0	0	0	0	0	0	0	0	2	0	0	0	0	0	0	0	0	0	0	0	0	1	0	0	0	0	0	0	0	0	0	1	0	0	0	0	0	0	0	0	0	0	0	0	1	k__Bacteria;p__Chloroflexi;c__TK17;o__S085;f__S085OR;g__S085OR
1765	1	3	0	0	2	0	0	0	0	0	5	6	1	2	0	0	1	1	0	0	2	1	5	3	3	2	0	0	1	0	0	1	0	2	5	2	2	0	0	0	0	0	0	0	7	1	3	k__Bacteria;p__BRC1;c__BRC1PH;o__BRC1PH;f__BRC1PH;g__BRC1PH
1766	1	1	0	0	1	1	0	0	0	0	1	6	0	1	0	0	0	0	0	0	0	0	0	1	0	0	0	0	0	0	0	0	0	1	2	0	1	0	0	1	0	0	0	0	0	0	1	k__Bacteria;p__Actinobacteria;c__Actinobacteria;o__Actinomycetales;f__Micromonosporaceae
1767	1	4	0	0	3	1	0	0	0	1	1	10	74	3	0	0	2	3	0	0	14	0	68	31	1	27	0	0	0	4	1	0	1	2	27	19	11	0	0	3	1	0	0	0	11	42	11	k__Bacteria;p__Acidobacteria;c__Acidobacteria;o__Acidobacteriales;f__Acidobacteriaceae;g__AcidobacteriaceaeFA
1768	4	9	0	0	0	0	0	0	0	2	5	3	0	0	0	0	0	2	0	0	0	0	0	0	2	1	0	0	0	0	0	5	0	1	2	1	0	0	0	0	0	1	0	0	0	1	2	k__Bacteria;p__Proteobacteria;c__Gammaproteobacteria;o__Xanthomonadales;f__Sinobacteraceae;g__SinobacteraceaeFA
1770	1	4	0	0	0	0	0	8	0	7	5	16	6	4	0	0	2	2	0	0	4	5	8	39	6	4	0	0	1	1	0	1	5	5	14	9	9	0	0	0	3	0	0	0	9	8	11	k__Bacteria;p__Proteobacteria;c__Deltaproteobacteria;o__Myxococcales;f__Haliangiaceae;g__HaliangiaceaeFA
1771	0	0	0	0	0	0	0	0	0	0	0	0	0	0	0	0	0	0	0	0	0	0	0	0	0	0	0	0	0	0	0	0	0	0	0	0	0	0	0	0	0	1	0	0	1	0	0	k__Bacteria;p__Proteobacteria;c__Alphaproteobacteria;o__Rhizobiales;f__Hyphomicrobiaceae;g__Rhodomicrobium
1772	7	16	0	0	1	2	0	0	0	3	14	3	0	0	0	0	0	0	0	0	0	0	0	0	1	2	0	0	1	0	0	2	2	8	32	3	0	0	0	0	10	0	0	0	3	3	4	k__Bacteria;p__Actinobacteria;c__Actinobacteria;o__Solirubrobacterales;f__SolirubrobacteralesOR;g__SolirubrobacteralesOR
1774	0	0	0	0	0	0	0	0	0	0	0	1	0	0	0	0	0	0	0	0	0	0	3	1	0	3	0	0	0	0	0	0	0	0	1	0	0	0	0	0	0	0	0	0	1	0	1	k__Bacteria;p__Bacteroidetes;c__Sphingobacteria;o__Sphingobacteriales;f__SphingobacterialesOR;g__SphingobacterialesOR
1775	0	6	0	0	0	0	4	0	0	7	5	0	1	0	0	0	0	0	0	0	30	1	4	1	4	2	0	0	0	0	0	3	1	2	1	3	0	0	0	0	0	0	7	0	4	5	3	k__Bacteria;p__Proteobacteria;c__Gammaproteobacteria;o__Xanthomonadales;f__Xanthomonadaceae;g__Dokdonella
1776	3	2	0	0	8	2	0	0	1	1	0	6	1	1	0	0	3	5	14	0	3	2	3	5	7	4	0	0	2	10	6	14	3	13	8	6	3	0	0	2	6	0	0	0	21	1	15	k__Bacteria;p__Proteobacteria;c__Alphaproteobacteria;o__Rhizobiales;f__Methylobacteriaceae;g__Methylobacterium
1777	1	10	0	0	0	0	0	0	2	3	12	4	9	1	0	0	2	1	0	0	4	1	2	2	16	17	0	0	2	1	1	1	0	4	2	2	8	0	0	0	2	0	0	0	0	12	7	k__Bacteria;p__Actinobacteria;c__Actinobacteria;o__MC47;f__MC47OR;g__MC47OR
1778	0	10	0	0	0	0	0	0	0	0	0	1	0	0	0	0	0	0	0	0	0	0	0	0	11	0	0	0	1	0	0	2	0	2	0	0	0	0	0	0	0	0	0	0	0	0	0	k__Bacteria;p__Acidobacteria;c__AcidobacteriaPH;o__AcidobacteriaPH;f__AcidobacteriaPH;g__AcidobacteriaPH
1780	1	2	0	0	2	0	0	0	1	0	5	3	0	8	0	0	0	1	0	0	8	0	0	4	2	0	0	0	1	0	0	1	0	2	2	58	0	0	0	1	0	0	0	0	0	0	0	k__Bacteria;p__Chloroflexi;c__Ktedonobacteria;o__KtedonobacteriaCL;f__KtedonobacteriaCL;g__KtedonobacteriaCL
1781	3	15	0	0	0	0	2	6	0	6	8	6	48	8	0	0	0	2	3	0	11	4	5	6	14	13	0	0	0	2	0	5	1	5	5	2	10	0	0	1	1	0	0	0	19	21	8	k__Bacteria;p__Actinobacteria;c__Actinobacteria;o__Actinomycetales;f__Micromonosporaceae;g__MicromonosporaceaeFA
1782	4	7	0	0	3	1	0	0	0	0	1	2	1	3	0	0	3	7	3	0	1	0	4	2	4	7	0	0	0	13	0	2	0	1	0	1	7	0	0	3	2	0	0	0	3	2	0	k__Bacteria;p__Bacteroidetes;c__Sphingobacteria;o__Sphingobacteriales;f__SphingobacterialesOR;g__SphingobacterialesOR
1783	17	2	0	0	0	1	0	0	0	0	1	7	1	8	0	1	2	2	0	0	0	0	2	0	0	0	0	0	0	0	0	1	1	6	2	3	0	0	0	2	1	0	0	0	0	0	1	k__Bacteria;p__Proteobacteria;c__Betaproteobacteria;o__Rhodocyclales;f__RhodocyclalesOR;g__RhodocyclalesOR
1784	1	17	0	0	2	4	0	0	0	1	4	13	0	4	0	1	0	4	0	0	2	0	0	5	7	29	0	0	1	0	0	2	0	6	1	1	2	0	0	0	0	0	0	0	0	0	5	k__Bacteria
1785	0	0	0	1	1	0	0	4	0	12	0	0	0	0	0	0	0	1	0	0	2	0	0	0	0	0	0	0	0	0	0	0	0	0	0	0	0	0	0	0	0	0	0	0	0	0	0	k__Bacteria;p__Bacteroidetes;c__Flavobacteria;o__Flavobacteriales;f__Flavobacteriaceae;g__Chryseobacterium
1787	10	3	0	0	12	5	0	0	0	1	0	1	5	2	0	1	1	7	4	0	1	0	0	0	2	3	0	0	1	4	0	1	1	2	1	0	17	0	0	4	12	0	0	0	3	4	0	k__Bacteria;p__Actinobacteria;c__Actinobacteria;o__Actinomycetales;f__Micromonosporaceae;g__Actinoplanes
1788	1	2	0	0	0	1	0	0	0	0	0	0	1	2	0	0	0	3	0	0	0	0	0	0	1	1	0	0	0	0	0	0	0	4	0	0	0	0	0	0	0	0	0	0	0	0	1	k__Bacteria;p__Armatimonadetes;c__S1a_1H;o__S1a_1HCL;f__S1a_1HCL;g__S1a_1HCL
1789	1	16	0	0	0	1	0	0	0	4	7	17	14	7	0	0	0	1	0	0	7	0	4	2	9	14	0	0	0	2	0	1	12	5	66	28	9	0	0	0	3	0	0	0	24	13	12	k__Bacteria;p__Proteobacteria;c__Deltaproteobacteria;o__Myxococcales;f__Haliangiaceae;g__HaliangiaceaeFA
1790	0	0	0	0	1	0	0	0	0	0	0	1	91	8	0	0	5	1	26	0	23	1	31	7	0	12	0	0	0	6	0	0	0	0	1	3	38	0	0	0	3	0	0	0	10	32	11	k__Bacteria;p__Actinobacteria;c__Actinobacteria;o__MC47;f__MC47OR;g__MC47OR
1791	0	2	0	0	0	0	0	0	0	1	6	2	0	5	0	0	0	0	0	0	0	0	1	1	5	1	0	0	0	0	0	1	0	5	1	1	2	0	0	0	1	0	0	0	0	1	4	k__Bacteria;p__Verrucomicrobia;c__Verrucomicrobiae;o__Verrucomicrobiales;f__VerrucomicrobialesOR;g__VerrucomicrobialesOR
1792	12	1	0	0	2	0	0	0	0	0	0	0	0	1	0	0	4	3	0	0	0	0	0	0	1	1	0	0	1	2	0	0	0	0	0	0	0	0	0	2	0	0	0	0	0	0	0	k__Bacteria;p__Firmicutes;c__Bacilli;o__Bacillales;f__Planococcaceae;g__Planomicrobium
1793	2	2	0	0	0	0	0	0	0	0	0	0	0	2	0	0	0	0	0	0	2	0	0	0	0	0	0	0	0	0	0	0	0	4	0	1	0	0	0	0	0	0	0	0	1	0	1	k__Bacteria;p__Bacteroidetes;c__Flavobacteria;o__Flavobacteriales;f__Cryomorphaceae;g__CryomorphaceaeFA
1794	0	0	0	0	0	0	0	0	0	0	0	0	0	0	0	0	0	0	0	0	1	0	1	0	0	0	0	0	0	0	0	1	0	0	0	0	0	0	0	0	0	2	0	1	0	1	1	k__Bacteria;p__Proteobacteria;c__Alphaproteobacteria;o__Rhodospirillales;f__Rhodospirillaceae;g__RhodospirillaceaeFA
1796	9	0	0	0	0	0	0	0	0	0	9	0	0	0	0	0	1	2	0	0	0	0	0	0	1	0	0	0	0	0	0	1	0	3	0	0	0	0	0	0	0	0	0	0	0	0	0	k__Bacteria;p__Proteobacteria;c__Gammaproteobacteria;o__Xanthomonadales;f__Sinobacteraceae;g__SinobacteraceaeFA
1798	1	0	0	0	1	0	0	0	0	1	0	2	4	4	0	0	2	4	0	0	2	0	0	0	1	10	0	0	0	0	0	0	0	0	0	8	15	0	0	1	0	0	0	0	2	5	0	k__Bacteria;p__Proteobacteria;c__Deltaproteobacteria;o__Myxococcales;f__MyxococcalesOR;g__MyxococcalesOR
1799	0	3	0	0	0	0	0	0	0	1	5	5	0	4	0	0	0	0	0	0	0	0	0	3	14	13	0	0	0	0	0	0	1	2	30	29	1	0	0	0	1	0	0	2	1	1	5	k__Bacteria;p__Verrucomicrobia;c__Verrucomicrobiae;o__Verrucomicrobiales;f__VerrucomicrobialesOR;g__VerrucomicrobialesOR
1800	0	0	0	0	1	12	371	0	0	2	0	0	1	0	0	0	0	2	0	0	1	0	2	0	2	1	0	0	2	5	0	2	2	4	5	0	0	0	0	3	13	0	0	0	0	0	0	k__Bacteria;p__Actinobacteria;c__Actinobacteria;o__Actinomycetales;f__Kineosporiaceae;g__Kineosporia
1802	0	7	0	0	1	0	0	0	0	0	1	1	154	12	0	0	39	7	0	0	16	0	12	3	0	35	0	0	0	11	0	0	0	1	7	2	20	0	0	5	3	0	0	0	15	28	9	k__Bacteria;p__Chloroflexi;c__ChloroflexiPH;o__ChloroflexiPH;f__ChloroflexiPH;g__ChloroflexiPH
1803	0	14	0	0	0	0	0	0	0	0	6	0	0	1	0	0	0	0	0	0	0	0	0	0	1	2	0	0	0	0	0	0	0	3	0	0	0	0	0	0	0	0	0	0	0	2	0	k__Bacteria;p__Gemmatimonadetes;c__Gemmatimonadetes;o__Gemmatimonadales;f__Gemmatimonadaceae;g__GemmatimonadaceaeFA
1804	1	0	0	0	0	0	0	0	0	0	0	0	0	2	0	0	0	0	0	0	0	0	0	0	1	0	0	0	0	0	0	0	0	0	1	3	0	0	0	0	1	0	0	0	0	0	1	k__Bacteria;p__Proteobacteria;c__Betaproteobacteria;o__Neisseriales;f__Neisseriaceae;g__Silvimonas
1805	4	1	0	0	0	0	0	0	0	0	3	2	0	1	0	0	0	0	0	0	0	0	0	0	0	2	0	0	0	0	0	1	1	7	0	0	0	0	0	0	1	0	0	0	0	0	6	k__Bacteria;p__Acidobacteria;c__iii1_8;o__DS_18;f__DS_18OR;g__DS_18OR
1806	0	0	0	0	0	0	0	0	0	0	0	1	0	1	0	0	0	0	0	0	0	0	0	0	1	0	0	0	0	1	0	0	0	0	0	0	0	0	0	0	0	0	0	0	0	0	0	k__Bacteria;p__Actinobacteria;c__Actinobacteria;o__Solirubrobacterales;f__SolirubrobacteralesOR;g__SolirubrobacteralesOR
1807	20	0	0	0	1	0	2	0	0	0	7	4	0	5	0	0	0	0	0	0	0	0	0	2	2	0	0	0	0	0	0	0	0	3	1	2	0	0	0	0	0	0	0	0	0	0	1	k__Bacteria;p__Proteobacteria;c__Deltaproteobacteria;o__Myxococcales;f__MyxococcalesOR;g__MyxococcalesOR
1808	11	1	0	0	4	0	0	0	0	0	3	4	0	1	0	0	0	2	0	0	0	0	0	0	1	0	0	0	0	1	0	0	0	3	1	2	0	0	0	2	1	0	0	0	3	1	5	k__Bacteria;p__Actinobacteria;c__Actinobacteria;o__Acidimicrobiales;f__CL500_29;g__CL500_29FA
1809	7	4	0	0	1	1	0	0	0	0	3	1	0	0	0	0	3	6	0	0	1	0	0	2	5	2	0	0	0	1	0	0	1	6	1	1	2	0	0	0	6	0	0	0	0	2	1	k__Bacteria;p__Chloroflexi;c__Chloroflexi;o__Chloroflexales;f__ChloroflexalesOR;g__ChloroflexalesOR
1810	1	0	0	0	0	0	0	0	0	0	0	0	4	3	0	0	1	2	0	0	0	0	0	1	1	1	0	0	0	0	0	0	0	0	0	2	2	0	0	0	0	0	0	0	4	2	0	k__Bacteria;p__Proteobacteria;c__Deltaproteobacteria;o__Bdellovibrionales;f__Bdellovibrionaceae;g__Bdellovibrio
1811	3	9	0	0	0	0	0	0	0	1	55	5	8	3	0	0	0	1	0	0	1	1	0	11	64	13	0	0	0	0	0	0	0	7	2	2	15	0	0	0	0	0	0	0	3	11	0	k__Bacteria;p__Verrucomicrobia;c__Spartobacteria;o__Spartobacteriales;f__Spartobacteriaceae;g__MC18
1813	10	5	0	0	1	1	0	0	0	0	10	8	1	3	0	0	0	0	0	0	0	0	0	0	1	0	0	0	0	0	0	1	0	7	0	2	2	0	0	0	0	0	0	0	0	1	1	k__Bacteria;p__Chlorobi;c__SM1B09;o__SM1B09CL;f__SM1B09CL;g__SM1B09CL
1815	0	0	0	0	0	0	0	0	0	0	0	3	58	4	0	0	0	0	0	0	15	0	21	11	0	5	0	0	1	0	0	1	5	3	10	12	10	0	0	0	0	0	0	0	23	29	10	k__Bacteria;p__Armatimonadetes;c__Armatimonadia;o__Armatimonadales;f__WD294;g__WD294FA
1816	0	0	0	0	0	0	0	0	0	0	0	0	0	0	0	0	0	0	0	0	0	0	0	0	0	0	0	0	0	0	0	0	0	0	0	0	0	0	0	0	1	0	0	0	0	0	0	k__Bacteria;p__Actinobacteria;c__Actinobacteria;o__Actinomycetales;f__Nocardioidaceae;g__Actinopolymorpha
1817	1	0	0	0	0	0	0	0	0	1	3	0	0	2	0	0	0	1	1	10	7	0	1	0	1	9	0	0	1	1	0	1	0	1	2	11	6	0	0	1	0	0	0	1	1	3	3	k__Bacteria;p__Proteobacteria;c__Betaproteobacteria;o__Burkholderiales;f__Oxalobacteraceae;g__Paucimonas
1818	0	0	0	1	0	0	0	0	0	1	1	0	4	8	0	0	1	0	0	0	2	7	11	1	1	84	0	0	0	0	0	0	0	3	12	6	19	0	0	0	0	0	0	0	6	19	0	k__Bacteria;p__Acidobacteria;c__AcidobacteriaPH;o__AcidobacteriaPH;f__AcidobacteriaPH;g__AcidobacteriaPH
1819	2	1	0	0	0	1	0	0	1	0	4	3	0	4	0	0	0	1	0	0	0	0	0	0	1	0	0	0	0	0	0	1	0	2	0	1	0	0	0	0	0	0	0	0	2	1	1	k__Bacteria;p__Actinobacteria;c__Actinobacteria;o__Acidimicrobiales;f__Iamiaceae;g__IamiaceaeFA
1820	0	0	0	0	0	0	0	0	0	0	1	1	0	0	0	0	0	0	0	0	0	0	0	2	2	0	0	0	0	0	0	5	0	3	3	3	0	0	0	0	1	2	1	6	5	0	6	k__Bacteria;p__Acidobacteria;c__Solibacteres;o__Solibacterales;f__Solibacteraceae;g__Solibacter
1822	4	0	0	0	1	0	0	0	0	0	6	0	0	0	0	2	0	0	0	0	0	0	0	0	0	0	0	0	0	0	0	0	0	2	0	0	0	0	0	0	0	0	0	0	0	1	0	k__Bacteria;p__Actinobacteria;c__Actinobacteria;o__Acidimicrobiales;f__AKIW874;g__AKIW874FA
1823	5	1	0	0	0	0	2	0	0	1	5	9	0	0	0	0	0	0	1	0	0	0	2	4	4	1	0	0	1	0	0	1	0	9	15	3	2	0	0	0	1	0	0	0	5	2	10	k__Bacteria;p__Proteobacteria;c__Alphaproteobacteria;o__Rhizobiales;f__Hyphomicrobiaceae;g__Rhodoplanes
1824	11	12	0	0	30	6	0	0	0	4	0	7	0	0	0	0	2	2	0	0	0	0	0	0	2	14	0	0	2	26	0	0	1	0	4	0	0	0	0	11	45	0	0	0	0	0	0	k__Bacteria;p__Firmicutes;c__Bacilli;o__Bacillales;f__Bacillaceae
1826	0	2	0	0	0	1	0	0	0	0	0	9	43	0	0	0	22	7	0	2	21	0	16	1	7	6	0	0	0	9	0	1	4	1	0	1	6	0	0	2	8	0	0	0	40	7	5	k__Bacteria;p__Chloroflexi;c__Thermomicrobia;o__ThermomicrobiaCL;f__ThermomicrobiaCL;g__ThermomicrobiaCL
1827	19	2	0	0	5	2	0	0	0	0	1	7	0	0	0	0	2	21	0	0	5	0	2	2	2	2	0	0	1	14	0	5	3	4	6	0	1	0	0	6	10	0	0	0	5	11	2	k__Bacteria;p__Proteobacteria;c__Deltaproteobacteria;o__Myxococcales;f__MyxococcalesOR;g__MyxococcalesOR
1828	1	1	0	0	3	0	0	0	0	0	2	1	2	0	0	0	2	14	0	0	0	0	0	0	1	0	0	0	0	0	0	0	0	0	2	0	1	0	0	3	0	0	0	0	0	0	0	k__Bacteria;p__Proteobacteria;c__Alphaproteobacteria;o__Rhodospirillales;f__Acetobacteraceae;g__Roseomonas
1829	2	1	0	0	0	0	0	0	0	0	4	2	0	0	0	0	0	0	0	0	0	0	0	0	0	0	0	0	0	0	0	0	0	3	0	0	0	0	0	0	0	0	0	0	0	0	0	k__Bacteria;p__Planctomycetes;c__Planctomycea;o__Gemmatales;f__Gemmataceae;g__GemmataceaeFA
1830	2	0	0	0	0	0	0	0	0	1	0	0	0	0	0	0	0	0	0	0	0	0	0	0	0	0	0	0	0	0	0	0	0	0	0	0	0	0	0	0	1	0	0	0	0	0	0	k__Bacteria;p__Proteobacteria;c__Gammaproteobacteria;o__Xanthomonadales;f__Sinobacteraceae;g__SinobacteraceaeFA
1831	0	0	0	0	0	0	0	0	0	0	0	0	0	0	0	0	1	0	0	0	0	0	0	0	0	0	0	0	0	3	0	0	0	0	0	0	0	0	0	0	0	0	0	0	0	0	0	k__Bacteria;p__Actinobacteria;c__Actinobacteria;o__Actinomycetales;f__Streptosporangiaceae;g__Streptosporangium
1832	0	0	0	0	0	0	0	0	0	0	2	0	0	0	0	0	0	0	0	0	1	0	0	0	0	0	0	0	0	0	0	1	0	0	0	2	0	0	0	0	0	0	0	0	0	0	0	k__Bacteria;p__Bacteroidetes;c__Sphingobacteria;o__Sphingobacteriales;f__Sphingobacteriaceae;g__SphingobacteriaceaeFA
1833	1	0	0	0	2	0	0	0	0	0	0	2	5	1	0	0	6	11	0	0	0	0	2	1	1	1	0	0	0	8	0	0	0	0	1	0	2	0	0	13	3	0	0	0	1	1	0	k__Bacteria;p__Proteobacteria;c__Alphaproteobacteria;o__Rhodospirillales;f__Acetobacteraceae;g__Roseomonas
1834	8	0	0	0	0	0	0	0	0	0	10	1	0	2	0	0	4	0	0	0	0	0	0	0	0	0	0	0	0	1	1	1	0	0	0	12	0	0	0	2	0	0	0	0	0	0	0	k__Bacteria;p__Proteobacteria;c__Betaproteobacteria;o__Rhodocyclales;f__RhodocyclalesOR;g__RhodocyclalesOR
1835	0	0	0	0	0	0	0	0	0	0	0	0	0	0	0	0	0	0	0	0	0	0	0	0	0	0	0	0	0	0	0	0	0	0	1	0	0	0	0	0	0	0	0	0	0	0	0	k__Bacteria;p__Bacteroidetes;c__Sphingobacteria;o__Sphingobacteriales;f__Flexibacteraceae;g__Cytophaga
1837	0	21	0	0	5	2	0	0	2	3	8	7	9	3	0	0	1	1	2	0	1	0	10	6	6	3	0	0	3	1	0	1	2	6	0	2	7	0	0	0	6	0	0	0	1	4	1	k__Bacteria;p__Chloroflexi;c__Chloroflexi;o__Roseiflexales;f__Kouleothrixaceae;g__KouleothrixaceaeFA
1838	0	0	7	15	1	21	1	3	5	12	2	1	0	0	17	11	1	0	3	1	3	1	0	0	0	0	0	1	0	3	2	0	0	1	1	0	0	0	0	5	1	2	1	0	1	0	0	k__Bacteria;p__Proteobacteria;c__Gammaproteobacteria;o__Pseudomonadales;f__Pseudomonadaceae;g__Pseudomonas
1839	2	2	0	0	1	0	0	0	0	3	8	10	2	2	0	0	0	0	0	0	9	3	14	17	2	1	0	0	1	3	0	1	0	11	15	6	7	0	0	0	2	0	0	0	10	5	12	k__Bacteria;p__Proteobacteria;c__Deltaproteobacteria;o__Myxococcales;f__Haliangiaceae;g__HaliangiaceaeFA
1840	1	0	0	0	0	0	0	0	0	0	0	2	0	7	0	0	0	0	0	0	0	0	0	0	0	0	1	0	0	0	0	0	0	0	0	0	0	0	0	0	1	0	0	0	0	0	0	k__Bacteria;p__Planctomycetes;c__Planctomycea;o__Pirellulales;f__Pirellulaceae;g__A17
1842	19	5	0	1	1	0	0	0	0	1	1	2	3	3	0	0	0	0	0	0	0	0	1	3	0	1	0	0	0	0	0	1	1	1	0	2	6	0	0	1	2	0	0	0	2	6	1	k__Bacteria;p__Actinobacteria;c__Actinobacteria;o__Actinomycetales;f__ActinomycetalesOR;g__ActinomycetalesOR
1843	0	0	0	0	0	0	0	0	0	0	0	0	0	0	0	0	0	0	0	0	0	0	0	0	0	0	2	0	0	0	0	0	0	0	0	0	0	0	0	0	0	0	0	0	0	0	0	k__Bacteria
1845	0	0	0	0	0	0	0	0	0	0	0	0	0	0	0	0	0	0	0	0	0	0	0	0	0	0	0	0	0	0	0	0	0	0	0	0	0	0	0	0	0	0	1	0	0	0	0	k__Bacteria;p__Bacteroidetes;c__Sphingobacteria;o__Sphingobacteriales;f__Flexibacteraceae;g__FlexibacteraceaeFA
1846	1	0	0	0	2	0	0	0	0	0	1	1	0	2	0	0	0	0	0	0	0	0	0	0	0	0	0	0	0	0	0	0	0	1	0	0	0	0	0	0	3	0	0	0	1	0	1	k__Bacteria;p__Planctomycetes;c__Planctomycea;o__Pirellulales;f__PirellulalesOR;g__PirellulalesOR
1849	0	0	0	0	0	0	0	0	0	0	0	0	0	0	0	0	0	0	0	0	0	0	0	0	0	0	0	0	0	0	0	0	0	0	0	1	0	0	0	0	0	0	0	1	0	0	0	k__Bacteria;p__Proteobacteria;c__Alphaproteobacteria;o__Sphingomonadales;f__SphingomonadalesOR;g__SphingomonadalesOR
1850	7	6	0	0	1	0	0	0	0	0	13	20	2	2	0	0	1	0	0	0	5	0	9	2	2	16	0	0	0	0	0	3	1	6	12	0	6	0	0	0	1	0	0	0	0	10	4	k__Bacteria;p__Acidobacteria;c__Chloracidobacteria;o__ChloracidobacteriaCL;f__ChloracidobacteriaCL;g__ChloracidobacteriaCL
1851	20	2	0	0	10	3	0	0	0	0	5	1	0	0	0	0	1	8	0	0	0	0	1	0	2	2	0	0	0	0	0	4	2	1	1	0	0	0	0	2	2	0	0	0	0	1	0	k__Bacteria;p__Proteobacteria;c__Deltaproteobacteria;o__Myxococcales;f__Myxococcaceae;g__Myxococcus
1852	0	2	0	0	0	0	0	0	0	0	1	0	1	12	0	0	0	1	0	0	0	0	0	0	0	0	0	0	0	0	0	0	0	1	0	0	1	0	0	0	0	0	0	0	0	0	1	k__Bacteria;p__Acidobacteria;c__Chloracidobacteria;o__ChloracidobacteriaCL;f__ChloracidobacteriaCL;g__ChloracidobacteriaCL
1853	2	2	0	0	0	0	0	0	0	1	1	0	0	3	0	0	0	0	0	0	0	0	0	0	0	0	0	0	0	0	0	0	0	0	0	0	0	0	0	0	0	0	0	0	0	0	0	k__Bacteria;p__Chloroflexi;c__Chloroflexi;o__Roseiflexales;f__Kouleothrixaceae;g__KouleothrixaceaeFA
1854	0	8	0	0	1	0	0	11	0	4	23	7	2	19	0	0	0	1	0	0	7	6	5	7	6	52	0	0	0	1	1	6	30	4	54	12	30	0	0	0	14	0	0	0	38	18	8	k__Bacteria;p__Acidobacteria;c__Solibacteres;o__Solibacterales;f__Solibacteraceae;g__Solibacter
1855	0	0	0	0	0	0	0	0	0	0	0	0	0	0	0	0	0	0	0	0	0	0	5	2	0	0	0	0	0	0	0	0	0	0	0	0	0	0	0	0	0	0	0	0	0	0	1	k__Bacteria;p__Bacteroidetes;c__Sphingobacteria;o__Sphingobacteriales;f__Flexibacteraceae;g__Cytophaga
1857	5	0	0	0	0	0	0	0	0	0	1	3	0	30	0	0	0	1	0	0	0	0	0	0	0	0	0	0	0	0	0	0	0	5	0	22	0	0	0	1	0	0	0	1	0	0	2	k__Bacteria;p__Acidobacteria;c__Chloracidobacteria;o__ChloracidobacteriaCL;f__ChloracidobacteriaCL;g__ChloracidobacteriaCL
1858	5	1	0	0	2	0	0	0	0	0	0	0	0	0	0	0	1	3	0	0	0	0	0	0	7	0	0	0	0	1	0	1	0	1	0	1	0	0	0	2	0	0	0	0	0	0	0	k__Bacteria;p__Bacteroidetes;c__Sphingobacteria;o__Sphingobacteriales;f__Flexibacteraceae
1859	1	0	0	0	0	0	0	0	0	0	0	0	0	0	0	0	0	0	0	0	0	1	0	0	0	0	0	0	0	0	16	0	0	0	1	0	0	0	0	0	0	0	0	0	0	0	0	k__Bacteria;p__Bacteroidetes;c__Sphingobacteria;o__Sphingobacteriales;f__Flexibacteraceae;g__Cytophaga
1860	12	0	0	0	0	0	0	0	0	0	1	0	0	0	0	0	0	0	0	0	0	0	0	0	0	0	0	0	0	0	0	1	0	9	0	4	0	0	0	0	0	0	0	0	0	0	0	k__Bacteria;p__Proteobacteria;c__Deltaproteobacteria;o__Syntrophobacterales;f__Syntrophobacteraceae;g__SyntrophobacteraceaeFA
1861	0	0	0	0	0	0	0	14	0	0	0	0	0	0	0	0	0	0	0	0	0	0	0	0	0	0	0	0	0	0	0	1	0	0	1	0	0	0	0	0	0	0	0	0	0	0	0	k__Bacteria;p__Verrucomicrobia;c__Spartobacteria;o__Spartobacteriales;f__Spartobacteriaceae;g__Xiphinematobacter
1862	0	0	0	0	4	0	0	0	0	1	0	0	0	0	0	0	0	0	0	0	0	0	0	0	0	0	0	0	0	0	0	0	0	1	0	0	0	0	0	0	0	0	0	0	0	0	0	k__Bacteria;p__Cyanobacteria;c__Oscillatoriophycideae;o__Chroococcales;f__Xenococcaceae;g__Chroococcidiopsis
1863	6	2	0	0	1	0	0	0	0	0	5	3	0	1	0	0	0	0	0	0	1	0	1	0	1	2	0	0	0	0	0	2	0	3	8	1	1	0	0	0	0	0	0	3	4	2	4	k__Bacteria;p__Proteobacteria;c__Deltaproteobacteria;o__Myxococcales;f__MyxococcalesOR;g__MyxococcalesOR
1864	36	12	0	0	0	1	0	0	1	2	118	2	0	1	0	0	0	0	0	0	0	1	0	1	6	1	0	0	0	0	0	0	0	4	1	0	3	0	0	0	0	0	0	0	1	3	0	k__Bacteria;p__Proteobacteria;c__Betaproteobacteria;o__BetaproteobacteriaCL;f__BetaproteobacteriaCL;g__BetaproteobacteriaCL
1865	0	2	0	0	0	0	0	0	0	1	2	0	0	1	0	0	0	0	0	0	0	0	0	2	1	2	0	0	0	0	0	0	0	0	0	0	3	0	0	0	0	0	0	0	0	0	0	k__Bacteria;p__Planctomycetes;c__Phycisphaerae;o__PhycisphaeraeCL;f__PhycisphaeraeCL;g__PhycisphaeraeCL
1866	1	0	0	0	0	0	0	0	0	0	0	0	0	0	0	0	0	4	0	0	0	0	0	0	1	1	1	0	0	0	0	0	0	1	0	0	1	0	0	0	2	0	0	0	0	0	0	k__Bacteria;p__Acidobacteria;c__Chloracidobacteria;o__ChloracidobacteriaCL;f__ChloracidobacteriaCL;g__ChloracidobacteriaCL
1867	0	0	0	0	0	0	0	0	1	0	2	0	2	0	0	0	0	1	0	0	0	0	0	1	0	0	0	0	0	0	0	0	0	1	0	0	1	0	0	0	0	0	0	0	0	1	0	k__Bacteria;p__Gemmatimonadetes;c__Gemmatimonadetes;o__Gemmatimonadales;f__Gemmatimonadaceae;g__GemmatimonadaceaeFA
1869	0	3	0	0	0	0	0	0	0	0	0	2	1	1	0	0	0	0	0	0	0	0	0	7	3	0	0	0	0	0	0	0	0	1	0	0	0	0	0	0	0	0	0	0	0	0	0	k__Bacteria;p__Verrucomicrobia;c__Verrucomicrobiae;o__Verrucomicrobiales;f__VerrucomicrobialesOR;g__VerrucomicrobialesOR
1871	19	4	0	0	2	0	1	0	0	0	11	1	1	4	0	1	0	0	0	0	0	0	0	1	0	0	0	0	0	2	0	1	0	5	0	3	4	0	0	0	3	0	0	0	2	1	2	k__Bacteria;p__Gemmatimonadetes;c__Gemmatimonadetes;o__Gemmatimonadales;f__GemmatimonadalesOR;g__GemmatimonadalesOR
1872	7	4	0	0	4	0	0	0	0	0	8	1	9	1	0	0	0	1	0	0	3	0	3	1	0	0	0	0	0	2	0	3	0	3	0	2	4	0	0	0	3	0	0	0	1	5	1	k__Bacteria
1873	0	0	0	0	4	0	0	0	0	0	0	0	0	0	0	0	0	0	0	0	0	0	0	0	0	0	0	0	0	2	0	0	0	0	0	0	0	0	0	0	0	0	0	0	0	0	0	k__Bacteria;p__Actinobacteria;c__Actinobacteria;o__Acidimicrobiales;f__CL500_29;g__CL500_29FA
1875	1	0	0	0	0	0	0	0	0	0	0	0	0	0	0	0	1	0	0	0	0	0	0	0	0	0	0	0	0	3	0	0	0	0	0	2	0	0	0	0	0	0	0	0	0	0	0	k__Bacteria;p__Firmicutes;c__Bacilli;o__Bacillales;f__Bacillaceae;g__Oceanobacillus
1876	4	3	0	0	2	1	0	0	1	1	4	5	6	3	0	0	1	0	0	0	4	0	2	20	8	1	0	0	0	1	0	5	0	3	2	5	8	0	0	2	1	0	0	0	26	6	10	k__Bacteria;p__Actinobacteria;c__Actinobacteria;o__Actinomycetales;f__Micromonosporaceae;g__MicromonosporaceaeFA
1877	0	0	0	0	0	0	0	1	0	0	0	0	0	0	0	4	0	0	0	0	0	0	0	0	0	0	0	0	0	0	0	0	0	0	0	0	1	0	0	0	0	0	0	0	0	0	0	k__Bacteria;p__Proteobacteria;c__Deltaproteobacteria;o__Syntrophobacterales;f__Syntrophobacteraceae;g__SyntrophobacteraceaeFA
1879	3	2	0	0	0	0	0	0	0	1	8	20	0	0	0	0	0	0	0	0	1	0	1	0	2	1	0	0	0	0	0	1	0	6	1	3	1	0	0	1	0	0	0	0	3	0	12	k__Bacteria;p__Acidobacteria;c__Acidobacteria_5;o__Acidobacteria_5CL;f__Acidobacteria_5CL;g__Acidobacteria_5CL
1880	0	1	0	0	0	0	0	0	0	0	0	2	0	0	0	0	0	0	0	0	1	0	1	0	0	0	0	0	0	0	0	0	0	2	0	0	0	0	0	0	0	0	0	0	0	0	1	k__Bacteria;p__Verrucomicrobia;c__Opitutae;o__Opitutales;f__Opitutaceae;g__OpitutaceaeFA
1881	12	0	0	0	1	0	0	0	1	0	1	0	0	2	0	0	0	1	0	0	0	0	0	0	1	0	0	0	0	0	0	0	0	4	0	3	0	0	0	2	0	0	0	0	0	0	0	k__Bacteria;p__Actinobacteria;c__Actinobacteria;o__0319_7L14;f__0319_7L14OR;g__0319_7L14OR
1882	1	1	0	0	3	0	0	2	0	1	3	1	0	1	0	0	4	5	0	0	3	0	0	5	2	0	0	0	1	2	0	2	2	4	2	2	1	0	0	5	2	2	0	0	8	2	2	k__Bacteria;p__Planctomycetes;c__Planctomycea;o__Gemmatales;f__Isosphaeraceae;g__IsosphaeraceaeFA
1883	0	8	0	0	0	1	0	0	0	0	2	1	0	1	0	0	0	0	0	0	3	0	5	3	4	1	0	0	0	4	0	0	0	2	5	2	1	0	0	1	5	0	0	0	0	6	0	k__Bacteria;p__Chloroflexi;c__Chloroflexi;o__Roseiflexales;f__Kouleothrixaceae;g__KouleothrixaceaeFA
1884	1	0	0	0	5	3	0	0	0	0	0	0	3	1	0	0	15	35	0	0	1	0	0	0	0	0	0	0	0	17	0	1	0	0	0	1	2	0	0	21	6	0	0	1	2	2	0	k__Bacteria;p__Proteobacteria;c__Alphaproteobacteria;o__Rhodospirillales;f__Rhodospirillaceae;g__RhodospirillaceaeFA
1885	2	0	0	0	3	0	0	1	0	0	3	1	4	7	0	0	2	24	0	1	2	0	3	7	5	6	0	0	1	3	0	1	1	1	2	1	157	0	0	1	13	0	0	0	0	3	1	k__Bacteria;p__Bacteroidetes;c__Sphingobacteria;o__Sphingobacteriales;f__Sphingobacteriaceae;g__SphingobacteriaceaeFA
1886	9	4	0	0	0	0	0	2	0	0	7	2	7	9	0	0	0	0	0	0	0	0	0	2	2	0	0	0	0	0	0	0	0	0	2	3	2	0	0	0	0	0	0	0	0	4	1	k__Bacteria;p__Planctomycetes;c__Planctomycea;o__Gemmatales;f__Gemmataceae;g__Gemmata
1888	0	0	0	9	0	0	0	1	0	0	0	0	0	0	0	0	0	0	0	0	0	2	0	0	0	0	0	0	0	0	2	0	0	0	0	0	0	0	0	0	0	0	0	1	0	0	0	k__Bacteria;p__Proteobacteria;c__Gammaproteobacteria;o__Enterobacteriales;f__Enterobacteriaceae;g__Trabulsiella
1891	0	17	0	0	0	0	0	0	1	0	4	7	0	0	0	0	0	0	0	0	5	1	1	12	3	2	0	0	0	0	0	4	7	7	18	34	2	0	0	1	1	0	0	0	19	10	8	k__Bacteria;p__Bacteroidetes;c__Sphingobacteria;o__Sphingobacteriales;f__SphingobacterialesOR;g__SphingobacterialesOR
1892	3	3	0	0	0	0	0	0	0	0	2	0	0	0	0	0	0	0	0	0	1	0	0	1	1	0	0	0	0	5	0	2	1	1	0	2	0	0	0	0	1	0	0	0	0	1	0	k__Bacteria;p__Acidobacteria;c__Solibacteres;o__Solibacterales;f__Solibacteraceae;g__Solibacter
1893	3	5	0	0	4	0	0	1	0	3	13	6	0	1	0	0	1	1	0	0	1	0	1	7	5	2	0	0	0	0	0	4	2	6	6	5	0	0	0	0	0	0	0	0	5	0	3	k__Bacteria;p__Proteobacteria;c__Alphaproteobacteria;o__Sphingomonadales;f__Sphingomonadaceae;g__Kaistobacter
1894	4	2	0	0	1	0	0	0	1	7	2	4	1	0	0	0	1	0	0	0	1	1	1	6	0	0	0	0	0	0	0	2	0	4	1	0	5	0	0	0	0	0	0	0	0	2	10	k__Bacteria;p__Gemmatimonadetes;c__Gemmatimonadetes;o__Gemmatimonadales;f__Gemmatimonadaceae;g__GemmatimonadaceaeFA
1896	1	0	0	0	0	0	0	0	0	0	1	1	0	1	0	0	0	0	0	0	0	0	1	1	0	0	0	0	0	1	0	0	0	1	2	1	1	0	0	0	0	0	0	0	0	1	0	k__Bacteria;p__Verrucomicrobia;c__Verrucomicrobiae;o__Verrucomicrobiales;f__VerrucomicrobialesOR;g__VerrucomicrobialesOR
1897	0	0	0	0	0	0	0	0	0	0	1	0	0	0	0	0	0	0	0	0	0	0	0	0	0	0	0	0	0	0	0	2	0	0	0	0	0	0	0	0	0	0	0	0	0	0	0	k__Bacteria;p__Gemmatimonadetes;c__Gemmatimonadetes;o__Gemmatimonadales;f__Gemmatimonadaceae;g__GemmatimonadaceaeFA
1899	0	0	0	0	0	0	0	0	0	0	2	0	0	0	0	0	0	0	0	0	1	0	1	0	0	0	0	0	0	0	0	0	0	1	1	0	0	0	0	0	0	5	0	1	0	0	0	k__Bacteria;p__Proteobacteria;c__Alphaproteobacteria;o__Rhodospirillales;f__Rhodospirillaceae;g__RhodospirillaceaeFA
1900	2	0	0	0	1	0	0	0	0	0	4	0	8	1	0	0	1	0	0	0	2	0	2	4	0	1	0	0	1	0	0	0	0	0	0	0	7	0	0	0	0	0	0	0	1	6	0	k__Bacteria;p__Proteobacteria;c__Betaproteobacteria;o__Rhodocyclales;f__RhodocyclalesOR;g__RhodocyclalesOR
1901	0	0	0	1	0	0	0	0	0	0	0	0	14	0	0	0	0	0	515	0	11	0	0	65	0	0	0	0	0	0	0	0	0	0	0	0	0	0	0	0	0	0	0	0	0	0	0	k__Bacteria;p__Bacteroidetes;c__Sphingobacteria;o__Sphingobacteriales;f__Sphingobacteriaceae;g__Olivibacter
1902	23	1	0	0	1	1	0	0	0	2	16	6	0	3	0	0	2	1	0	0	1	0	0	0	3	0	0	0	0	2	0	2	0	8	0	9	0	0	0	0	1	0	0	2	0	0	1	k__Bacteria;p__Actinobacteria;c__Actinobacteria;o__MC47;f__MC47OR;g__MC47OR
1903	0	0	0	0	0	0	0	0	0	0	0	0	0	0	0	0	1	0	0	0	0	0	0	0	0	0	0	0	0	0	0	0	0	0	0	0	0	0	1	0	0	0	0	0	0	0	0	k__Bacteria;p__Chloroflexi;c__Chloroflexi;o__Roseiflexales;f__Kouleothrixaceae;g__KouleothrixaceaeFA
1904	0	0	0	0	1	0	0	0	0	0	0	0	0	0	0	0	0	1	0	0	0	0	0	0	0	0	0	0	0	1	0	0	0	0	0	0	0	0	0	1	1	0	0	0	0	0	0	k__Bacteria;p__Chloroflexi;c__Chloroflexi;o__Roseiflexales;f__Kouleothrixaceae;g__Kouleothrix
1905	13	4	0	1	1	0	2	0	0	1	29	2	8	6	0	0	1	0	3	1	2	1	1	1	1	1	0	0	0	0	0	0	0	1	0	1	6	0	1	0	4	0	0	0	0	8	1	k__Bacteria;p__Actinobacteria;c__Actinobacteria;o__MC47;f__MC47OR;g__MC47OR
1906	7	5	0	0	0	1	0	0	1	2	10	27	0	0	0	0	0	0	0	0	0	0	1	3	4	0	0	0	0	0	0	2	1	31	11	3	2	0	0	0	2	0	0	1	4	1	30	k__Bacteria;p__Planctomycetes;c__Planctomycea;o__Pirellulales;f__Pirellulaceae;g__A17
1907	0	2	0	0	2	0	0	2	0	0	0	1	0	0	1	11	1	1	0	0	2	0	0	0	0	1	0	0	1	4	0	1	0	0	0	0	0	0	0	0	2	0	0	13	4	1	0	k__Bacteria;p__Firmicutes;c__Bacilli;o__Bacillales;f__Bacillaceae;g__Piscibacillus
1908	13	6	0	0	0	0	0	0	1	4	0	16	0	0	0	0	0	0	0	0	0	0	10	0	1	0	0	0	0	0	0	1	0	2	0	0	0	0	0	0	0	0	0	0	0	0	7	k__Bacteria;p__Bacteroidetes;c__Sphingobacteria;o__Sphingobacteriales;f__SphingobacterialesOR;g__SphingobacterialesOR
1909	3	4	0	0	1	1	0	0	0	0	7	15	0	3	0	0	0	0	0	0	1	0	2	4	4	2	0	0	0	0	0	0	0	3	5	3	4	0	0	0	1	0	0	0	0	1	7	k__Bacteria;p__Verrucomicrobia;c__Verrucomicrobiae;o__Verrucomicrobiales;f__VerrucomicrobialesOR;g__VerrucomicrobialesOR
1911	0	0	0	0	1	3	0	8	0	0	0	0	0	0	0	0	0	1	5	57	1	0	0	0	0	0	0	0	0	0	0	0	0	0	0	1	0	0	0	2	2	0	0	0	0	1	0	k__Bacteria;p__Proteobacteria;c__Alphaproteobacteria;o__Rhodospirillales;f__Acetobacteraceae;g__Roseomonas
1912	10	5	0	0	0	0	0	0	0	0	21	9	1	8	0	0	0	1	0	0	0	0	0	21	0	0	0	0	0	0	0	3	0	1	0	3	5	0	0	1	0	0	0	0	0	7	4	k__Bacteria;p__Proteobacteria;c__Deltaproteobacteria;o__Syntrophobacterales;f__Syntrophobacteraceae;g__SyntrophobacteraceaeFA
1913	0	0	0	0	32	15	0	0	0	0	0	0	0	0	0	0	12	7	0	0	0	1	0	0	0	0	0	0	2	21	0	0	0	0	1	0	0	0	0	19	4	0	0	0	0	0	0	k__Bacteria;p__Firmicutes;c__Clostridia;o__Clostridiales;f__Clostridiaceae;g__Clostridium
1914	2	2	0	0	1	0	0	0	0	0	3	2	0	5	0	0	1	0	0	0	0	0	0	0	2	0	0	0	0	0	0	0	0	0	0	1	0	0	0	0	1	0	0	0	0	0	0	k__Bacteria;p__Actinobacteria;c__Actinobacteria;o__MC47;f__MC47OR;g__MC47OR
1915	5	7	0	0	2	0	0	0	0	0	2	6	13	2	0	0	1	3	19	0	17	0	6	8	12	4	0	0	0	0	0	8	0	4	3	6	6	0	0	1	4	0	0	0	14	21	1	k__Bacteria;p__Actinobacteria;c__Actinobacteria;o__Solirubrobacterales;f__Solirubrobacteraceae;g__SolirubrobacteraceaeFA
1916	7	4	0	0	1	0	0	0	0	3	5	10	0	0	0	0	0	1	0	0	0	1	0	0	0	0	0	0	0	0	0	2	0	4	0	4	0	0	0	0	0	3	0	0	0	0	3	k__Bacteria;p__Chloroflexi;c__Anaerolineae;o__A4b;f__A4bOR;g__A4bOR
1919	0	0	0	0	0	0	0	0	0	0	0	0	0	4	0	0	0	0	0	0	0	0	0	1	0	0	0	0	0	0	0	0	0	0	0	0	0	0	0	0	0	0	0	0	0	0	0	k__Bacteria;p__Proteobacteria;c__Alphaproteobacteria;o__Rhodospirillales;f__Rhodospirillaceae;g__RhodospirillaceaeFA
1920	2	14	0	0	1	0	0	0	0	4	3	8	0	1	0	0	0	2	0	0	0	0	1	7	3	4	0	0	2	0	0	2	2	9	5	1	2	0	0	0	5	0	0	0	0	10	8	k__Bacteria;p__Chloroflexi;c__Chloroflexi;o__Roseiflexales;f__Kouleothrixaceae;g__KouleothrixaceaeFA
1921	2	5	0	0	0	0	0	0	0	0	0	1	0	1	0	0	0	0	0	0	0	0	0	0	2	0	0	0	0	0	0	0	0	0	0	0	1	0	0	0	0	0	0	0	0	0	0	k__Bacteria;p__Acidobacteria;c__Solibacteres;o__Solibacterales;f__Solibacteraceae;g__Solibacter
1922	0	0	0	0	0	0	0	0	0	0	0	0	0	0	0	0	0	0	0	0	0	0	0	0	0	0	0	0	0	0	0	1	0	0	0	0	0	0	0	0	0	0	0	0	0	0	0	k__Bacteria;p__Proteobacteria;c__Deltaproteobacteria;o__Myxococcales;f__MyxococcalesOR;g__MyxococcalesOR
1923	1	1	0	0	0	1	0	0	0	1	0	0	1	0	0	0	0	1	0	0	4	1	1	5	0	0	0	0	0	0	0	0	0	0	2	0	0	0	0	0	3	0	0	0	0	0	2	k__Bacteria;p__Planctomycetes;c__Phycisphaerae;o__PhycisphaeraeCL;f__PhycisphaeraeCL;g__PhycisphaeraeCL
1924	3	0	0	0	0	0	0	0	0	0	1	0	1	12	0	0	1	5	0	0	0	0	0	0	0	0	0	0	0	0	0	0	0	2	0	6	0	0	0	0	0	0	0	0	0	0	2	k__Bacteria;p__Chloroflexi;c__SOGA31;o__SOGA31CL;f__SOGA31CL;g__SOGA31CL
1925	5	6	0	0	0	0	0	0	0	0	3	2	3	8	0	0	1	0	0	0	0	0	0	0	3	0	0	0	0	1	0	0	0	2	0	0	1	0	0	0	1	0	0	1	0	0	0	k__Bacteria;p__Actinobacteria;c__Actinobacteria;o__Rubrobacterales;f__Rubrobacteraceae;g__Rubrobacter
1926	0	0	0	0	0	0	0	0	0	0	0	0	0	0	0	0	0	0	0	0	1	0	0	1	2	0	0	0	0	0	0	0	0	0	0	0	1	0	0	0	1	0	0	0	0	1	1	k__Bacteria;p__Bacteroidetes;c__Sphingobacteria;o__Sphingobacteriales;f__SphingobacterialesOR;g__SphingobacterialesOR
1927	0	0	0	0	1	0	0	0	0	0	0	0	0	0	0	0	0	0	0	0	0	0	0	0	0	0	0	0	0	0	0	0	0	0	0	0	0	0	0	0	0	0	0	0	0	0	0	k__Bacteria;p__Firmicutes;c__Bacilli;o__Bacillales;f__Thermoactinomycetaceae;g__ThermoactinomycetaceaeFA
1929	1	1	0	0	0	1	0	0	0	0	1	0	0	7	0	0	0	7	0	0	0	0	1	1	0	0	0	0	0	1	0	0	0	2	0	0	0	0	0	2	0	0	0	0	0	1	0	k__Bacteria;p__Planctomycetes;c__Planctomycea;o__Gemmatales;f__Isosphaeraceae;g__IsosphaeraceaeFA
1931	1	0	0	0	6	4	0	0	0	0	0	0	0	0	0	0	1	4	2	0	0	1	1	4	0	2	0	0	2	4	3	2	1	1	26	4	1	0	0	0	8	0	0	0	1	0	0	k__Bacteria;p__Proteobacteria;c__Alphaproteobacteria;o__Sphingomonadales;f__Sphingomonadaceae;g__Sphingomonas
1932	1	5	0	0	1	2	0	0	0	0	6	5	4	3	0	0	0	0	0	0	0	1	0	1	3	4	0	0	0	0	0	0	0	5	5	1	1	0	0	0	3	0	0	0	3	3	1	k__Bacteria;p__Actinobacteria;c__Actinobacteria;o__Acidimicrobiales;f__EB1017;g__EB1017FA
1933	1	0	0	0	0	0	0	0	0	0	0	0	0	0	0	0	1	3	0	0	0	0	1	0	0	0	0	0	0	0	0	0	0	0	0	0	0	0	0	0	0	0	0	0	0	0	0	k__Bacteria;p__Bacteroidetes;c__Sphingobacteria;o__Sphingobacteriales;f__SphingobacterialesOR;g__SphingobacterialesOR
1934	7	15	0	0	3	0	0	0	0	0	21	4	10	4	0	0	0	0	0	0	0	0	0	2	0	0	0	0	0	0	0	1	0	0	0	0	13	0	0	0	0	0	0	0	0	4	12	k__Bacteria;p__Firmicutes;c__Clostridia;o__Clostridiales;f__Symbiobacteriaceae;g__SymbiobacteriaceaeFA
1935	5	6	0	0	1	1	0	0	0	3	8	12	5	2	0	0	1	5	2	0	6	0	3	8	9	8	0	0	1	3	0	2	3	4	9	11	19	0	0	1	7	0	0	0	5	8	8	k__Bacteria;p__Actinobacteria;c__Actinobacteria;o__MC47;f__MC47OR;g__MC47OR
1936	2	0	0	0	0	0	0	0	0	0	4	0	0	2	0	0	0	0	0	0	0	0	0	0	0	0	0	0	0	0	0	0	0	2	0	0	0	0	0	0	0	0	0	0	0	0	0	k__Bacteria;p__Proteobacteria;c__Betaproteobacteria;o__Rhodocyclales;f__RhodocyclalesOR;g__RhodocyclalesOR
1937	23	0	0	0	0	0	0	0	1	0	6	1	0	3	0	0	0	0	0	0	0	0	0	0	3	0	0	0	0	0	0	0	0	0	0	2	0	0	0	0	0	0	0	1	0	1	0	k__Bacteria;p__Gemmatimonadetes;c__Gemmatimonadetes;o__GemmatimonadetesCL;f__GemmatimonadetesCL;g__GemmatimonadetesCL
1938	0	0	0	0	0	0	0	0	0	0	3	5	0	0	0	0	0	0	0	0	1	1	0	0	0	0	0	0	0	0	0	7	0	8	4	1	0	0	0	1	0	0	0	0	0	0	4	k__Bacteria;p__Gemmatimonadetes;c__Gemmatimonadetes;o__Gemmatimonadales;f__Gemmatimonadaceae;g__GemmatimonadaceaeFA
1939	0	1	0	0	0	0	0	0	0	0	1	0	1	5	0	0	0	0	0	0	0	0	2	4	1	0	0	0	0	0	0	0	0	0	0	0	0	0	0	0	0	0	0	0	0	11	0	k__Archaea;p__Euryarchaeota;c__Thermoplasmata;o__E2;f__E2OR;g__E2OR
1941	0	18	0	0	1	0	0	0	0	7	24	10	6	0	0	0	0	2	0	0	16	4	0	66	11	8	0	0	0	0	0	2	30	2	48	21	1	0	0	0	1	0	0	0	31	2	14	k__Bacteria;p__Proteobacteria;c__Alphaproteobacteria;o__Rhodospirillales;f__Rhodospirillaceae;g__RhodospirillaceaeFA
1942	2	0	0	0	0	0	0	0	11	17	1	0	5	1	0	0	0	0	0	0	30	7	3	0	0	2	0	0	0	0	0	13	0	0	0	0	2	0	0	0	2	0	1	55	5	2	1	k__Bacteria;p__Firmicutes;c__Bacilli;o__Bacillales;f__Paenibacillaceae;g__Paenibacillus
1943	0	0	0	0	0	0	0	0	0	0	1	0	0	0	0	0	0	0	0	0	0	0	0	1	0	0	0	0	0	0	0	0	0	0	0	0	0	0	0	0	0	0	2	0	0	0	0	k__Bacteria;p__Bacteroidetes;c__Flavobacteria;o__FlavobacteriaCL;f__FlavobacteriaCL;g__FlavobacteriaCL
1945	13	9	0	0	45	34	0	0	0	8	3	4	0	0	0	0	20	7	0	0	0	0	0	5	3	34	0	0	4	47	0	0	0	0	2	0	0	0	0	13	17	0	0	0	0	2	1	k__Bacteria;p__Firmicutes;c__Clostridia;o__Clostridiales;f__Clostridiaceae;g__Clostridium
1946	1	0	0	0	0	0	0	0	0	0	0	0	0	0	0	0	0	0	0	0	0	0	0	0	2	0	0	0	0	0	0	0	0	1	0	1	0	0	0	0	0	0	0	0	0	0	0	k__Bacteria;p__SC4;c__SC4PH;o__SC4PH;f__SC4PH;g__SC4PH
1947	7	4	0	0	1	0	0	0	0	1	8	2	0	0	0	0	0	0	0	0	0	0	0	0	1	0	0	0	0	0	0	1	0	1	1	0	0	0	0	0	0	0	0	0	1	0	0	k__Bacteria;p__Proteobacteria;c__Betaproteobacteria;o__BetaproteobacteriaCL;f__BetaproteobacteriaCL;g__BetaproteobacteriaCL
1948	1	0	0	0	0	0	0	0	0	0	6	0	0	4	0	0	0	0	0	0	0	0	0	0	0	0	0	0	0	0	0	0	0	0	0	4	0	0	1	0	0	0	1	0	0	0	1	k__Bacteria;p__Proteobacteria;c__Betaproteobacteria;o__Rhodocyclales;f__RhodocyclalesOR;g__RhodocyclalesOR
1949	3	0	0	0	1	0	0	0	0	0	2	3	0	8	0	0	0	0	0	0	0	0	0	0	1	0	0	0	1	0	0	4	0	2	2	1	0	0	0	0	0	0	0	0	0	0	5	k__Bacteria;p__Planctomycetes;c__Planctomycea;o__Planctomycetales;f__Planctomycetaceae;g__Planctomyces
1950	6	0	0	0	0	0	0	0	0	1	1	0	0	1	0	0	0	0	0	0	0	0	0	0	1	0	0	0	0	0	0	0	0	1	0	2	0	0	0	0	0	0	0	0	0	0	0	k__Bacteria;p__Proteobacteria;c__Alphaproteobacteria;o__Rhizobiales;f__RhizobialesOR;g__RhizobialesOR
1951	2	10	0	0	1	2	0	0	0	2	1	6	19	1	0	0	3	0	0	0	1	1	7	2	5	9	0	0	0	0	0	1	1	1	4	6	8	0	0	0	3	0	0	0	0	16	2	k__Bacteria;p__Acidobacteria;c__Solibacteres;o__Solibacterales;f__Solibacteraceae;g__Solibacter
1952	6	4	0	0	0	2	0	0	0	0	6	4	22	3	0	0	1	1	0	0	1	1	3	4	0	0	0	0	0	0	0	0	0	1	1	1	10	0	0	0	0	0	0	0	0	17	0	k__Bacteria;p__Armatimonadetes;c__S1a_1H;o__S1a_1HCL;f__S1a_1HCL;g__S1a_1HCL
1953	1	1	0	0	0	0	0	0	0	0	4	2	0	0	0	0	0	0	0	0	0	0	0	0	0	0	0	0	0	0	0	0	0	1	4	0	0	3	4	0	0	0	0	0	0	0	3	k__Bacteria;p__Verrucomicrobia;c__Verrucomicrobiae;o__Verrucomicrobiales;f__Verrucomicrobiaceae;g__VerrucomicrobiaceaeFA
1954	9	2	0	0	1	0	0	0	0	0	7	2	0	7	0	0	0	3	0	0	1	0	1	0	2	2	0	0	1	1	0	1	0	2	2	1	2	0	0	1	0	0	0	1	0	0	0	k__Bacteria;p__Acidobacteria;c__Acidobacteria;o__Acidobacteriales;f__AcidobacterialesOR;g__AcidobacterialesOR
1955	0	0	0	0	0	0	0	0	0	0	0	0	0	0	0	0	0	2	0	0	0	0	0	0	0	0	0	0	0	0	0	0	0	0	0	0	0	0	0	1	0	0	0	0	0	0	0	k__Bacteria;p__Proteobacteria;c__Gammaproteobacteria;o__Oceanospirillales
1956	6	3	0	0	0	0	0	0	0	0	4	31	0	1	0	1	0	2	0	0	1	0	0	0	5	1	0	0	0	1	0	0	0	2	1	3	3	0	0	1	0	0	0	0	2	3	1	k__Bacteria;p__Bacteroidetes;c__Sphingobacteria;o__Sphingobacteriales;f__SphingobacterialesOR;g__SphingobacterialesOR
1957	1	1	0	0	0	0	0	0	1	0	22	0	0	0	0	0	0	0	0	1	1	0	0	3	1	11	0	0	0	0	0	3	3	3	12	3	1	0	0	0	0	0	0	0	4	0	36	k__Bacteria;p__Acidobacteria;c__AcidobacteriaPH;o__AcidobacteriaPH;f__AcidobacteriaPH;g__AcidobacteriaPH
1958	1	4	0	0	0	0	0	0	0	1	7	4	1	2	0	0	0	0	0	0	0	0	0	2	0	2	0	0	0	0	0	2	0	1	0	1	0	0	0	0	0	0	0	0	0	1	1	k__Bacteria;p__Actinobacteria;c__Actinobacteria;o__Acidimicrobiales;f__EB1017;g__EB1017FA
1959	0	3	0	0	0	0	0	5	0	4	5	6	22	6	0	0	0	2	0	0	7	7	18	19	9	23	0	0	0	1	0	0	3	7	12	4	12	0	0	1	3	0	0	1	1	9	7	k__Bacteria;p__Verrucomicrobia;c__Verrucomicrobiae;o__Verrucomicrobiales;f__VerrucomicrobialesOR;g__VerrucomicrobialesOR
1960	0	0	0	0	0	0	0	0	0	0	2	0	13	1	0	0	0	0	0	0	1	0	0	0	0	0	0	0	0	1	0	0	0	0	0	0	17	0	0	0	0	0	0	0	0	7	0	k__Bacteria;p__Acidobacteria;c__AcidobacteriaPH;o__AcidobacteriaPH;f__AcidobacteriaPH;g__AcidobacteriaPH
1962	1	1	0	0	9	4	0	0	0	0	0	1	1	0	0	0	18	5	21	0	0	0	0	0	1	0	0	0	3	27	0	0	0	0	0	0	0	0	0	9	4	0	0	0	0	0	0	k__Bacteria;p__Actinobacteria;c__Actinobacteria;o__Actinomycetales;f__Intrasporangiaceae;g__IntrasporangiaceaeFA
1963	6	7	0	0	1	2	12	2	0	2	10	3	1	2	0	1	0	1	1	0	3	0	1	7	1	2	0	0	0	0	1	5	0	5	7	9	1	0	0	0	3	3	4	0	2	2	3	k__Bacteria;p__Proteobacteria;c__Alphaproteobacteria;o__Rhizobiales;f__Hyphomicrobiaceae;g__Rhodoplanes
1964	5	4	0	0	2	1	2	2	2	1	3	3	1	5	0	0	1	5	0	0	4	0	3	5	1	0	0	0	2	9	1	1	1	3	9	3	1	0	0	3	8	1	0	0	5	2	11	k__Bacteria;p__Actinobacteria;c__Actinobacteria;o__Actinomycetales;f__Nocardioidaceae;g__NocardioidaceaeFA
1965	1	2	0	0	1	2	0	1	0	0	5	1	1	0	0	0	3	1	0	0	6	0	1	1	2	1	0	0	1	0	1	2	6	1	5	1	1	0	0	0	4	0	0	0	5	1	3	k__Bacteria;p__Proteobacteria;c__Alphaproteobacteria;o__Rhizobiales;f__Hyphomicrobiaceae;g__Devosia
1966	1	0	0	0	0	0	0	0	0	0	2	2	8	2	0	0	0	0	0	0	1	0	10	1	3	8	0	0	1	0	0	0	3	0	5	2	10	0	0	1	2	0	0	0	1	3	1	k__Bacteria;p__Acidobacteria;c__Solibacteres;o__Solibacterales;f__Solibacteraceae;g__Solibacter
1967	3	0	0	0	13	2	0	0	0	1	6	10	13	11	0	0	9	17	0	0	4	3	24	17	15	21	0	0	0	1	0	3	5	13	16	5	22	0	0	8	3	0	0	0	4	123	1	k__Bacteria;p__Bacteroidetes;c__Sphingobacteria;o__Sphingobacteriales;f__SphingobacterialesOR;g__SphingobacterialesOR
1968	1	0	0	0	0	1	0	0	0	1	0	1	0	1	0	0	0	0	0	0	0	0	0	0	0	0	0	0	0	0	0	0	0	0	0	0	0	0	0	0	0	0	0	0	0	0	0	k__Bacteria;p__CCM11b;c__CCM11bPH;o__CCM11bPH;f__CCM11bPH;g__CCM11bPH
1969	0	0	0	0	0	1	0	0	0	0	0	0	0	0	0	0	0	0	0	0	0	0	0	0	0	0	0	0	0	0	0	0	0	0	0	0	0	0	0	0	0	0	1	0	0	0	0	k__Bacteria;p__Proteobacteria;c__Alphaproteobacteria;o__Sphingomonadales;f__SphingomonadalesOR;g__SphingomonadalesOR
1970	0	0	0	0	0	0	0	0	0	0	1	0	0	0	0	0	1	0	0	0	0	0	0	0	0	0	0	0	0	0	0	0	0	0	0	0	0	0	0	1	0	0	0	0	0	0	0	k__Bacteria;p__Proteobacteria;c__Betaproteobacteria;o__Rhodocyclales;f__RhodocyclalesOR;g__RhodocyclalesOR
1971	0	1	0	0	0	1	0	0	1	1	17	2	18	10	0	0	0	0	0	0	46	2	18	13	25	5	0	0	0	0	0	1	4	4	6	3	6	0	0	0	0	0	0	0	0	24	11	k__Bacteria;p__Bacteroidetes;c__Sphingobacteria;o__Sphingobacteriales;f__SphingobacterialesOR;g__SphingobacterialesOR
1972	4	0	0	0	0	0	0	0	0	0	7	1	2	13	0	0	0	0	0	0	0	0	1	0	0	0	0	0	0	0	0	0	0	0	0	5	0	0	0	0	0	0	0	0	0	1	1	k__Archaea;p__Euryarchaeota;c__Thermoplasmata;o__E2;f__E2OR;g__E2OR
1974	10	2	0	0	7	0	0	0	1	5	10	7	6	6	0	0	12	19	0	0	4	0	1	8	29	6	0	0	1	6	0	5	0	12	8	16	25	0	0	21	1	0	0	0	9	40	7	k__Bacteria;p__Bacteroidetes;c__Sphingobacteria;o__Sphingobacteriales;f__SphingobacterialesOR;g__SphingobacterialesOR
1975	0	23	0	0	1	1	0	1	0	26	0	56	0	0	0	0	0	0	0	0	0	0	0	1	22	1	0	0	0	0	0	0	0	3	5	0	0	0	0	0	1	0	0	0	2	0	0	k__Bacteria;p__Acidobacteria;c__AcidobacteriaPH;o__AcidobacteriaPH;f__AcidobacteriaPH;g__AcidobacteriaPH
1977	1	0	0	0	2	1	0	0	0	0	0	0	0	0	0	0	1	10	0	0	0	0	0	1	0	0	0	0	0	4	0	0	0	0	0	0	0	0	0	1	2	0	0	20	2	0	0	k__Bacteria;p__Firmicutes;c__Bacilli;o__Exiguobacterales;f__Exiguobacteraceae;g__Exiguobacterium
1978	13	4	0	0	1	0	0	0	0	0	13	2	1	6	0	0	0	2	0	0	0	0	0	0	2	0	0	0	0	0	0	2	0	5	0	5	0	0	0	0	0	0	0	0	0	0	3	k__Bacteria;p__Planctomycetes;c__Phycisphaerae;o__PhycisphaeraeCL;f__PhycisphaeraeCL;g__PhycisphaeraeCL
1979	2	6	0	0	0	0	0	0	0	0	0	1	1	1	0	0	0	0	0	0	0	0	0	0	0	0	0	0	1	1	0	0	0	0	0	0	0	0	0	0	3	0	0	0	0	1	0	k__Bacteria;p__Actinobacteria;c__Actinobacteria;o__Actinomycetales;f__Williamsiaceae;g__WilliamsiaceaeFA
1980	0	0	0	0	0	2	0	0	0	0	2	4	9	3	0	0	0	0	0	0	1	0	0	4	0	0	0	0	0	1	0	3	0	2	0	0	6	0	0	0	0	0	3	2	1	0	17	k__Bacteria;p__Actinobacteria;c__Actinobacteria;o__Actinomycetales;f__Thermomonosporaceae;g__Actinomadura
1981	0	0	0	3	0	0	0	3	0	0	4	0	0	0	0	0	0	0	0	0	0	0	0	0	0	0	0	0	0	0	0	0	0	0	0	0	0	0	0	0	0	0	0	0	12	0	0	k__Bacteria;p__Cyanobacteria;c__Oscillatoriophycideae;o__Oscillatoriales;f__Phormidiaceae;g__PhormidiaceaeFA
1982	1	5	0	0	0	0	0	4	0	1	12	3	21	8	0	0	0	0	0	0	4	0	9	4	11	58	0	0	0	0	0	5	18	5	37	29	24	0	0	0	11	0	0	0	13	27	6	k__Bacteria;p__Acidobacteria;c__Solibacteres;o__Solibacterales;f__Solibacteraceae;g__Solibacter
1983	2	3	0	0	2	0	0	0	0	0	0	0	0	2	2	0	0	0	76	0	1	0	0	0	0	0	0	0	0	0	1	1	0	0	0	0	0	1	0	0	7	0	0	0	0	0	0	k__Bacteria;p__Proteobacteria;c__Alphaproteobacteria;o__Rhodospirillales;f__Rhodospirillaceae;g__Azospirillum
1985	1	0	0	0	0	0	0	0	0	1	0	0	0	0	0	0	0	0	0	0	0	0	0	0	0	1	0	0	0	0	0	0	1	1	2	1	0	0	0	0	0	0	0	0	0	0	5	k__Bacteria;p__Proteobacteria;c__Deltaproteobacteria;o__Myxococcales;f__MyxococcalesOR;g__MyxococcalesOR
1987	1	0	0	0	0	0	0	0	0	0	0	0	0	3	0	0	0	0	0	0	0	0	0	0	0	0	0	0	0	0	0	0	0	0	0	0	0	0	0	0	0	0	0	0	0	0	0	k__Bacteria;p__Proteobacteria;c__Betaproteobacteria;o__Nitrosomonadales;f__NitrosomonadalesOR;g__NitrosomonadalesOR
1989	0	0	0	0	0	0	0	0	0	0	6	1	0	1	0	0	0	0	0	0	0	0	0	0	0	0	0	0	0	0	0	0	0	0	0	0	0	0	0	0	0	0	0	0	0	0	0	k__Bacteria;p__Proteobacteria;c__Deltaproteobacteria;o__Entotheonellales;f__Entotheonellaceae;g__Entotheonella
1990	24	27	0	0	1	1	0	0	0	2	61	3	0	1	0	0	0	0	0	0	0	0	0	0	13	0	0	0	0	0	0	4	0	3	0	0	0	0	0	0	9	0	0	0	0	0	0	k__Bacteria;p__Actinobacteria;c__Actinobacteria;o__ActinobacteriaCL;f__ActinobacteriaCL;g__ActinobacteriaCL
1991	4	4	0	0	1	0	0	0	0	0	2	3	4	33	0	0	0	0	0	0	2	0	1	3	2	4	0	0	0	0	0	2	0	0	0	3	17	0	0	0	0	0	0	0	1	8	1	k__Bacteria;p__Acidobacteria;c__Chloracidobacteria;o__ChloracidobacteriaCL;f__ChloracidobacteriaCL;g__ChloracidobacteriaCL
1992	2	2	0	0	3	2	4	0	0	0	3	6	4	1	0	0	1	3	5	0	13	2	2	2	3	5	0	0	1	2	0	2	1	3	2	2	3	0	0	0	2	0	0	0	4	10	0	k__Bacteria;p__Actinobacteria;c__Actinobacteria;o__Solirubrobacterales;f__Solirubrobacteraceae;g__SolirubrobacteraceaeFA
1993	0	7	0	0	0	0	0	0	0	0	10	1	3	4	0	0	0	0	0	0	1	0	0	0	4	1	0	0	0	0	0	0	0	2	0	3	3	0	0	0	0	0	0	0	0	0	0	k__Bacteria;p__Nitrospirae;c__Nitrospira;o__Nitrospirales;f__Nitrospiraceae;g__Nitrospira
1994	0	0	0	0	0	0	0	0	0	1	0	0	0	0	0	0	0	0	0	0	0	0	0	1	0	1	0	0	0	0	0	0	0	0	0	0	0	0	0	0	0	0	1	0	0	0	3	k__Bacteria;p__Proteobacteria;c__Gammaproteobacteria;o__Xanthomonadales;f__Sinobacteraceae;g__SinobacteraceaeFA
1997	1	1	0	0	4	2	0	0	0	0	0	2	47	12	0	0	30	13	0	0	16	1	19	2	1	34	0	0	0	7	0	0	4	0	7	0	15	0	0	6	20	0	0	0	0	50	0	k__Bacteria;p__Chloroflexi;c__ChloroflexiPH;o__ChloroflexiPH;f__ChloroflexiPH;g__ChloroflexiPH
1998	4	1	0	0	0	0	0	1	0	0	0	0	3	0	0	0	0	0	0	0	13	0	2	2	8	17	0	0	0	0	0	0	9	0	43	31	4	0	0	0	4	0	0	0	15	3	11	k__Bacteria;p__Actinobacteria;c__Actinobacteria;o__Actinomycetales;f__Actinosynnemataceae
1999	0	0	0	0	0	0	0	0	0	0	0	0	0	1	0	0	0	0	0	0	0	0	0	0	0	0	0	0	0	0	0	0	0	0	0	0	0	0	0	0	0	0	0	0	0	1	0	k__Bacteria;p__Proteobacteria;c__Alphaproteobacteria;o__Rhodospirillales;f__Rhodospirillaceae;g__RhodospirillaceaeFA
2000	3	0	0	0	0	0	0	0	0	0	4	2	0	0	0	0	0	0	0	0	0	0	1	1	0	2	0	0	0	0	0	0	0	0	3	4	0	0	0	0	0	0	0	0	0	0	5	k__Bacteria;p__Bacteroidetes;c__Sphingobacteria;o__Sphingobacteriales;f__SphingobacterialesOR;g__SphingobacterialesOR
2001	0	1	0	0	1	0	0	0	0	0	4	3	1	10	0	0	0	0	0	0	1	0	1	1	0	1	0	0	0	1	0	0	0	3	0	0	1	0	0	0	0	0	0	0	3	2	5	k__Bacteria;p__Planctomycetes;c__Planctomycea;o__Pirellulales;f__PirellulalesOR;g__PirellulalesOR
2002	1	2	0	0	0	0	0	0	0	0	6	14	0	25	0	0	1	1	0	0	0	0	0	0	0	0	0	0	0	0	0	0	0	3	0	10	1	0	0	0	0	0	0	0	0	1	4	k__Bacteria;p__Armatimonadetes;c__CH21;o__CH21CL;f__CH21CL;g__CH21CL
2003	2	4	0	0	0	0	0	0	0	0	2	2	8	3	0	0	1	0	0	0	1	0	2	1	2	0	0	0	0	0	0	0	0	1	0	1	0	0	0	0	2	0	0	0	0	0	0	k__Bacteria;p__Chloroflexi;c__Bljii12;o__B07_WMSP1;f__AKYH910;g__AKYH910FA
2004	0	0	0	0	0	0	0	0	0	0	0	1	0	8	0	0	1	0	0	0	0	0	0	0	6	0	0	0	0	0	0	0	0	0	0	8	0	0	0	0	0	0	0	0	0	0	0	k__Bacteria;p__Actinobacteria;c__Actinobacteria;o__Euzebiales;f__Euzebiaceae;g__Euzebia
2006	4	9	0	0	4	2	2	0	0	2	9	25	1	0	0	0	0	0	0	0	0	0	2	0	0	1	0	0	2	0	0	3	0	21	3	7	3	0	0	0	0	0	0	0	0	0	9	k__Bacteria;p__Bacteroidetes
2007	1	0	0	0	0	0	0	0	0	0	9	14	0	0	0	0	0	1	0	0	1	0	1	0	0	0	0	0	0	0	0	4	0	13	2	0	0	0	0	0	0	0	0	0	0	0	6	k__Bacteria;p__Verrucomicrobia;c__Verrucomicrobiae;o__Verrucomicrobiales;f__VerrucomicrobialesOR;g__VerrucomicrobialesOR
2008	0	0	0	0	0	0	0	0	0	0	1	0	0	2	0	0	0	1	0	0	0	0	0	1	0	0	0	0	0	0	0	5	1	2	2	0	0	0	0	0	0	0	0	0	0	0	1	k__Bacteria;p__Proteobacteria;c__Deltaproteobacteria;o__Myxococcales;f__Polyangiaceae;g__PolyangiaceaeFA
2009	13	6	0	0	0	0	0	0	0	0	5	6	0	14	0	0	0	1	0	0	0	0	0	1	2	0	0	0	0	1	0	1	1	5	0	5	0	0	0	2	0	0	0	1	0	0	4	k__Bacteria;p__Acidobacteria;c__Acidobacteria;o__Acidobacteriales;f__AcidobacterialesOR;g__AcidobacterialesOR
2010	1	11	0	0	0	3	0	0	0	1	16	11	5	2	0	0	0	0	0	0	3	2	7	32	0	5	0	0	0	0	0	6	4	4	7	4	7	0	0	0	0	0	0	0	3	5	32	k__Bacteria;p__Acidobacteria;c__Chloracidobacteria;o__ChloracidobacteriaCL;f__ChloracidobacteriaCL;g__ChloracidobacteriaCL
2012	5	1	0	0	0	0	0	0	0	0	3	3	0	4	0	0	0	1	0	0	1	0	0	0	0	0	0	0	0	0	0	0	0	0	0	4	0	0	0	0	0	0	0	0	0	0	4	k__Bacteria
2013	0	1	0	0	1	1	0	0	0	0	0	0	0	0	0	0	0	4	0	0	0	0	0	1	0	0	0	0	0	2	0	0	0	1	2	2	0	0	0	0	12	0	0	0	5	0	0	k__Bacteria;p__Armatimonadetes;c__CH21;o__CH21CL;f__CH21CL;g__CH21CL
2014	0	1	0	0	0	0	0	1	0	0	1	0	4	3	3	0	1	1	0	0	2	0	3	6	0	3	0	0	0	0	0	1	1	1	4	4	1	0	0	1	5	0	0	0	2	9	0	k__Bacteria;p__Proteobacteria;c__Deltaproteobacteria;o__MIZ46;f__MIZ46OR;g__MIZ46OR
2015	1	1	0	0	1	0	0	0	0	1	5	5	0	1	0	0	3	2	1	0	3	0	5	3	0	2	0	0	0	4	0	1	0	1	2	0	4	0	0	0	0	0	0	0	1	1	3	k__Bacteria;p__Proteobacteria;c__Betaproteobacteria;o__Burkholderiales;f__Comamonadaceae;g__Xenophilus
2016	0	2	0	0	2	1	0	0	0	4	12	3	2	0	0	0	1	0	1	0	3	0	10	1	0	3	0	0	0	1	0	10	2	15	75	15	0	0	0	0	1	0	0	1	8	9	173	k__Bacteria;p__Acidobacteria;c__Sva0725;o__Sva0725;f__Sva0725OR;g__Sva0725OR
2017	8	0	0	0	0	0	0	0	0	0	0	0	8	3	0	0	0	0	0	0	3	1	1	3	1	0	0	0	0	0	0	0	0	0	0	0	0	0	0	0	0	0	0	0	0	3	0	k__Bacteria;p__Actinobacteria;c__Actinobacteria;o__Actinomycetales;f__Nocardioidaceae;g__Actinopolymorpha
2018	4	8	0	0	0	1	0	0	0	0	4	0	1	0	0	0	1	1	0	0	0	0	0	2	3	0	0	0	0	1	0	0	0	0	0	1	3	0	0	0	0	0	1	0	0	3	1	k__Bacteria;p__Chloroflexi;c__SOGA31;o__SOGA31CL;f__SOGA31CL;g__SOGA31CL
2020	0	0	0	0	0	0	0	0	0	0	0	0	0	0	0	0	0	0	0	0	1	0	0	0	0	0	0	0	0	0	0	0	0	0	1	0	0	0	0	0	0	0	0	0	0	0	0	k__Bacteria
2021	0	0	0	0	5	56	0	0	0	0	0	0	0	0	0	0	0	0	0	0	0	0	0	0	0	2	0	0	8	3	0	0	0	1	0	0	0	0	0	1	51	0	0	0	1	0	0	k__Bacteria;p__Bacteroidetes;c__Sphingobacteria;o__Sphingobacteriales;f__Flexibacteraceae;g__Hymenobacter
2024	1	4	0	0	2	0	0	0	1	3	14	5	1	0	8	0	0	0	0	0	1	0	1	2	4	5	0	0	1	1	0	1	2	3	6	1	0	0	0	0	0	0	0	0	3	2	5	k__Bacteria;p__Gemmatimonadetes;c__Gemmatimonadetes;o__Gemmatimonadales;f__Gemmatimonadaceae;g__Gemmatimonas
2025	0	0	0	0	2	1	0	0	0	0	29	0	0	0	0	0	0	0	0	0	2	1	0	2	0	1	0	0	0	0	0	0	1	4	1	4	0	0	0	1	0	0	0	0	3	1	2	k__Bacteria;p__Actinobacteria;c__Actinobacteria;o__Actinomycetales
2026	2	1	0	0	0	3	0	0	0	2	4	17	0	0	0	0	0	0	0	0	0	1	0	0	1	0	0	0	0	0	0	1	0	2	0	0	0	0	0	0	2	0	0	0	0	0	2	k__Bacteria;p__Gemmatimonadetes;c__Gemmatimonadetes;o__Gemmatimonadales;f__Gemmatimonadaceae;g__GemmatimonadaceaeFA
2027	0	0	0	0	0	0	0	0	3	49	0	0	0	0	1	0	0	1	3	1	0	55	0	0	0	0	0	0	0	0	3	0	0	0	0	0	0	0	0	0	0	0	0	3	0	0	0	k__Bacteria;p__Proteobacteria;c__Gammaproteobacteria;o__Enterobacteriales;f__Enterobacteriaceae;g__EnterobacteriaceaeFA
2028	0	0	0	0	0	0	0	0	0	0	0	0	0	0	0	0	0	0	0	0	0	0	0	0	0	0	0	0	0	0	0	0	0	0	0	0	0	0	0	1	0	0	0	0	0	0	0	k__Bacteria;p__WS3;c__PRR_12;o__Sediment_1;f__Sediment_1OR;g__Sediment_1OR
2029	1	1	0	0	0	0	0	0	0	0	6	9	0	1	0	0	0	0	0	0	1	0	3	1	0	0	0	0	0	0	0	0	0	0	0	3	1	0	0	0	0	0	0	1	0	0	3	k__Archaea;p__Euryarchaeota
2030	0	0	0	0	1	0	0	0	0	0	2	0	0	1	0	0	0	0	0	0	0	0	0	0	0	0	0	0	0	3	0	0	0	2	1	0	0	0	0	1	0	0	0	1	0	0	1	k__Bacteria;p__Chloroflexi;c__Thermomicrobia;o__HN1_15;f__HN1_15OR;g__HN1_15OR
2032	7	1	0	0	0	0	0	0	0	0	10	5	0	3	0	0	0	0	0	0	0	0	0	1	0	0	0	0	0	0	0	0	0	3	0	10	1	0	0	0	0	0	0	0	0	0	5	k__Bacteria;p__Acidobacteria;c__Acidobacteria_5;o__Acidobacteria_5CL;f__Acidobacteria_5CL;g__Acidobacteria_5CL
2033	17	8	0	1	3	0	0	0	2	1	12	16	1	2	0	0	0	1	0	0	0	0	1	0	3	2	0	0	1	1	0	5	0	11	3	1	0	0	0	1	1	0	0	0	0	4	3	k__Bacteria;p__Chloroflexi;c__SOGA31;o__SOGA31CL;f__SOGA31CL;g__SOGA31CL
2034	4	9	0	0	0	0	0	0	2	2	25	10	3	7	0	0	0	0	0	0	2	0	2	3	3	1	0	0	0	1	0	6	0	5	5	2	1	0	0	2	2	0	0	0	1	12	2	k__Bacteria;p__Actinobacteria;c__Actinobacteria;o__Acidimicrobiales;f__Iamiaceae;g__IamiaceaeFA
2035	2	12	0	1	0	0	0	0	0	0	10	4	1	1	0	0	0	0	0	1	1	0	4	11	17	13	0	0	1	0	0	6	1	4	19	2	7	0	0	3	0	0	0	0	4	7	8	k__Bacteria;p__Acidobacteria;c__Solibacteres;o__Solibacterales;f__Solibacteraceae;g__Solibacter
2036	0	1	0	0	0	0	0	0	0	0	0	1	0	0	0	0	0	2	0	0	0	1	0	0	0	0	0	0	0	0	0	0	0	0	2	0	0	0	0	0	0	0	0	0	0	0	0	k__Bacteria;p__Acidobacteria;c__Solibacteres;o__Solibacterales;f__Solibacteraceae;g__Solibacter
2037	0	0	0	0	0	1	0	0	0	0	1	0	0	0	0	0	0	0	0	0	0	0	0	1	0	0	0	0	0	0	0	0	1	1	2	1	0	0	0	0	1	0	0	0	13	0	3	k__Bacteria;p__Proteobacteria;c__Alphaproteobacteria;o__Caulobacterales;f__Caulobacteraceae;g__Asticcacaulis
2039	0	0	0	0	5	0	0	0	0	0	0	0	0	0	0	0	14	0	0	0	0	0	0	0	0	0	0	0	0	8	0	0	0	0	0	0	0	0	0	27	0	0	0	0	0	0	0	k__Bacteria;p__Firmicutes;c__Bacilli;o__Bacillales;f__Staphylococcaceae;g__Salinicoccus
2041	5	7	0	0	0	0	0	0	1	1	8	21	0	0	11	0	0	0	0	0	1	1	4	0	4	1	0	0	1	0	0	0	0	14	5	1	1	0	0	0	0	0	0	0	0	0	1	k__Bacteria;p__Bacteroidetes;c__Sphingobacteria;o__Sphingobacteriales;f__SphingobacterialesOR;g__SphingobacterialesOR
2042	2	13	0	0	0	0	0	0	0	0	24	7	6	2	0	0	0	0	0	0	0	1	4	17	2	8	0	0	0	0	1	3	2	16	12	60	11	0	0	0	0	0	0	0	27	14	15	k__Bacteria;p__Acidobacteria;c__Chloracidobacteria;o__ChloracidobacteriaCL;f__ChloracidobacteriaCL;g__ChloracidobacteriaCL
2043	1	0	0	0	0	0	0	0	0	0	1	0	0	0	0	0	0	0	0	0	0	0	0	0	0	0	0	0	0	0	0	2	0	1	0	0	0	0	0	0	0	0	0	0	0	0	8	k__Bacteria;p__Planctomycetes;c__Planctomycea;o__Pirellulales;f__PirellulalesOR;g__PirellulalesOR
2044	3	3	0	0	0	2	0	0	0	2	2	3	0	0	0	0	0	0	0	0	0	0	1	0	0	1	0	0	0	0	0	1	0	5	0	0	1	0	0	0	1	0	2	0	0	0	3	k__Bacteria;p__Planctomycetes;c__Planctomycea;o__Gemmatales;f__Gemmataceae;g__Gemmata
2045	4	1	0	0	1	0	0	0	0	0	0	0	0	0	0	0	1	4	0	0	1	0	0	0	0	0	0	0	0	1	0	0	0	2	0	1	0	0	0	1	0	0	0	0	0	0	0	k__Bacteria;p__Gemmatimonadetes;c__Gemmatimonadetes;o__GemmatimonadetesCL;f__GemmatimonadetesCL;g__GemmatimonadetesCL
2047	1	0	0	0	2	1	0	2	0	1	1	2	0	0	0	0	2	2	1	1	4	0	4	1	0	0	0	0	0	2	0	0	0	2	0	0	2	0	0	1	1	0	0	0	7	0	5	k__Bacteria;p__Actinobacteria;c__Actinobacteria;o__Actinomycetales;f__Microbacteriaceae;g__Mycetocola
2048	2	0	0	0	0	0	0	0	0	0	0	0	0	3	0	0	0	0	0	1	0	0	0	1	0	0	0	0	0	0	0	0	0	5	0	0	0	0	0	0	0	0	0	0	0	1	2	k__Bacteria;p__Planctomycetes;c__Phycisphaerae;o__PhycisphaeraeCL;f__PhycisphaeraeCL;g__PhycisphaeraeCL
2049	1	0	0	0	5	2	0	0	0	0	1	0	1	1	0	0	2	5	0	0	0	0	0	1	2	3	0	0	0	3	0	1	1	0	0	0	1	0	0	1	3	0	0	0	2	0	2	k__Bacteria;p__Actinobacteria;c__Actinobacteria;o__Actinomycetales;f__Geodermatophilaceae;g__GeodermatophilaceaeFA
2050	1	4	0	0	0	0	0	0	1	0	13	8	0	6	0	0	0	2	0	0	0	0	1	1	5	7	0	0	0	0	0	0	1	1	1	4	4	0	0	0	0	0	0	0	0	2	3	k__Bacteria;p__Verrucomicrobia;c__Verrucomicrobiae;o__Verrucomicrobiales;f__VerrucomicrobialesOR;g__VerrucomicrobialesOR
2051	2	1	0	0	0	1	0	0	0	0	1	2	0	1	0	0	1	0	0	0	0	0	0	1	0	0	0	0	0	0	0	0	6	3	7	0	0	0	0	0	0	0	0	0	0	0	1	k__Bacteria;p__Acidobacteria;c__iii1_8;o__DS_18;f__DS_18OR;g__DS_18OR
2052	0	2	0	0	1	0	0	0	0	0	0	7	14	1	0	0	17	19	24	0	5	1	5	16	2	4	0	0	1	9	0	0	16	2	20	1	12	0	0	9	7	0	0	0	9	20	1	k__Bacteria;p__Proteobacteria;c__Alphaproteobacteria;o__Rhodospirillales;f__Acetobacteraceae;g__AcetobacteraceaeFA
2053	1	1	0	0	0	0	0	0	0	0	0	0	0	4	0	0	0	0	0	0	0	0	1	0	0	0	0	0	0	0	0	0	0	1	0	0	1	0	0	0	0	0	0	0	0	1	1	k__Bacteria;p__Verrucomicrobia;c__Verrucomicrobiae;o__Verrucomicrobiales;f__VerrucomicrobialesOR;g__VerrucomicrobialesOR
2054	0	0	0	0	0	0	0	0	0	0	0	0	0	0	0	0	0	0	0	0	0	0	0	0	0	0	0	0	0	0	0	0	0	0	0	0	0	0	0	0	0	0	0	0	0	1	0	k__Bacteria;p__Gemmatimonadetes;c__Gemmatimonadetes;o__Gemmatimonadales;f__Gemmatimonadaceae;g__GemmatimonadaceaeFA
2055	0	0	0	0	0	0	0	0	0	0	0	0	0	1	0	0	0	0	0	0	0	0	0	0	0	0	0	0	0	0	0	1	0	0	0	1	0	0	0	0	0	0	0	1	1	0	0	k__Bacteria;p__Proteobacteria;c__Alphaproteobacteria;o__Rhizobiales;f__Rhodobiaceae;g__RhodobiaceaeFA
2056	0	75	0	0	1	1	0	22	0	12	0	188	15	0	0	0	4	0	0	0	123	3	36	19	3	64	0	0	0	0	0	0	0	0	4	3	1	0	0	0	2	0	0	0	4	22	1	k__Bacteria;p__Chloroflexi;c__Ktedonobacteria;o__KtedonobacteriaCL;f__KtedonobacteriaCL;g__KtedonobacteriaCL
2058	1	1	0	0	0	0	0	0	0	0	4	1	0	0	0	0	0	0	0	0	0	0	0	0	0	0	0	0	0	0	0	0	0	0	0	0	0	0	0	0	0	0	0	0	0	0	0	k__Bacteria;p__Acidobacteria;c__Acidobacteria_5;o__Acidobacteria_5CL;f__Acidobacteria_5CL;g__Acidobacteria_5CL
2059	2	1	0	0	0	0	0	0	0	0	0	0	1	1	0	0	0	1	0	0	0	0	0	0	0	0	0	0	0	0	0	0	0	0	0	2	0	0	0	0	0	0	0	0	0	0	1	k__Bacteria;p__Acidobacteria;c__iii1_8;o__DS_18;f__DS_18OR;g__DS_18OR
2060	1	3	0	0	2	0	0	0	0	0	11	2	3	4	0	0	0	1	0	0	6	0	3	4	15	30	0	0	1	0	0	0	0	5	16	5	6	0	0	0	0	0	0	0	6	18	2	k__Bacteria;p__Proteobacteria;c__Alphaproteobacteria;o__Rhodospirillales;f__Rhodospirillaceae;g__RhodospirillaceaeFA
2061	0	0	0	0	0	0	0	0	0	0	0	0	0	1	0	0	0	2	0	0	0	0	1	0	1	0	0	0	0	3	0	0	0	3	0	0	0	0	0	3	1	0	0	0	0	0	0	k__Bacteria;p__Cyanobacteria;c__S15B_MN24;o__S15B_MN24CL;f__S15B_MN24CL;g__S15B_MN24CL
2062	3	7	0	0	5	2	0	2	0	1	0	0	0	0	0	0	1	9	0	27	2	0	0	0	4	5	0	0	2	4	0	1	0	0	1	0	3	0	0	0	2	0	0	0	1	3	3	k__Bacteria;p__Proteobacteria;c__Alphaproteobacteria;o__Rhizobiales;f__Bradyrhizobiaceae;g__Balneimonas
2063	1	0	0	0	4	1	0	1	0	0	0	0	1	0	0	1	1	6	0	0	0	0	0	1	1	2	0	0	4	1	0	0	0	1	2	1	1	0	0	0	0	0	0	0	0	0	2	k__Bacteria;p__Proteobacteria;c__Betaproteobacteria;o__Burkholderiales;f__Oxalobacteraceae;g__OxalobacteraceaeFA
2064	1	3	0	0	2	1	0	0	0	0	7	6	0	0	0	0	0	0	0	0	1	0	1	1	9	3	0	0	0	0	2	3	0	3	8	5	0	0	0	0	1	0	0	1	1	1	3	k__Bacteria;p__Proteobacteria;c__Alphaproteobacteria;o__Rhodospirillales;f__Rhodospirillaceae;g__RhodospirillaceaeFA
2065	1	1	3	0	0	1	0	1	0	0	0	0	1	1	0	0	0	4	0	2	1	0	1	3	0	1	0	0	0	6	1	0	0	1	2	0	1	0	0	0	3	0	0	0	1	0	1	k__Bacteria;p__Proteobacteria;c__Betaproteobacteria;o__Burkholderiales;f__Oxalobacteraceae;g__Massilia
2066	0	0	0	0	1	2	0	0	0	1	2	0	0	6	0	0	0	0	0	0	2	0	1	0	0	0	0	0	0	1	0	0	0	0	0	0	0	0	0	0	0	0	0	0	0	0	1	k__Bacteria;p__Bacteroidetes;c__Sphingobacteria;o__Sphingobacteriales;f__SphingobacterialesOR;g__SphingobacterialesOR
2067	0	0	0	0	0	0	0	0	0	0	0	1	0	0	36	0	0	0	10	0	0	0	0	0	0	0	0	0	0	1	0	0	0	0	0	0	0	0	0	0	0	0	0	0	0	0	0	k__Bacteria;p__Bacteroidetes;c__Sphingobacteria;o__Sphingobacteriales;f__Flexibacteraceae;g__Flectobacillus
2069	11	0	0	0	7	3	0	0	0	2	6	6	0	0	0	0	1	12	0	0	1	1	4	10	4	1	0	0	1	1	0	4	1	4	2	6	7	0	0	3	7	0	0	0	8	2	2	k__Bacteria;p__Bacteroidetes;c__Sphingobacteria;o__Sphingobacteriales;f__SphingobacterialesOR;g__SphingobacterialesOR
2070	0	2	0	0	0	0	0	0	0	0	0	1	0	3	0	0	0	0	0	0	0	0	0	0	0	0	0	0	0	0	0	0	0	0	0	0	0	0	0	0	3	0	0	0	0	0	0	k__Bacteria;p__Armatimonadetes;c__S1a_1H;o__S1a_1HCL;f__S1a_1HCL;g__S1a_1HCL
2071	3	2	0	0	0	0	0	0	0	0	1	7	2	7	0	0	0	0	0	0	0	0	0	0	3	0	0	0	0	0	0	0	0	0	0	1	1	0	0	0	0	0	0	0	0	0	2	k__Bacteria;p__Planctomycetes;c__Planctomycea;o__Pirellulales;f__PirellulalesOR;g__PirellulalesOR
2073	0	0	0	0	0	0	0	0	0	0	0	0	0	0	0	0	0	0	0	0	0	0	0	0	0	0	0	0	0	0	0	0	0	1	0	0	0	0	0	0	0	0	0	0	0	0	0	k__Bacteria;p__Actinobacteria;c__Actinobacteria;o__Actinomycetales
2074	0	0	0	0	0	0	5	0	0	1	0	1	0	0	0	0	0	0	0	0	0	0	0	1	0	1	0	0	0	1	2	1	0	0	2	1	0	0	0	0	0	0	5	0	3	0	0	k__Bacteria;p__Proteobacteria;c__Alphaproteobacteria;o__Rhizobiales;f__RhizobialesOR;g__RhizobialesOR
2075	3	4	1	0	4	1	0	3	0	5	13	4	7	4	0	0	1	2	0	0	16	2	5	10	6	11	0	0	1	7	1	1	9	12	13	20	3	0	0	1	5	0	0	0	24	4	8	k__Bacteria;p__Actinobacteria;c__Actinobacteria;o__Actinomycetales;f__Frankiaceae;g__FrankiaceaeFA
2076	3	1	0	0	1	0	0	0	0	0	1	0	0	0	0	0	0	0	0	0	1	1	0	0	0	0	0	0	0	0	0	0	0	2	0	0	0	0	0	0	0	0	0	0	0	0	0	k__Bacteria;p__Bacteroidetes;c__Sphingobacteria;o__Sphingobacteriales;f__SphingobacterialesOR;g__SphingobacterialesOR
2078	5	6	0	0	4	1	0	0	0	0	1	5	3	1	0	0	0	4	0	0	4	2	0	4	1	6	0	0	1	2	0	4	5	7	8	1	11	0	0	0	4	0	0	0	45	6	5	k__Bacteria;p__Actinobacteria;c__Actinobacteria;o__Actinomycetales;f__ActinomycetalesOR;g__ActinomycetalesOR
2079	0	0	0	0	0	0	0	0	0	1	0	5	0	0	0	0	0	0	0	1	0	0	0	0	0	0	0	0	0	1	0	0	0	4	1	7	0	0	0	0	0	0	0	0	0	0	0	k__Bacteria;p__Nitrospirae;c__Nitrospira;o__Nitrospirales;f__Nitrospiraceae;g__Nitrospira
2080	0	0	0	0	0	0	0	0	0	1	0	0	0	0	0	0	0	0	0	0	0	0	1	0	0	0	0	0	0	0	0	0	0	0	0	0	0	0	0	0	2	0	0	0	1	0	1	k__Bacteria;p__Proteobacteria;c__Gammaproteobacteria;o__Xanthomonadales;f__Sinobacteraceae;g__Steroidobacter
2081	0	0	0	0	0	0	0	2	1	4	1	0	0	0	0	0	0	0	0	0	1	0	2	0	0	0	0	0	0	0	0	3	0	0	0	3	0	0	0	0	0	1	0	1	3	3	5	k__Bacteria;p__Bacteroidetes;c__Sphingobacteria;o__Sphingobacteriales;f__SphingobacterialesOR;g__SphingobacterialesOR
2082	1	3	0	0	2	1	0	0	2	0	2	0	3	1	0	0	4	3	0	0	6	0	4	3	5	0	0	0	0	1	1	3	7	11	2	4	3	0	0	2	3	0	0	0	3	6	1	k__Bacteria;p__Chloroflexi;c__Thermomicrobia;o__Thermomicrobiales;f__ThermomicrobialesOR;g__ThermomicrobialesOR
2083	3	0	0	0	0	0	0	0	0	1	8	0	3	2	0	0	1	0	0	0	4	1	1	6	1	2	0	0	0	0	0	0	0	5	2	9	1	0	0	0	0	0	0	0	9	17	23	k__Bacteria;p__Proteobacteria;c__Alphaproteobacteria;o__Rhodospirillales;f__Rhodospirillaceae;g__RhodospirillaceaeFA
2085	4	0	0	0	4	1	0	0	0	0	0	1	0	0	0	0	0	0	0	0	0	0	0	0	0	0	0	0	0	0	0	1	1	1	0	0	0	0	0	0	0	0	0	0	0	0	0	k__Bacteria;p__Actinobacteria;c__Actinobacteria;o__Actinomycetales
2086	0	0	0	0	0	0	0	0	0	0	2	3	21	4	0	0	4	2	0	0	6	0	10	4	0	14	0	0	0	2	0	2	1	0	2	2	31	0	0	0	0	0	0	0	3	23	2	k__Bacteria;p__Chloroflexi;c__Bljii12;o__B07_WMSP1;f__FFCH4570;g__FFCH4570FA
2087	1	0	0	0	0	0	0	0	0	1	0	0	0	8	0	0	1	2	0	0	0	0	0	0	0	0	0	0	0	0	0	0	0	0	0	5	0	0	0	0	0	3	0	2	0	0	0	k__Bacteria;p__Gemmatimonadetes;c__Gemmatimonadetes;o__Gemmatimonadales;f__Gemmatimonadaceae;g__GemmatimonadaceaeFA
2088	6	0	0	0	1	0	0	0	0	0	3	1	0	2	0	0	0	0	0	0	1	0	0	1	0	1	0	0	0	1	0	0	0	1	0	0	1	0	0	0	1	0	1	0	1	0	2	k__Bacteria;p__Actinobacteria;c__Actinobacteria;o__Acidimicrobiales;f__AcidimicrobialesOR;g__AcidimicrobialesOR
2089	2	1	0	0	0	0	0	0	0	0	3	1	0	4	0	0	0	1	0	0	0	0	0	0	0	0	0	0	0	0	0	0	0	1	0	2	0	0	0	0	1	0	0	0	0	1	0	k__Bacteria;p__Armatimonadetes;c__S1a_1H;o__S1a_1HCL;f__S1a_1HCL;g__S1a_1HCL
2090	3	3	0	0	1	1	0	0	0	0	8	1	0	3	0	0	1	1	6	0	2	1	5	8	5	10	0	0	0	0	0	0	1	6	2	2	11	0	0	0	1	0	0	0	0	3	4	k__Bacteria;p__Gemmatimonadetes;c__Gemmatimonadetes;o__GemmatimonadetesCL;f__GemmatimonadetesCL;g__GemmatimonadetesCL
2091	0	5	0	0	1	0	0	0	0	0	1	1	2	6	0	0	3	2	0	0	2	0	0	2	4	2	0	0	0	0	0	0	0	1	1	2	17	0	0	1	0	0	0	0	0	10	3	k__Bacteria;p__SC4;c__SC4PH;o__SC4PH;f__SC4PH;g__SC4PH
2092	4	8	0	0	10	5	0	0	0	0	1	0	2	2	0	0	1	9	0	7	2	0	0	0	1	0	0	0	1	8	0	1	0	2	0	2	5	0	0	4	8	0	0	0	3	2	2	k__Bacteria;p__Proteobacteria;c__Alphaproteobacteria;o__Rhizobiales;f__Bradyrhizobiaceae;g__Balneimonas
2093	0	0	0	0	0	0	0	0	0	0	0	0	0	0	0	0	1	1	0	0	0	0	0	0	0	0	0	0	0	1	0	0	0	0	0	0	0	0	0	0	0	0	0	0	0	0	0	k__Bacteria;p__Proteobacteria;c__Alphaproteobacteria;o__Rhodospirillales;f__Acetobacteraceae;g__Roseomonas
2094	0	2	0	0	2	1	0	0	0	3	45	7	0	3	0	0	0	1	0	0	0	3	0	8	5	2	0	0	3	2	0	13	1	52	74	28	1	0	0	2	4	0	0	0	63	7	18	k__Bacteria;p__Gemmatimonadetes;c__Gemmatimonadetes;o__Gemmatimonadales;f__Gemmatimonadaceae;g__GemmatimonadaceaeFA
2096	0	2	0	0	0	0	0	0	0	0	0	0	0	2	0	0	0	1	0	0	0	0	0	0	2	0	0	0	0	0	0	1	0	2	0	1	0	0	0	0	0	0	0	0	0	0	0	k__Bacteria
2097	2	8	0	1	2	0	0	0	0	1	11	14	5	0	0	0	0	0	7	0	2	2	7	7	16	8	0	0	1	0	0	6	1	10	33	3	5	0	0	0	1	0	0	0	3	6	8	k__Bacteria;p__Acidobacteria;c__Solibacteres;o__Solibacterales;f__Solibacteraceae;g__Solibacter
2098	2	0	0	0	0	0	0	0	0	0	0	0	0	4	0	0	0	0	0	0	1	0	0	0	0	0	0	0	0	0	0	1	0	1	0	0	0	0	0	0	0	0	0	0	0	0	2	k__Bacteria;p__Acidobacteria;c__Solibacteres;o__Solibacterales;f__Solibacteraceae;g__Solibacter
2099	1	0	0	0	2	0	0	0	0	0	1	0	0	0	0	0	0	0	0	0	0	0	0	1	0	0	0	0	0	0	0	0	0	0	0	0	0	0	0	0	0	0	0	0	1	0	0	k__Bacteria;p__Firmicutes;c__Bacilli;o__Bacillales;f__Paenibacillaceae;g__Paenibacillus
2101	0	0	0	0	0	0	0	0	0	0	0	2	0	0	0	0	0	0	0	0	0	0	0	0	1	0	0	0	0	0	0	0	0	0	0	0	0	0	0	0	0	0	1	0	0	0	1	k__Bacteria;p__Bacteroidetes;c__Sphingobacteria;o__Sphingobacteriales;f__Flexibacteraceae;g__Cytophaga
2102	0	0	0	0	0	0	0	0	0	0	1	0	0	3	0	0	0	0	0	0	0	0	3	0	1	2	0	0	0	0	0	0	0	0	0	1	0	0	0	0	0	0	0	0	0	0	3	k__Bacteria;p__Proteobacteria;c__Gammaproteobacteria;o__Xanthomonadales;f__Sinobacteraceae;g__Steroidobacter
2103	2	0	0	0	0	0	0	0	0	0	2	0	0	0	0	0	0	0	0	0	0	0	0	0	0	0	0	0	0	0	0	0	0	0	0	2	0	0	0	1	1	0	0	0	0	0	1	k__Bacteria;p__Gemmatimonadetes;c__Gemmatimonadetes;o__Gemmatimonadales;f__GemmatimonadalesOR;g__GemmatimonadalesOR
2104	1	0	0	0	0	0	0	0	0	0	1	4	0	0	0	0	0	0	0	0	0	0	0	0	0	0	0	0	0	2	0	1	0	0	2	0	0	0	0	0	0	0	0	0	0	0	0	k__Bacteria;p__Planctomycetes;c__vadinHA49;o__vadinHA49CL;f__vadinHA49CL;g__vadinHA49CL
2105	1	0	0	0	0	0	0	0	0	0	1	1	0	1	0	0	0	0	0	0	0	1	0	0	1	0	0	0	0	0	0	1	0	4	0	1	0	0	0	0	0	0	0	1	4	1	2	k__Bacteria;p__Proteobacteria;c__Alphaproteobacteria;o__Sphingomonadales;f__Sphingomonadaceae;g__Sphingomonas
2106	0	3	0	0	0	0	0	0	0	0	0	0	0	0	0	1	0	0	0	0	0	0	0	0	0	0	0	0	0	0	0	0	0	0	0	0	0	0	0	0	0	0	0	0	0	0	0	k__Bacteria;p__Firmicutes;c__Clostridia;o__Clostridiales;f__Symbiobacteriaceae;g__SymbiobacteriaceaeFA
2107	0	1	0	0	0	0	3	0	0	1	3	0	0	1	0	0	0	0	4	0	0	0	0	1	0	0	0	0	0	0	0	0	0	1	0	0	0	0	0	1	0	3	0	1	0	3	1	k__Bacteria;p__Actinobacteria;c__Actinobacteria;o__Acidimicrobiales;f__CL500_29;g__CL500_29FA
2109	2	3	0	0	0	0	0	0	3	2	6	2	1	0	0	0	0	0	0	0	1	0	3	4	1	0	0	0	0	0	0	0	0	2	4	1	0	0	0	0	0	0	0	0	2	2	9	k__Bacteria;p__Proteobacteria;c__Deltaproteobacteria;o__Myxococcales;f__MyxococcalesOR;g__MyxococcalesOR
2110	6	0	0	0	1	0	0	0	0	0	0	0	0	0	0	0	0	0	0	0	0	0	0	0	0	0	0	0	0	3	0	0	0	1	0	1	0	0	0	0	0	0	0	0	0	0	0	k__Bacteria;p__Bacteroidetes;c__Sphingobacteria;o__Sphingobacteriales;f__Flexibacteraceae;g__Cytophaga
2111	0	0	0	0	1	0	0	0	0	0	0	0	7	6	0	0	6	5	0	0	1	0	0	1	3	0	0	0	0	0	0	0	0	1	0	2	17	0	0	0	0	0	0	0	0	5	0	k__Bacteria;p__SC4;c__SC4PH;o__SC4PH;f__SC4PH;g__SC4PH
2112	7	3	0	0	0	0	0	0	1	1	9	23	0	0	0	0	0	0	0	0	0	0	0	0	1	0	0	0	0	0	0	2	1	5	1	1	0	0	0	0	0	0	0	0	1	0	4	k__Bacteria;p__Proteobacteria;c__Betaproteobacteria;o__BetaproteobacteriaCL;f__BetaproteobacteriaCL;g__BetaproteobacteriaCL
2113	0	0	0	0	0	0	0	0	0	0	0	0	0	1	0	0	0	0	0	0	0	0	0	0	0	0	0	0	0	5	0	0	0	0	0	2	0	0	0	1	0	0	0	0	0	0	0	k__Bacteria;p__Actinobacteria;c__Actinobacteria;o__Actinomycetales;f__Actinopolysporaceae;g__ActinopolysporaceaeFA
2115	2	1	0	0	0	0	0	0	0	0	6	7	0	1	0	0	0	0	0	0	1	0	2	2	0	1	0	0	0	0	0	0	0	7	2	1	0	0	0	0	0	0	0	0	0	0	6	k__Bacteria;p__Bacteroidetes;c__Sphingobacteria;o__Sphingobacteriales;f__SphingobacterialesOR;g__SphingobacterialesOR
2116	3	0	0	0	10	1	0	0	0	0	0	0	4	1	0	0	11	22	11	0	4	2	3	0	7	2	0	0	1	15	0	0	1	1	1	0	1	0	0	14	2	0	0	1	3	2	1	k__Bacteria;p__Proteobacteria;c__Alphaproteobacteria;o__Rhodospirillales;f__Acetobacteraceae;g__Roseomonas
2118	2	1	0	0	0	0	0	0	0	0	0	0	0	3	0	0	0	0	0	0	1	0	0	0	0	0	0	0	0	0	0	3	0	0	0	1	0	0	0	0	0	0	0	1	0	0	2	k__Bacteria;p__Proteobacteria;c__Gammaproteobacteria;o__Xanthomonadales;f__Sinobacteraceae;g__SinobacteraceaeFA
2119	0	0	0	0	0	0	0	0	0	0	0	0	0	0	0	0	0	2	0	0	0	0	0	0	1	1	0	0	0	1	0	0	0	1	0	0	0	0	0	0	0	0	0	0	0	0	0	k__Bacteria;p__Cyanobacteria;c__S15B_MN24;o__S15B_MN24CL;f__S15B_MN24CL;g__S15B_MN24CL
2120	56	4	0	0	1	0	0	0	0	0	41	0	0	0	0	0	0	0	0	0	0	1	1	7	0	1	0	0	1	0	0	5	0	61	1	0	2	0	0	0	1	0	0	0	2	5	70	k__Bacteria;p__Acidobacteria;c__Chloracidobacteria;o__ChloracidobacteriaCL;f__ChloracidobacteriaCL;g__ChloracidobacteriaCL
2121	5	1	0	0	0	1	0	0	1	0	4	2	1	0	0	0	0	0	1	0	0	0	0	1	2	0	0	0	0	1	0	5	0	6	3	3	0	0	0	0	2	0	1	0	2	0	6	k__Bacteria;p__Proteobacteria;c__Betaproteobacteria;o__Burkholderiales;f__Comamonadaceae;g__Hylemonella
2122	15	2	0	0	1	0	0	0	0	1	11	7	0	4	0	0	0	0	0	0	0	1	0	0	0	0	0	0	0	0	0	2	0	8	0	0	3	0	0	0	0	0	1	0	0	0	5	k__Bacteria;p__Acidobacteria;c__Acidobacteria;o__Acidobacteriales;f__AcidobacterialesOR;g__AcidobacterialesOR
2123	7	0	0	0	4	1	0	0	0	0	4	0	0	0	0	0	1	4	0	0	0	0	1	3	0	0	0	0	0	1	0	3	0	6	1	0	1	0	0	1	3	0	0	0	0	0	4	k__Bacteria;p__Proteobacteria;c__Alphaproteobacteria;o__Rhodospirillales;f__Acetobacteraceae;g__Roseomonas
2124	0	0	0	0	0	0	0	0	0	0	0	0	0	1	0	0	0	0	0	0	0	0	0	0	2	0	0	0	0	0	0	0	0	0	0	0	0	0	0	0	0	0	0	0	0	0	0	k__Bacteria;p__Actinobacteria;c__Actinobacteria;o__Acidimicrobiales;f__AcidimicrobialesOR;g__AcidimicrobialesOR
2125	5	5	0	0	1	0	0	0	0	1	7	1	12	3	0	0	1	0	2	0	8	2	3	3	4	2	0	0	0	0	0	3	1	2	1	1	4	0	0	0	1	0	0	0	3	3	1	k__Bacteria;p__Actinobacteria;c__Actinobacteria;o__Solirubrobacterales;f__Solirubrobacteraceae;g__SolirubrobacteraceaeFA
2126	5	1	0	0	0	0	0	0	0	0	0	0	0	1	0	0	0	0	0	0	1	0	0	0	0	1	0	0	0	0	0	1	0	1	0	0	0	0	0	0	0	0	0	0	0	0	0	k__Bacteria;p__Actinobacteria;c__Actinobacteria;o__Actinomycetales;f__Actinosynnemataceae;g__Kutzneria
2127	0	2	0	0	0	0	0	0	0	5	2	8	7	0	0	0	0	2	41	0	13	3	3	10	7	8	0	0	0	0	0	0	3	2	22	13	23	0	0	0	2	0	0	0	11	0	18	k__Bacteria;p__Actinobacteria;c__Actinobacteria;o__Actinomycetales;f__Catenulisporaceae;g__Catenulispora
2128	7	2	0	0	0	0	0	0	0	0	2	3	0	7	0	0	0	0	0	0	0	0	0	0	0	0	0	0	0	1	0	0	0	4	0	4	0	0	0	0	0	0	0	0	0	0	0	k__Bacteria;p__Planctomycetes;c__Phycisphaerae;o__PhycisphaeraeCL;f__PhycisphaeraeCL;g__PhycisphaeraeCL
2129	0	0	0	0	0	0	0	0	0	0	0	0	0	0	0	0	0	0	0	0	1	0	0	0	0	0	0	0	0	0	0	0	0	0	0	0	0	0	0	0	1	0	0	0	3	0	0	k__Bacteria;p__Bacteroidetes;c__Sphingobacteria;o__Sphingobacteriales;f__Sphingobacteriaceae;g__Parapedobacter
2130	0	0	0	0	0	0	0	0	0	0	0	0	0	0	0	0	0	0	0	0	0	0	0	0	1	0	0	0	0	0	0	0	0	0	0	0	0	0	0	0	0	0	0	0	0	1	0	k__Bacteria;p__Thermi;c__Deinococci;o__Deinococcales;f__Deinococcaceae;g__Deinococcus
2131	1	0	0	0	0	1	0	0	0	0	0	0	0	2	0	0	1	1	0	0	0	0	0	0	2	0	0	0	0	0	0	1	0	0	0	0	0	0	0	0	0	0	0	0	0	0	0	k__Bacteria;p__Proteobacteria;c__Alphaproteobacteria;o__Rhizobiales;f__Rhodobiaceae;g__Afifella
2133	5	1	0	0	0	0	0	0	0	0	1	5	1	1	0	0	1	1	0	0	0	0	1	0	0	0	0	0	0	0	0	0	1	0	0	3	1	0	0	0	0	0	0	1	0	1	0	k__Bacteria;p__Actinobacteria;c__Actinobacteria;o__MC47;f__MC47OR;g__MC47OR
2134	0	0	0	0	6	0	0	0	0	0	0	0	0	0	0	0	3	2	0	0	0	0	0	0	0	0	0	0	0	5	0	0	0	0	0	0	0	0	0	3	3	0	0	0	0	0	0	k__Bacteria;p__Firmicutes;c__Bacilli;o__Bacillales;f__Thermoactinomycetaceae;g__Planifilum
2135	0	0	0	0	0	0	1	4	2	2	0	1	0	0	0	0	0	0	0	0	0	0	0	1	0	0	0	0	0	0	0	1	0	1	1	0	0	0	0	0	0	0	0	0	0	0	0	k__Bacteria;p__Proteobacteria;c__Alphaproteobacteria;o__Rhodospirillales;f__Rhodospirillaceae;g__RhodospirillaceaeFA
2136	1	1	0	0	0	1	0	0	0	0	0	4	0	3	0	0	1	0	0	0	0	0	1	1	3	0	0	0	0	0	0	0	0	0	0	5	0	0	0	0	0	0	0	0	0	0	2	k__Bacteria;p__Planctomycetes;c__Planctomycea;o__Pirellulales;f__PirellulalesOR;g__PirellulalesOR
2137	1	1	0	0	3	1	0	0	0	0	0	2	0	0	0	0	5	8	0	0	0	0	1	1	4	1	0	0	0	6	0	0	0	2	2	2	0	0	0	9	10	0	0	0	5	0	2	k__Bacteria;p__Proteobacteria;c__Alphaproteobacteria;o__Rhodospirillales;f__Rhodospirillaceae;g__RhodospirillaceaeFA
2138	7	3	0	0	0	0	0	0	0	0	0	1	0	0	0	0	0	0	0	0	0	0	0	0	0	0	0	0	0	0	0	1	0	2	1	0	0	0	0	0	0	0	0	0	2	0	3	k__Bacteria;p__Proteobacteria;c__Deltaproteobacteria;o__DeltaproteobacteriaCL;f__DeltaproteobacteriaCL;g__DeltaproteobacteriaCL
2139	0	2	0	0	0	0	0	0	2	0	2	1	0	0	0	0	0	1	0	0	0	1	0	0	3	1	0	0	1	0	0	0	0	1	6	2	0	0	0	0	0	0	0	0	0	3	2	k__Bacteria;p__Gemmatimonadetes;c__Gemmatimonadetes;o__Gemmatimonadales;f__Gemmatimonadaceae;g__GemmatimonadaceaeFA
2140	1	2	0	0	2	1	0	0	0	0	1	1	0	3	0	0	0	1	0	0	1	0	2	0	3	0	0	0	0	0	0	0	0	2	2	3	4	0	0	0	2	0	0	0	0	0	0	k__Bacteria;p__SC4;c__SC4PH;o__SC4PH;f__SC4PH;g__SC4PH
2141	0	0	0	0	0	0	0	0	0	0	4	0	4	0	0	0	1	0	0	0	9	0	9	6	3	4	0	0	0	0	0	0	0	5	6	11	4	0	0	0	0	0	0	0	8	5	10	k__Bacteria;p__Verrucomicrobia;c__Spartobacteria;o__Spartobacteriales;f__Spartobacteriaceae;g__Xiphinematobacter
2142	0	1	0	0	0	0	0	407	2	4	2	3	2	0	0	0	0	0	0	0	0	0	1	0	0	18	0	0	0	1	0	1	5	1	20	1	0	0	0	0	2	0	0	0	0	0	0	k__Bacteria;p__Actinobacteria;c__Actinobacteria;o__Actinomycetales;f__ActinomycetalesOR;g__ActinomycetalesOR
2144	2	0	0	0	0	0	0	0	0	0	0	0	1	4	0	0	0	0	0	0	0	1	0	1	0	0	0	0	0	0	0	0	0	0	0	0	1	0	0	2	0	0	0	0	0	3	0	k__Bacteria;p__Actinobacteria;c__Actinobacteria;o__Actinomycetales;f__Streptosporangiaceae;g__StreptosporangiaceaeFA
2145	1	0	0	0	2	0	0	0	0	0	1	1	0	0	0	0	0	0	0	0	0	0	0	0	1	0	0	0	0	0	0	0	0	0	0	1	0	0	0	0	0	0	0	2	0	0	1	k__Bacteria;p__Cyanobacteria;c__4C0d_2;o__mle1_12;f__mle1_12OR;g__mle1_12OR
2147	0	0	0	0	0	0	0	0	0	0	0	0	0	0	0	0	0	0	0	0	0	0	0	0	0	1	0	0	0	0	0	1	0	1	0	0	0	0	0	0	0	0	0	0	0	0	0	k__Bacteria;p__WS3;c__PRR_12;o__Sediment_1;f__PRR_10;g__PRR_10FA
2148	4	3	0	0	1	0	1	2	0	4	2	3	1	0	0	0	0	2	0	0	1	1	3	8	4	5	0	0	0	0	2	3	3	8	3	6	1	0	0	0	1	1	1	1	11	4	2	k__Bacteria;p__Proteobacteria;c__Alphaproteobacteria;o__Rhizobiales;f__Hyphomicrobiaceae;g__Rhodoplanes
2149	0	4	0	0	5	1	0	0	1	0	0	1	8	1	0	0	14	10	1	0	12	0	4	4	0	5	0	0	1	17	0	0	4	3	3	2	7	0	0	12	7	0	0	0	25	12	0	k__Bacteria;p__Proteobacteria;c__Alphaproteobacteria;o__Rhodospirillales;f__Rhodospirillaceae;g__RhodospirillaceaeFA
2150	3	3	0	0	4	1	0	0	0	0	1	3	10	3	0	0	3	2	0	0	1	0	6	5	4	3	0	0	0	0	0	1	0	3	7	1	6	0	0	1	4	0	0	0	3	11	1	k__Bacteria;p__Bacteroidetes;c__Sphingobacteria;o__Sphingobacteriales;f__SphingobacterialesOR;g__SphingobacterialesOR
2151	3	2	0	0	0	0	0	0	0	0	3	0	2	14	0	0	0	1	0	0	1	0	0	0	0	0	0	0	0	0	0	0	0	0	0	3	0	0	0	1	0	0	0	0	0	2	0	k__Bacteria
2152	18	1	0	0	2	0	0	0	0	0	4	0	1	1	0	2	0	0	0	0	0	0	0	0	0	0	0	0	0	0	0	0	0	2	0	0	2	0	0	0	0	0	0	0	0	3	0	k__Archaea;p__Crenarchaeota;c__Thaumarchaeota;o__Nitrososphaerales;f__Nitrososphaeraceae;g__Nitrososphaera
2153	5	1	0	0	0	0	0	0	0	0	4	1	0	0	1	0	0	0	0	0	0	0	1	1	0	1	0	0	0	0	0	0	1	10	7	3	0	0	0	0	0	0	0	1	0	0	0	k__Bacteria;p__Proteobacteria;c__Betaproteobacteria;o__BetaproteobacteriaCL;f__BetaproteobacteriaCL;g__BetaproteobacteriaCL
2154	0	0	0	0	1	0	0	0	0	0	0	0	0	0	0	0	1	2	0	0	0	0	0	1	0	0	0	0	0	0	0	0	0	0	0	1	0	0	0	0	0	0	0	0	0	0	2	k__Bacteria;p__Firmicutes;c__Bacilli;o__Bacillales;f__Paenibacillaceae;g__Paenibacillus
2155	7	0	0	0	0	0	0	0	0	0	1	3	0	1	0	0	0	0	0	0	0	0	0	0	0	0	0	0	0	0	0	0	0	3	0	1	0	0	0	1	0	0	0	0	2	0	2	k__Bacteria;p__Gemmatimonadetes;c__Gemmatimonadetes;o__Gemmatimonadales;f__Gemmatimonadaceae;g__GemmatimonadaceaeFA
2156	0	0	0	0	0	0	0	0	0	0	1	1	0	0	0	0	0	0	0	0	0	0	0	1	0	0	0	0	0	0	0	0	0	1	0	0	0	0	0	0	0	0	0	0	0	1	0	k__Bacteria;p__Acidobacteria;c__Acidobacteria;o__Acidobacteriales;f__AcidobacterialesOR;g__AcidobacterialesOR
2157	2	0	0	0	0	0	0	0	0	0	3	5	0	1	0	0	0	0	0	0	0	0	0	0	2	0	0	0	0	0	0	1	0	1	0	3	0	0	0	0	0	0	0	0	0	0	1	k__Bacteria;p__Gemmatimonadetes;c__Gemmatimonadetes;o__GemmatimonadetesCL;f__GemmatimonadetesCL;g__GemmatimonadetesCL
2158	2	0	0	0	0	0	0	0	0	0	0	0	0	1	0	0	0	0	0	0	1	0	0	0	0	0	0	0	0	0	0	0	0	0	1	0	0	0	0	0	2	0	0	0	0	0	0	k__Bacteria;p__SC4;c__SC4PH;o__SC4PH;f__SC4PH;g__SC4PH
2159	3	0	0	0	0	0	0	0	0	0	1	0	0	0	0	0	0	0	0	0	0	0	0	0	0	0	0	0	0	0	0	0	0	0	0	0	0	0	0	0	0	0	0	0	0	0	0	k__Bacteria;p__Acidobacteria;c__Solibacteres;o__Solibacterales;f__Solibacteraceae;g__Solibacter
2160	2	3	0	0	0	3	5	1	0	0	0	0	0	1	0	0	1	2	5	4	0	0	0	1	2	1	0	0	0	3	12	1	0	2	5	0	3	0	0	0	4	0	4	0	0	0	2	k__Bacteria;p__Proteobacteria;c__Betaproteobacteria;o__Burkholderiales;f__Comamonadaceae;g__Rhodoferax
2161	0	0	0	0	0	0	0	0	0	0	0	0	0	0	0	0	0	0	0	0	0	0	0	0	0	1	0	0	0	0	0	0	0	0	0	0	0	0	0	0	0	0	0	0	0	0	0	k__Bacteria;p__Chloroflexi;c__Ktedonobacteria;o__KtedonobacteriaCL;f__KtedonobacteriaCL;g__KtedonobacteriaCL
2162	3	2	0	0	2	1	0	0	0	2	0	1	1	3	0	0	1	26	0	0	1	0	4	3	4	3	0	0	1	12	0	1	1	1	2	2	12	0	0	4	21	0	0	0	4	35	1	k__Bacteria;p__Proteobacteria;c__Gammaproteobacteria;o__Enterobacteriales;f__EnterobacterialesOR;g__EnterobacterialesOR
2163	2	2	0	0	1	0	0	0	0	0	0	2	0	1	0	0	0	0	0	0	2	2	3	20	2	2	0	0	1	0	0	3	1	4	11	3	0	0	0	0	1	0	0	0	10	0	8	k__Bacteria;p__Gemmatimonadetes;c__Gemmatimonadetes;o__GemmatimonadetesCL;f__GemmatimonadetesCL;g__GemmatimonadetesCL
2164	0	0	0	0	0	0	0	0	0	1	0	0	0	0	0	0	0	0	0	0	0	0	0	0	0	0	0	0	0	0	0	0	0	1	0	0	0	0	0	0	0	0	0	0	0	0	1	k__Bacteria;p__Actinobacteria;c__Actinobacteria;o__Actinomycetales;f__Sporichthyaceae;g__Sporichthya
2165	0	0	0	0	1	0	0	0	0	0	0	0	0	1	0	0	0	6	0	0	0	0	0	0	0	1	0	0	0	2	0	0	0	0	0	2	0	0	0	0	0	0	0	1	0	0	0	k__Bacteria;p__Proteobacteria;c__Alphaproteobacteria;o__Rhodospirillales;f__Rhodospirillaceae;g__RhodospirillaceaeFA
2167	0	0	0	0	0	0	0	0	0	0	0	0	0	0	0	0	1	2	0	0	0	0	0	0	0	0	0	0	0	0	0	0	0	0	0	0	0	0	0	0	0	0	0	0	0	0	0	k__Bacteria;p__Proteobacteria;c__Alphaproteobacteria;o__Rhodospirillales;f__Acetobacteraceae;g__Roseomonas
2168	1	0	0	0	0	2	0	1	0	0	184	12	0	0	0	0	0	0	0	35	0	2	0	14	0	3	0	0	1	2	4	7	0	0	12	0	0	0	0	0	0	3	23	0	4	0	1	k__Bacteria;p__Bacteroidetes;c__Sphingobacteria;o__Sphingobacteriales;f__Sphingobacteriaceae;g__Pedobacter
2169	5	9	0	0	6	3	0	0	2	1	1	4	3	4	0	0	0	18	1	0	1	1	6	1	3	4	0	0	1	4	0	1	2	2	6	5	2	0	0	6	3	0	0	0	9	8	4	k__Bacteria;p__Actinobacteria;c__Actinobacteria;o__Actinomycetales;f__Kineosporiaceae;g__KineosporiaceaeFA
2170	6	4	0	0	0	0	0	1	0	0	11	3	1	2	0	0	0	0	2	0	2	0	3	7	1	3	0	0	0	0	0	1	0	2	9	6	0	0	0	0	1	1	1	0	1	3	9	k__Bacteria;p__Proteobacteria;c__Alphaproteobacteria;o__Rhizobiales;f__Hyphomicrobiaceae;g__Rhodoplanes
2171	7	0	0	0	4	1	0	1	0	0	2	3	0	2	0	0	3	6	3	0	0	0	0	2	5	2	0	0	0	2	0	1	1	2	0	2	1	0	0	6	0	2	0	0	1	3	3	k__Bacteria;p__Actinobacteria;c__Actinobacteria;o__Actinomycetales;f__Micromonosporaceae;g__MicromonosporaceaeFA
2172	3	0	0	0	0	0	0	0	0	0	0	0	1	5	0	0	0	1	0	0	0	0	0	1	0	0	0	0	0	0	0	0	1	0	0	0	0	0	0	0	1	0	0	1	0	0	1	k__Bacteria;p__Actinobacteria;c__Actinobacteria;o__ActinobacteriaCL;f__ActinobacteriaCL;g__ActinobacteriaCL
2174	7	3	0	0	0	0	0	0	0	1	1	0	10	6	0	0	1	1	0	0	2	0	0	1	0	3	0	0	0	0	0	0	0	0	1	1	16	0	0	1	0	0	0	1	1	3	1	k__Bacteria;p__Actinobacteria;c__Actinobacteria;o__MC47;f__MC47OR;g__MC47OR
2176	2	1	0	0	2	0	0	0	0	0	6	0	5	2	0	0	0	1	0	0	0	0	0	1	0	0	0	0	1	0	0	0	0	0	1	0	3	0	0	0	0	0	0	0	0	1	0	k__Bacteria;p__Actinobacteria;c__Actinobacteria;o__Solirubrobacterales;f__SolirubrobacteralesOR;g__SolirubrobacteralesOR
2177	0	1	0	0	1	0	0	0	0	0	2	0	0	1	0	0	1	0	0	0	2	0	2	0	0	0	0	0	0	0	0	0	0	0	0	0	2	0	0	0	0	0	0	0	0	0	0	k__Bacteria;p__Chloroflexi;c__Bljii12;o__B07_WMSP1;f__AKYH910;g__AKYH910FA
2178	0	0	0	0	1	0	9	0	0	0	0	0	0	0	0	0	0	0	0	0	0	0	0	0	0	0	0	0	0	1	0	0	0	0	0	0	0	0	0	3	0	0	0	0	0	0	0	k__Bacteria;p__Firmicutes;c__Clostridia;o__Clostridiales;f__Clostridiales_Family_XI._Incertae_Sedis;g__Peptoniphilus
2179	0	2	0	1	0	3	0	0	1	1	0	2	0	0	0	0	0	0	0	1	0	0	4	13	1	0	0	0	1	1	2	6	11	13	17	14	1	0	0	1	9	3	1	0	15	5	6	k__Bacteria;p__Proteobacteria;c__Alphaproteobacteria;o__Rhodospirillales;f__Acetobacteraceae;g__AcetobacteraceaeFA
2181	0	3	0	0	0	3	0	3	0	3	33	1	0	1	0	0	0	0	2	1	2	0	3	6	25	6	0	0	0	1	0	1	3	3	24	0	2	0	0	0	0	0	6	0	7	2	6	k__Bacteria;p__Bacteroidetes;c__Sphingobacteria;o__Sphingobacteriales;f__Sphingobacteriaceae;g__SphingobacteriaceaeFA
2182	7	2	0	0	0	0	0	0	0	0	9	1	0	1	0	0	0	0	0	0	0	1	0	1	1	0	0	0	0	0	0	0	0	6	0	2	2	0	0	0	0	0	0	0	0	0	4	k__Bacteria;p__SC4;c__SC4PH;o__SC4PH;f__SC4PH;g__SC4PH
2183	0	0	0	0	0	0	0	0	0	0	0	0	0	0	0	0	0	0	0	0	0	0	0	0	0	0	0	0	0	1	0	0	0	0	0	0	0	0	0	0	0	0	0	0	0	0	0	k__Bacteria;p__Bacteroidetes;c__Sphingobacteria;o__Sphingobacteriales;f__Flexibacteraceae;g__Cytophaga
2184	15	1	0	0	0	0	0	0	0	2	7	21	0	0	0	0	0	0	0	0	0	0	0	0	1	0	0	0	0	0	0	1	0	2	4	7	0	0	0	0	0	0	0	0	2	0	6	k__Bacteria;p__Bacteroidetes;c__Flavobacteria;o__FlavobacteriaCL;f__FlavobacteriaCL;g__FlavobacteriaCL
2185	0	1	0	0	0	0	0	0	1	0	1	1	0	4	0	0	0	0	0	0	0	0	0	3	1	1	0	0	0	0	0	0	0	0	1	0	8	0	0	0	0	0	0	0	0	3	0	k__Bacteria;p__Bacteroidetes;c__Sphingobacteria;o__Sphingobacteriales;f__SphingobacterialesOR;g__SphingobacterialesOR
2186	14	3	0	0	0	0	0	0	0	0	4	2	0	3	0	0	0	0	0	0	0	0	0	0	1	0	0	1	0	0	0	0	0	3	0	4	0	0	0	0	0	0	0	0	0	0	4	k__Bacteria;p__Planctomycetes;c__Planctomycea;o__Pirellulales;f__PirellulalesOR;g__PirellulalesOR
2187	0	2	0	0	2	5	0	2	0	0	0	2	3	0	0	0	7	6	0	0	2	2	2	10	2	2	0	0	2	6	0	0	13	3	7	8	7	0	0	7	9	0	0	0	9	1	9	k__Bacteria;p__Proteobacteria;c__Alphaproteobacteria;o__Rhodospirillales;f__Acetobacteraceae;g__AcetobacteraceaeFA
2188	0	0	0	0	0	0	0	0	0	0	0	0	0	0	0	0	0	0	0	0	0	0	0	0	0	0	0	0	0	0	0	0	0	1	0	0	0	0	0	0	0	0	0	0	0	0	0	k__Bacteria;p__Chloroflexi;c__Thermomicrobia;o__HN1_15;f__HN1_15OR;g__HN1_15OR
2190	1	0	0	0	1	0	0	0	0	0	0	0	0	0	0	0	0	2	0	0	1	0	0	0	1	0	0	0	0	0	0	0	0	1	0	0	1	0	0	4	1	0	0	0	0	1	0	k__Bacteria;p__Acidobacteria;c__Holophagae;o__Holophagales;f__HolophagalesOR;g__HolophagalesOR
2191	0	17	0	0	0	0	0	1	0	0	2	2	1	1	0	0	1	0	0	0	2	0	1	2	7	1	0	0	0	0	0	0	0	3	3	1	2	0	0	0	0	0	0	0	1	2	1	k__Bacteria;p__Acidobacteria;c__Solibacteres;o__Solibacterales;f__Solibacteraceae;g__Solibacter
2192	0	0	0	0	0	0	0	0	0	0	0	0	0	0	0	0	0	0	0	0	0	0	0	0	0	0	0	0	0	0	0	0	0	0	0	0	0	0	0	0	0	0	0	0	0	0	1	k__Bacteria;p__Proteobacteria;c__Alphaproteobacteria;o__Rhizobiales;f__Hyphomicrobiaceae;g__HyphomicrobiaceaeFA
2194	0	0	0	0	0	0	0	0	0	0	0	3	0	0	0	0	0	0	0	0	0	0	0	1	0	1	0	0	0	0	4	0	1	0	4	1	0	0	0	0	0	0	3	0	1	0	2	k__Bacteria;p__Bacteroidetes;c__Sphingobacteria;o__Sphingobacteriales;f__SphingobacterialesOR;g__SphingobacterialesOR
2197	0	0	0	0	3	0	0	0	0	0	0	0	0	0	0	0	2	0	0	0	1	0	2	0	0	0	0	0	0	0	0	0	0	0	1	1	1	0	0	0	2	0	0	0	0	0	0	k__Bacteria;p__Armatimonadetes;c__S1a_1H;o__S1a_1HCL;f__S1a_1HCL;g__S1a_1HCL
2198	1	0	0	0	0	0	0	0	0	0	0	0	6	10	0	0	32	66	0	0	4	0	11	22	1	0	0	0	0	15	0	0	0	0	1	0	8	0	0	26	4	0	0	0	0	90	0	k__Bacteria;p__Cyanobacteria;c__Oscillatoriophycideae;o__Oscillatoriales;f__Phormidiaceae;g__Phormidium
2199	0	0	0	0	1	0	0	0	0	0	0	0	0	0	0	0	1	3	0	0	0	0	1	0	0	0	0	0	0	2	0	0	0	0	0	0	0	0	0	0	1	0	0	0	0	0	0	k__Bacteria;p__Actinobacteria;c__Actinobacteria;o__ActinobacteriaCL;f__ActinobacteriaCL;g__ActinobacteriaCL
2200	3	0	0	0	0	0	0	0	0	0	1	1	0	2	0	0	0	0	0	1	2	2	0	1	1	0	0	0	0	0	2	1	0	0	0	0	0	0	0	0	0	0	0	1	0	0	0	k__Bacteria;p__Proteobacteria;c__Alphaproteobacteria;o__Rhizobiales;f__Xanthobacteraceae;g__XanthobacteraceaeFA
2201	1	11	0	0	1	0	0	0	2	0	7	0	6	0	0	1	0	0	0	0	2	0	2	2	3	1	0	0	1	0	0	3	0	1	3	4	5	0	0	0	2	0	0	0	0	6	0	k__Bacteria;p__Actinobacteria;c__Actinobacteria;o__ActinobacteriaCL;f__ActinobacteriaCL;g__ActinobacteriaCL
2202	9	4	0	0	0	0	0	2	0	2	8	0	2	13	0	0	1	0	0	0	0	0	0	2	9	4	0	0	0	0	0	0	0	2	4	2	4	0	0	0	0	0	0	0	2	2	0	k__Bacteria;p__Acidobacteria;c__iii1_8;o__DS_18;f__DS_18OR;g__DS_18OR
2203	1	0	0	0	1	5	0	0	0	16	0	64	0	0	0	0	3	1	0	0	1	0	0	0	0	0	0	0	1	1	0	1	0	3	4	0	0	0	1	0	48	0	0	0	0	0	0	k__Bacteria;p__Cyanobacteria;c__Nostocophycideae;o__Nostocales;f__Nostocaceae;g__NostocaceaeFA
2205	0	0	0	0	4	1	0	0	0	0	0	0	2	3	0	0	17	10	1	0	1	0	2	0	1	0	0	0	0	1	0	0	0	0	0	1	4	0	0	5	1	0	0	0	0	2	0	k__Bacteria
2206	0	0	0	0	0	0	0	0	0	0	0	0	0	0	0	0	0	0	0	0	0	0	0	0	0	0	0	0	0	0	0	0	0	0	0	2	0	0	0	0	0	0	0	0	0	0	0	k__Bacteria;p__Bacteroidetes;c__Sphingobacteria;o__Sphingobacteriales;f__Flexibacteraceae;g__Cytophaga
2209	0	0	0	1	0	0	0	0	0	0	0	0	0	0	0	0	0	0	0	0	0	1	0	0	0	0	0	0	0	0	0	0	0	0	0	0	0	0	0	0	0	0	0	0	0	0	0	k__Bacteria;p__Proteobacteria;c__Gammaproteobacteria;o__Enterobacteriales;f__Enterobacteriaceae;g__Trabulsiella
2210	1	0	0	0	1	0	0	0	0	0	0	1	66	11	0	0	9	7	5	0	16	0	23	10	0	10	0	0	0	5	0	1	0	1	0	8	17	0	0	2	2	0	0	0	6	31	0	k__Bacteria;p__Acidobacteria;c__Holophagae;o__Holophagales;f__HolophagalesOR;g__HolophagalesOR
2211	0	3	0	0	1	0	0	0	1	2	2	0	1	2	0	0	0	3	0	0	2	1	0	1	0	1	0	0	1	0	0	11	0	0	1	0	0	0	0	0	2	0	0	1	6	0	0	k__Bacteria;p__Actinobacteria;c__Actinobacteria;o__Acidimicrobiales;f__AcidimicrobialesOR;g__AcidimicrobialesOR
2212	0	0	0	0	1	1	0	0	0	0	0	0	3	2	0	0	5	1	7	0	3	0	1	1	1	2	0	0	1	1	0	1	0	3	4	1	4	0	0	0	3	0	0	0	1	7	0	k__Bacteria;p__Chloroflexi;c__Bljii12;o__B07_WMSP1;f__AKYH910;g__AKYH910FA
2215	1	1	0	0	1	0	1	0	0	2	2	7	23	6	0	0	0	0	0	0	4	2	2	12	9	4	0	0	1	1	0	3	2	2	7	7	5	0	0	0	2	0	0	0	15	19	7	k__Bacteria;p__Acidobacteria;c__Solibacteres;o__Solibacterales;f__Solibacteraceae;g__Solibacter
2216	3	4	0	0	0	0	0	0	0	0	0	0	0	1	0	0	0	0	0	0	0	0	0	1	0	0	0	0	0	0	0	0	0	0	0	0	0	0	0	0	0	0	0	0	0	0	0	k__Bacteria;p__Acidobacteria;c__Chloracidobacteria;o__ChloracidobacteriaCL;f__ChloracidobacteriaCL;g__ChloracidobacteriaCL
2217	4	0	0	1	1	0	0	0	1	0	10	2	0	1	0	0	1	0	0	0	1	0	2	0	3	0	0	0	0	0	0	0	0	0	4	3	1	0	0	0	0	0	0	0	1	1	5	k__Bacteria;p__Proteobacteria;c__Deltaproteobacteria;o__Myxococcales;f__Haliangiaceae;g__HaliangiaceaeFA
2218	0	1	0	0	1	0	0	0	0	0	0	0	0	0	0	0	0	2	0	0	0	0	0	0	0	0	0	0	0	1	0	0	0	2	0	0	0	0	0	1	0	0	0	0	0	0	0	k__Bacteria
2219	4	4	0	0	0	0	0	0	0	0	0	0	2	0	0	0	0	0	0	0	0	0	0	0	0	0	0	0	0	2	0	0	0	0	0	0	5	0	0	0	0	0	0	0	0	0	0	k__Bacteria;p__Proteobacteria;c__Deltaproteobacteria;o__Myxococcales;f__MyxococcalesOR;g__MyxococcalesOR
2220	4	20	0	0	0	1	0	0	1	2	0	0	0	2	0	0	0	1	0	0	0	0	0	0	0	0	0	0	0	0	0	1	0	0	0	0	0	0	0	0	2	0	0	0	0	0	0	k__Bacteria;p__Gemmatimonadetes;c__Gemmatimonadetes;o__GemmatimonadetesCL;f__GemmatimonadetesCL;g__GemmatimonadetesCL
2221	0	0	0	0	0	0	0	0	0	1	3	10	0	0	0	0	0	0	0	0	0	1	2	2	0	0	0	0	0	0	0	0	0	4	2	2	1	0	0	1	0	0	0	0	0	0	26	k__Bacteria;p__Bacteroidetes;c__Sphingobacteria;o__Sphingobacteriales;f__SphingobacterialesOR;g__SphingobacterialesOR
2222	1	3	0	0	0	0	0	0	0	1	14	5	0	0	0	0	0	0	13	0	0	0	0	0	1	2	0	0	1	1	0	2	0	6	4	2	0	0	0	0	0	0	0	0	1	0	4	k__Bacteria;p__Proteobacteria;c__Gammaproteobacteria;o__Xanthomonadales;f__Xanthomonadaceae;g__XanthomonadaceaeFA
2224	3	2	0	0	1	1	0	0	1	0	4	1	5	2	0	0	0	2	0	0	2	1	2	5	2	0	0	0	0	1	0	0	0	3	1	0	3	0	0	0	0	0	0	1	1	2	2	k__Bacteria;p__Actinobacteria;c__Actinobacteria;o__Solirubrobacterales;f__Solirubrobacteraceae;g__SolirubrobacteraceaeFA
2225	1	0	0	0	0	0	0	0	0	0	1	0	0	2	0	0	0	0	0	0	0	0	0	0	1	1	0	0	0	0	0	0	0	2	0	2	0	0	0	0	0	0	0	0	0	0	0	k__Bacteria;p__Planctomycetes;c__Planctomycea;o__Gemmatales;f__Gemmataceae;g__GemmataceaeFA
2226	5	0	0	0	0	0	0	0	0	0	0	0	0	0	0	0	0	0	0	0	0	0	0	0	0	0	0	0	0	0	0	0	0	1	0	3	0	0	0	2	0	0	0	0	0	0	0	k__Bacteria;p__Bacteroidetes;c__Sphingobacteria;o__Sphingobacteriales;f__SphingobacterialesOR;g__SphingobacterialesOR
2227	0	0	0	0	0	1	0	0	0	0	0	0	0	0	0	0	0	9	0	0	0	0	0	0	1	0	0	0	0	0	0	0	0	2	1	1	0	0	0	0	0	0	0	0	0	0	0	k__Bacteria;p__Gemmatimonadetes;c__Gemmatimonadetes;o__GemmatimonadetesCL;f__GemmatimonadetesCL;g__GemmatimonadetesCL
2228	1	2	0	0	1	0	0	0	0	0	0	5	110	1	0	0	25	4	0	0	13	0	14	2	1	4	0	0	0	7	0	1	0	0	2	0	16	0	0	3	3	0	0	0	25	9	2	k__Bacteria
2230	3	2	0	0	1	1	0	0	0	0	4	4	2	3	0	0	0	0	0	0	0	0	1	3	2	0	0	0	0	0	0	0	0	5	0	3	1	0	0	1	1	0	0	0	0	0	4	k__Bacteria;p__Proteobacteria;c__Alphaproteobacteria;o__Rhodospirillales;f__Rhodospirillaceae;g__RhodospirillaceaeFA
2231	6	7	0	0	13	0	0	4	1	7	1	0	0	0	0	0	1	2	0	0	1	0	0	1	0	4	0	0	1	8	0	2	3	1	0	0	1	0	0	7	7	0	1	33	1	0	0	k__Bacteria;p__Firmicutes;c__Bacilli;o__Bacillales;f__Planococcaceae;g__Solibacillus
2232	2	1	0	0	2	0	0	0	0	0	7	1	13	4	0	0	2	4	0	0	6	9	0	18	1	10	0	0	0	2	0	1	3	2	8	2	11	0	0	1	2	0	0	0	3	34	1	k__Bacteria;p__Proteobacteria;c__Deltaproteobacteria;o__Myxococcales;f__MyxococcalesOR;g__MyxococcalesOR
2233	0	0	0	0	0	0	0	0	0	0	0	0	0	0	0	0	0	0	0	0	0	0	0	0	0	1	0	0	0	0	0	0	0	0	0	0	0	0	0	0	0	0	0	0	0	0	0	k__Bacteria;p__Bacteroidetes;c__Sphingobacteria;o__Sphingobacteriales;f__SphingobacterialesOR;g__SphingobacterialesOR
2234	0	0	0	0	0	0	0	0	0	0	0	0	0	0	0	0	0	0	0	0	0	0	0	0	0	0	0	0	0	0	0	0	0	0	0	0	0	0	0	0	0	0	0	0	0	1	0	k__Bacteria;p__Bacteroidetes;c__Sphingobacteria;o__Sphingobacteriales;f__SphingobacterialesOR;g__SphingobacterialesOR
2236	1	2	0	0	0	0	0	0	0	0	4	7	1	6	0	0	0	0	0	0	1	0	0	6	0	0	0	0	0	0	0	1	0	3	0	2	8	0	0	0	0	0	0	0	2	3	7	k__Bacteria;p__Proteobacteria;c__Betaproteobacteria;o__Rhodocyclales;f__RhodocyclalesOR;g__RhodocyclalesOR
2238	0	0	0	0	2	0	0	0	0	0	0	0	8	1	0	0	0	0	0	0	0	0	0	0	0	0	0	0	0	0	0	0	0	0	0	0	1	0	0	0	0	0	0	0	0	0	2	k__Bacteria;p__Firmicutes;c__Bacilli;o__Bacillales;f__Paenibacillaceae;g__Paenibacillus
2240	0	4	0	0	0	0	0	0	0	0	0	0	0	0	0	0	0	0	0	0	0	0	0	0	0	0	0	0	0	0	0	0	0	0	0	0	1	0	0	0	0	0	0	0	0	0	0	k__Bacteria;p__Nitrospirae;c__Nitrospira;o__Nitrospirales;f__Nitrospiraceae;g__JG37_AG_70
2242	16	9	0	0	0	0	0	0	0	0	24	1	1	1	0	0	0	0	0	0	1	0	0	3	4	3	0	0	1	0	0	0	0	2	0	3	3	0	0	0	2	0	0	0	1	3	0	k__Bacteria;p__Actinobacteria;c__Actinobacteria;o__MC47;f__MC47OR;g__MC47OR
2243	2	3	0	0	9	11	0	0	0	0	1	2	1	0	0	0	5	7	0	0	0	1	11	6	1	0	0	0	5	36	0	2	2	1	4	1	1	0	0	20	32	0	0	0	9	5	5	k__Bacteria;p__Actinobacteria;c__Actinobacteria;o__Actinomycetales;f__Microbacteriaceae
2245	5	6	0	0	0	2	0	0	2	0	26	2	5	2	0	0	0	1	0	0	1	4	4	12	1	2	0	0	0	0	0	2	10	13	49	5	3	0	0	0	4	0	0	0	2	18	9	k__Bacteria;p__Gemmatimonadetes;c__Gemmatimonadetes;o__Gemmatimonadales;f__Gemmatimonadaceae;g__GemmatimonadaceaeFA
2246	5	1	0	0	0	0	0	0	0	2	9	14	0	0	0	0	0	0	0	0	1	0	0	0	1	0	0	0	0	0	0	0	0	2	0	4	0	0	0	0	0	0	0	0	0	0	1	k__Bacteria;p__Gemmatimonadetes;c__Gemmatimonadetes;o__Gemmatimonadales;f__Gemmatimonadaceae;g__GemmatimonadaceaeFA
2247	3	0	0	0	0	0	0	0	0	2	1	1	0	3	0	0	0	1	0	0	0	0	0	0	2	0	0	0	0	0	0	0	0	3	0	1	0	0	0	0	0	0	0	1	0	0	1	k__Bacteria;p__Proteobacteria;c__Deltaproteobacteria;o__Myxococcales;f__MyxococcalesOR;g__MyxococcalesOR
2248	1	0	0	0	0	0	0	0	0	1	1	1	0	0	0	0	0	4	0	0	2	0	2	0	3	0	0	0	0	0	0	0	0	1	2	0	0	0	0	1	2	0	0	1	1	0	1	k__Bacteria;p__Proteobacteria;c__Alphaproteobacteria;o__Rhodospirillales;f__Acetobacteraceae;g__Roseomonas
2250	0	0	0	0	0	1	0	0	0	0	0	0	0	0	0	0	0	3	0	0	0	0	0	0	0	0	0	0	0	2	0	0	0	0	0	0	2	0	0	0	0	0	0	0	0	0	0	k__Bacteria;p__Thermi;c__Deinococci;o__Deinococcales;f__Deinococcaceae;g__Deinococcus
2251	0	0	0	0	0	0	0	0	0	0	0	0	0	0	0	0	0	0	0	0	0	0	0	2	0	0	0	0	1	0	0	7	0	1	0	2	0	0	0	0	0	0	0	4	0	0	7	k__Bacteria;p__Proteobacteria;c__Deltaproteobacteria;o__Myxococcales;f__MyxococcalesOR;g__MyxococcalesOR
2257	1	3	0	0	2	0	0	0	0	1	8	2	0	0	0	0	0	1	0	0	1	0	1	5	0	1	0	0	0	3	0	2	2	7	4	2	4	0	0	2	0	0	1	0	4	4	7	k__Bacteria;p__Actinobacteria;c__Actinobacteria;o__Acidimicrobiales;f__CL500_29;g__CL500_29FA
2258	2	1	0	0	3	1	0	0	0	0	1	2	30	2	0	0	3	4	0	0	18	3	6	7	2	5	0	0	0	1	0	3	0	1	1	2	8	0	0	4	1	0	0	0	15	3	1	k__Bacteria;p__Proteobacteria;c__Alphaproteobacteria;o__Rhodospirillales;f__Rhodospirillaceae;g__RhodospirillaceaeFA
2261	2	0	1	0	2	0	0	0	1	0	1	0	0	5	0	0	1	5	0	0	1	0	2	2	3	1	0	0	0	2	0	2	0	5	2	1	3	0	0	1	0	0	0	0	4	6	4	k__Bacteria;p__Bacteroidetes;c__Sphingobacteria;o__Sphingobacteriales;f__SphingobacterialesOR;g__SphingobacterialesOR
2262	1	0	0	0	0	0	0	0	0	0	0	7	0	2	0	0	0	0	0	0	0	0	0	0	0	0	0	0	0	0	0	0	0	2	0	0	0	0	0	0	0	0	0	0	0	0	0	k__Bacteria;p__Bacteroidetes;c__Sphingobacteria;o__Sphingobacteriales;f__SphingobacterialesOR;g__SphingobacterialesOR
2263	8	3	0	0	0	0	0	0	0	2	12	21	0	10	0	0	0	0	0	0	0	0	0	2	0	0	0	0	0	0	0	2	0	12	0	4	1	0	0	0	0	0	0	1	0	0	9	k__Bacteria;p__Acidobacteria;c__Acidobacteria_5;o__Acidobacteria_5CL;f__Acidobacteria_5CL;g__Acidobacteria_5CL
2264	0	3	0	0	1	1	17	14	1	4	1	2	0	0	0	0	0	1	4	0	8	5	5	5	0	3	0	0	0	3	2	2	2	0	6	5	0	0	0	0	1	1	3	0	26	3	3	k__Bacteria;p__Actinobacteria;c__Actinobacteria;o__Actinomycetales;f__Microbacteriaceae;g__Cryocola
2266	2	4	0	0	0	0	0	0	0	0	0	0	0	5	0	0	0	0	0	0	0	0	0	0	0	0	0	0	0	0	0	0	0	2	0	2	0	0	0	0	0	0	0	0	0	1	0	k__Bacteria;p__Actinobacteria;c__Actinobacteria;o__Actinomycetales;f__Williamsiaceae;g__WilliamsiaceaeFA
2267	119	10	0	0	0	0	0	0	1	0	66	12	5	3	0	0	0	0	0	0	1	0	0	5	1	3	0	0	1	0	0	2	2	7	5	0	4	0	0	0	2	0	0	0	0	8	12	k__Bacteria;p__Gemmatimonadetes;c__Gemmatimonadetes;o__Gemmatimonadales;f__Gemmatimonadaceae;g__GemmatimonadaceaeFA
2268	0	0	10	0	1	0	0	11	0	0	0	2	0	0	46	7	0	0	0	0	0	0	0	0	0	0	0	0	0	0	1	0	0	0	0	0	0	0	0	1	0	0	1	0	0	0	0	k__Bacteria;p__Bacteroidetes;c__Sphingobacteria;o__Sphingobacteriales;f__SphingobacterialesOR;g__SphingobacterialesOR
2269	7	2	0	0	0	0	0	0	0	0	12	7	0	10	0	0	0	0	0	0	0	0	0	3	3	3	0	0	0	0	0	1	1	8	3	4	0	0	2	0	0	0	1	0	0	1	12	k__Bacteria;p__Planctomycetes;c__Planctomycea;o__Pirellulales;f__Pirellulaceae;g__A17
2270	1	1	0	0	0	0	0	0	0	0	0	2	0	0	0	0	0	0	0	0	0	0	0	0	0	0	0	0	0	0	0	0	3	0	1	4	0	0	0	0	0	0	0	0	3	1	2	k__Bacteria;p__Proteobacteria;c__Alphaproteobacteria;o__Rhizobiales;f__Hyphomicrobiaceae;g__Rhodoplanes
2271	6	5	0	0	0	0	4	0	0	0	7	3	18	4	1	0	0	0	0	0	0	1	0	6	0	4	0	0	1	1	0	3	0	6	3	5	3	0	0	0	2	0	0	0	0	2	6	k__Bacteria;p__Actinobacteria;c__Actinobacteria;o__Solirubrobacterales;f__SolirubrobacteralesOR;g__SolirubrobacteralesOR
2272	5	6	0	0	2	0	0	0	0	1	1	0	0	0	0	0	0	0	0	0	0	0	0	0	0	0	0	0	0	0	0	3	0	6	0	3	0	0	0	0	0	0	0	0	0	0	17	k__Bacteria;p__Chloroflexi;c__Anaerolineae;o__A4b;f__A4bOR;g__A4bOR
2273	0	6	0	0	0	0	0	4	0	4	7	6	13	2	0	0	1	2	7	0	29	6	14	15	7	4	0	0	0	2	0	6	10	7	21	12	8	0	0	0	7	0	0	0	28	10	6	k__Bacteria;p__Actinobacteria;c__Actinobacteria;o__Actinomycetales;f__Frankiaceae;g__FrankiaceaeFA
2274	8	5	1	0	1	0	0	0	0	0	0	1	1	1	0	0	0	3	0	0	4	1	3	2	2	3	0	0	1	0	0	3	0	8	3	0	0	0	0	0	2	0	1	0	1	3	1	k__Bacteria;p__Acidobacteria;c__Acidobacteria;o__Acidobacteriales;f__AcidobacterialesOR;g__AcidobacterialesOR
2275	1	1	0	0	7	2	1	0	0	0	0	0	0	1	0	0	0	2	0	0	1	0	0	1	3	6	0	0	0	4	0	0	0	1	0	1	1	0	0	2	0	0	0	0	6	0	1	k__Bacteria;p__Actinobacteria;c__Actinobacteria;o__Actinomycetales;f__Micromonosporaceae;g__Actinoplanes
2276	2	1	0	0	3	0	0	0	0	1	1	0	1	1	0	0	0	2	0	0	1	0	0	1	1	0	0	0	1	1	1	0	1	4	2	1	4	0	0	2	3	0	0	0	7	1	4	k__Bacteria;p__Proteobacteria;c__Alphaproteobacteria;o__Sphingomonadales;f__Sphingomonadaceae;g__Sphingomonas
2277	1	1	0	1	5	13	0	0	0	1	0	0	0	1	0	0	0	3	1	1	2	0	0	4	0	1	0	0	3	17	0	0	1	0	0	0	0	0	0	1	22	0	0	0	0	3	0	k__Bacteria;p__Proteobacteria;c__Alphaproteobacteria;o__Sphingomonadales;f__Sphingomonadaceae;g__Sphingomonas
2278	5	1	0	0	6	0	0	0	0	0	0	0	0	3	0	0	1	9	0	0	3	0	0	3	1	1	0	0	1	2	0	0	1	0	0	2	7	0	0	1	1	0	0	0	10	2	0	k__Bacteria;p__Actinobacteria;c__Actinobacteria;o__Solirubrobacterales;f__Patulibacteraceae;g__PatulibacteraceaeFA
2279	0	0	0	0	0	1	0	0	0	0	0	0	1	0	0	0	2	1	0	0	1	0	0	0	1	0	0	0	0	3	0	0	0	0	0	0	1	0	0	0	0	0	0	0	0	0	0	k__Bacteria;p__Proteobacteria;c__Alphaproteobacteria;o__Rhizobiales;f__Methylobacteriaceae;g__MethylobacteriaceaeFA
2280	4	3	0	0	0	0	0	0	0	2	1	1	5	3	0	0	0	1	2	0	5	2	0	10	1	5	0	0	0	2	0	1	3	0	4	2	3	0	0	0	1	0	2	1	12	6	4	k__Bacteria;p__Actinobacteria;c__Actinobacteria;o__Actinomycetales;f__Actinosynnemataceae;g__Actinosynnema
2281	9	3	0	0	0	0	0	0	1	0	6	2	0	11	0	0	0	0	0	0	0	0	0	4	2	0	0	0	0	0	0	1	0	4	1	5	2	0	0	0	0	0	1	1	0	0	1	k__Bacteria;p__Planctomycetes;c__Planctomycea;o__Gemmatales;f__Gemmataceae;g__GemmataceaeFA
2283	0	2	0	0	0	0	0	0	0	0	0	0	0	0	0	0	0	3	0	0	0	0	0	0	1	0	0	0	0	0	0	0	0	0	1	0	1	0	0	0	0	0	0	0	0	0	1	k__Bacteria;p__Chloroflexi;c__Chloroflexi;o__Chloroflexales;f__ChloroflexalesOR;g__ChloroflexalesOR
2284	0	1	0	0	0	0	0	0	0	1	3	0	0	0	0	0	0	0	0	0	3	0	0	1	0	0	0	0	0	0	0	1	1	25	13	1	0	0	0	0	0	0	0	0	0	0	1	k__Bacteria;p__Bacteroidetes;c__Sphingobacteria;o__Sphingobacteriales;f__Flammeovirgaceae;g__Sporocytophaga
2285	1	1	0	0	0	0	0	0	0	1	0	2	2	0	0	0	0	1	0	0	0	0	0	0	0	0	0	0	0	0	0	0	0	6	0	1	0	0	0	0	0	0	0	1	0	0	3	k__Bacteria;p__Actinobacteria;c__Actinobacteria;o__Acidimicrobiales;f__AcidimicrobialesOR;g__AcidimicrobialesOR
2286	1	0	0	0	0	1	0	0	0	0	2	1	0	0	0	0	0	0	0	0	0	0	2	1	0	2	0	0	0	1	0	0	1	2	3	0	0	0	1	1	1	0	0	0	0	0	0	k__Bacteria;p__Proteobacteria;c__Betaproteobacteria;o__Burkholderiales;f__Comamonadaceae;g__ComamonadaceaeFA
2287	3	0	0	0	0	0	0	0	0	0	0	0	0	3	0	0	1	0	0	0	0	0	0	0	0	0	0	0	0	1	0	0	0	0	0	0	0	0	0	0	0	0	0	0	0	0	0	k__Bacteria;p__Actinobacteria;c__Actinobacteria;o__Euzebiales;f__Euzebiaceae;g__Euzebia
2288	1	4	0	0	0	0	0	0	0	0	2	3	0	5	0	0	1	2	0	0	1	1	0	1	0	0	0	0	0	0	0	1	0	4	2	2	0	0	0	1	0	0	0	1	2	0	7	k__Bacteria;p__Chlorobi;c__SM1B09;o__SM1B09CL;f__SM1B09CL;g__SM1B09CL
2289	7	0	0	0	0	0	0	0	0	0	2	15	0	0	0	0	0	0	0	0	0	0	0	0	1	0	0	0	0	0	0	1	0	3	0	1	0	0	0	0	0	0	0	0	0	0	7	k__Bacteria;p__Planctomycetes;c__Planctomycea;o__Pirellulales;f__Pirellulaceae;g__Pirellula
2290	2	1	0	0	0	0	0	0	0	2	5	2	0	1	0	0	0	0	0	0	0	0	0	0	1	0	0	0	0	0	0	2	0	2	1	0	0	0	0	0	0	0	0	0	0	0	2	k__Bacteria;p__Proteobacteria;c__Alphaproteobacteria;o__Rhizobiales;f__RhizobialesOR;g__RhizobialesOR
2291	1	9	0	0	1	0	1	0	0	0	3	4	17	5	0	0	2	12	3	0	5	0	11	9	1	9	0	0	0	5	1	2	3	1	4	9	23	0	0	5	4	0	0	0	15	18	3	k__Bacteria;p__Actinobacteria;c__Actinobacteria;o__Solirubrobacterales;f__SolirubrobacteralesOR;g__SolirubrobacteralesOR
2292	0	0	0	0	0	0	0	0	0	0	0	0	0	0	0	0	0	0	0	0	0	0	0	0	0	0	0	0	0	0	0	0	0	0	0	2	0	0	0	0	0	0	0	1	1	0	0	k__Bacteria;p__Proteobacteria;c__Deltaproteobacteria;o__Myxococcales;f__Haliangiaceae;g__HaliangiaceaeFA
2293	4	4	0	0	0	1	0	0	0	0	1	5	20	4	0	0	1	3	1	0	6	0	2	12	0	3	0	0	0	1	0	2	9	4	10	13	2	0	0	1	6	0	0	0	12	22	5	k__Bacteria;p__Proteobacteria;c__Alphaproteobacteria;o__Rhodospirillales;f__Rhodospirillaceae;g__RhodospirillaceaeFA
2294	1	2	0	0	0	1	0	0	0	0	0	0	1	0	0	0	22	69	0	0	3	0	0	0	3	0	0	0	0	1	0	0	0	0	0	0	11	0	0	1	14	0	0	0	0	1	0	k__Bacteria;p__Cyanobacteria;c__Oscillatoriophycideae;o__Oscillatoriales;f__Phormidiaceae;g__Phormidium
2296	1	7	0	0	0	1	0	0	0	0	0	7	9	5	0	0	0	1	0	0	3	1	14	16	1	5	0	0	0	0	0	2	5	2	6	5	7	0	0	1	0	0	0	0	0	25	0	k__Bacteria;p__Chloroflexi;c__Anaerolineae;o__A4b;f__A4bOR;g__A4bOR
2298	0	0	0	0	0	0	0	0	0	0	0	0	0	2	0	0	0	0	0	0	0	0	0	0	1	0	0	0	0	0	0	0	0	0	0	0	0	0	0	0	0	0	0	0	0	0	0	k__Bacteria;p__Acidobacteria;c__Chloracidobacteria;o__ChloracidobacteriaCL;f__ChloracidobacteriaCL;g__ChloracidobacteriaCL
2300	1	6	0	0	1	0	0	0	0	0	4	5	21	2	0	0	0	0	0	0	8	0	1	12	2	4	0	0	0	0	0	1	1	6	4	7	5	0	0	0	0	0	0	0	8	24	10	k__Bacteria
2301	2	4	0	0	1	0	0	0	0	1	2	7	0	4	0	0	0	1	1	0	0	0	1	0	1	0	0	0	0	0	0	0	0	1	1	1	1	0	0	0	0	0	0	0	0	0	2	k__Bacteria;p__Acidobacteria;c__iii1_8;o__DS_18;f__DS_18OR;g__DS_18OR
2302	3	1	0	0	0	0	8	2	1	0	2	0	0	1	0	0	0	0	2	0	9	1	0	3	0	1	0	0	0	0	0	8	0	0	0	1	0	0	0	0	0	1	0	1	0	2	1	k__Bacteria;p__Proteobacteria;c__Gammaproteobacteria;o__Xanthomonadales;f__Sinobacteraceae;g__SinobacteraceaeFA
2303	2	0	0	0	0	0	0	0	0	0	1	0	0	0	0	0	0	2	0	0	0	0	0	0	0	1	0	0	1	0	0	0	0	0	1	0	0	0	0	0	0	0	0	0	0	0	0	k__Bacteria;p__Gemmatimonadetes;c__Gemmatimonadetes;o__Gemmatimonadales;f__Gemmatimonadaceae;g__GemmatimonadaceaeFA
2304	1	10	0	0	0	0	0	0	0	0	6	2	1	3	0	0	0	1	0	0	1	0	2	6	8	3	0	0	0	0	0	0	0	0	2	1	1	0	0	0	3	0	0	0	3	4	1	k__Bacteria;p__BRC1;c__PRR_11;o__PRR_11CL;f__PRR_11CL;g__PRR_11CL
2305	0	3	0	0	3	1	0	0	0	0	0	0	0	0	0	0	1	1	0	0	0	0	0	0	0	0	0	0	0	1	0	1	0	0	0	0	0	0	0	0	6	0	0	0	0	0	2	k__Bacteria;p__Proteobacteria;c__Alphaproteobacteria;o__Sphingomonadales;f__Sphingomonadaceae;g__SphingomonadaceaeFA
2307	8	2	0	0	2	1	0	1	0	0	1	0	2	0	0	0	1	9	0	0	1	0	7	3	2	0	0	0	0	2	0	0	0	2	2	1	4	0	0	1	3	0	0	0	10	4	1	k__Bacteria;p__Bacteroidetes;c__Sphingobacteria;o__Sphingobacteriales;f__SphingobacterialesOR;g__SphingobacterialesOR
2308	0	0	0	0	0	0	0	0	0	0	0	1	0	0	0	0	0	0	0	0	0	0	0	0	0	0	0	0	0	0	0	0	0	0	0	0	0	0	0	0	0	0	0	0	0	0	0	k__Bacteria;p__Bacteroidetes;c__Sphingobacteria;o__Sphingobacteriales;f__Flexibacteraceae;g__Cytophaga
2310	4	3	0	0	17	4	0	0	0	0	0	2	0	2	0	0	0	4	0	0	1	0	1	1	1	1	0	0	0	0	0	1	0	1	2	0	4	0	0	0	9	0	0	0	1	1	4	k__Bacteria;p__Proteobacteria;c__Deltaproteobacteria;o__Myxococcales;f__MyxococcalesOR;g__MyxococcalesOR
2311	0	0	0	0	2	0	4	0	0	0	0	0	0	0	0	0	0	1	7	0	0	0	0	0	0	0	0	2	0	0	1	0	0	0	0	0	0	0	0	5	0	0	0	0	0	0	0	k__Bacteria;p__Proteobacteria;c__Gammaproteobacteria;o__Pasteurellales;f__Pasteurellaceae;g__Haemophilus
2312	0	8	0	0	0	0	0	11	0	0	2	9	53	2	0	0	1	1	0	0	12	0	26	2	0	106	0	0	0	6	0	0	40	0	48	4	5	0	0	0	49	0	0	0	16	5	31	k__Bacteria;p__Chloroflexi;c__ChloroflexiPH;o__ChloroflexiPH;f__ChloroflexiPH;g__ChloroflexiPH
2313	4	6	0	0	0	0	0	0	1	1	14	0	4	2	0	0	0	0	0	0	1	0	0	0	1	3	0	0	0	0	0	0	0	1	0	0	2	0	0	0	0	0	0	0	0	2	0	k__Bacteria
2314	0	0	0	0	0	0	0	0	0	0	0	0	55	3	0	0	0	0	0	0	6	0	29	3	0	1	0	0	0	3	1	0	117	0	19	0	2	0	0	0	3	0	0	0	35	1	4	k__Bacteria;p__Acidobacteria;c__Solibacteres;o__Solibacterales;f__Solibacteraceae;g__Solibacter
2316	0	0	0	0	1	1	0	0	0	3	6	3	0	0	0	0	0	0	0	0	8	1	7	3	3	3	0	0	0	0	0	0	1	4	25	7	2	0	0	0	0	0	0	1	2	2	4	k__Bacteria;p__Proteobacteria;c__Alphaproteobacteria;o__AlphaproteobacteriaCL;f__AlphaproteobacteriaCL;g__AlphaproteobacteriaCL
2317	0	0	0	0	0	1	0	0	0	0	0	0	0	1	0	0	0	0	0	0	0	0	0	0	0	0	0	0	0	1	0	0	0	1	0	0	0	0	0	3	0	0	0	0	0	0	1	k__Bacteria;p__Bacteroidetes;c__Sphingobacteria;o__Sphingobacteriales;f__Rhodothermaceae;g__RhodothermaceaeFA
2318	0	0	0	0	0	0	0	0	0	0	0	0	0	0	0	0	0	0	0	0	0	0	0	0	0	0	0	0	0	0	0	0	0	0	0	0	1	0	0	0	0	0	0	0	0	1	0	k__Bacteria;p__Nitrospirae;c__Nitrospira;o__Nitrospirales;f__Nitrospiraceae;g__JG37_AG_70
2319	0	0	0	0	5	0	0	0	0	0	0	0	3	1	0	0	8	13	0	0	0	0	2	0	2	1	0	0	1	2	0	0	0	1	1	1	1	0	0	1	10	0	0	0	0	0	0	k__Bacteria;p__Actinobacteria;c__Actinobacteria;o__Solirubrobacterales;f__Patulibacteraceae;g__PatulibacteraceaeFA
2320	5	2	0	0	0	0	0	0	0	1	3	4	1	1	0	0	0	0	0	0	1	0	1	1	1	0	0	0	0	0	0	1	0	0	0	0	1	0	0	0	0	0	0	0	0	0	2	k__Bacteria;p__Verrucomicrobia;c__Opitutae;o__Opitutales;f__Opitutaceae;g__Opitutus
2321	0	0	0	0	0	0	0	1	1	1	0	0	0	0	0	0	0	0	0	0	1	0	0	0	0	0	0	0	0	0	0	0	0	0	0	0	0	0	0	0	0	0	1	2	0	0	1	k__Bacteria;p__Bacteroidetes;c__Sphingobacteria;o__Sphingobacteriales;f__SphingobacterialesOR;g__SphingobacterialesOR
2322	4	6	0	0	1	0	0	0	1	1	11	8	3	5	0	0	0	1	0	0	12	0	1	11	7	2	0	0	0	0	0	2	0	7	9	1	7	0	0	1	0	0	0	0	3	18	3	k__Bacteria;p__Bacteroidetes;c__Sphingobacteria;o__Sphingobacteriales;f__SphingobacterialesOR;g__SphingobacterialesOR
2323	5	1	0	0	16	1	0	0	0	0	0	0	1	0	0	1	4	4	0	0	2	0	0	0	0	1	0	0	0	6	0	0	0	0	2	0	1	0	0	4	14	0	2	0	1	0	0	k__Bacteria;p__Actinobacteria;c__Actinobacteria;o__Actinomycetales;f__Micrococcaceae
2324	0	2	0	0	0	1	0	0	0	0	1	1	0	0	0	0	3	7	0	0	0	0	0	1	3	0	0	0	1	1	0	1	5	2	3	0	0	0	0	2	13	0	0	1	2	2	1	k__Bacteria;p__Chloroflexi;c__Bljii12;o__AKYG885;f__5B_12;g__5B_12FA
2325	0	0	0	0	0	0	2	0	0	0	0	0	0	0	0	0	0	0	0	0	0	0	0	0	0	0	0	0	0	0	0	1	0	0	2	0	0	0	0	0	0	0	0	0	0	0	0	k__Bacteria;p__Proteobacteria;c__Alphaproteobacteria;o__Sphingomonadales;f__Sphingomonadaceae;g__SphingomonadaceaeFA
2326	0	0	0	0	0	0	0	0	0	0	0	2	0	1	0	0	0	0	0	0	0	0	0	0	0	0	0	0	0	0	0	1	0	0	0	0	0	0	0	0	0	0	0	0	0	0	2	k__Bacteria;p__Chloroflexi;c__Anaerolineae;o__CFB_26;f__CFB_26OR;g__CFB_26OR
2327	6	0	0	0	2	0	0	0	0	0	1	0	0	3	0	0	0	0	0	0	0	0	0	1	0	0	0	0	0	0	0	1	0	3	0	1	0	0	0	0	0	0	0	0	2	0	1	k__Bacteria;p__Actinobacteria;c__Actinobacteria;o__Acidimicrobiales;f__Iamiaceae;g__IamiaceaeFA
2330	0	0	0	0	1	2	0	1	0	0	0	0	0	0	1	0	1	1	0	11	0	0	0	0	0	0	0	0	0	2	0	0	0	0	0	0	0	0	0	0	2	1	0	0	0	0	0	k__Bacteria;p__Actinobacteria;c__Actinobacteria;o__Actinomycetales;f__Cellulomonadaceae;g__Cellulomonas
2332	0	0	0	0	0	0	0	0	0	0	4	0	8	3	0	0	1	6	0	0	6	1	5	0	0	2	0	0	0	0	0	2	0	4	2	5	8	0	0	1	1	0	0	0	3	3	1	k__Bacteria;p__Actinobacteria;c__Actinobacteria;o__Acidimicrobiales;f__AcidimicrobialesOR;g__AcidimicrobialesOR
2333	0	0	0	0	0	0	0	0	1	0	5	1	0	1	0	0	0	0	5	0	12	0	2	8	0	2	0	0	0	0	0	0	1	2	3	5	0	0	0	0	0	0	0	0	0	2	4	k__Bacteria;p__Bacteroidetes;c__Sphingobacteria;o__Sphingobacteriales;f__SphingobacterialesOR;g__SphingobacterialesOR
2334	1	0	0	0	0	0	0	0	0	0	2	0	0	2	0	0	0	0	0	0	0	0	0	4	0	0	0	0	0	0	0	1	0	3	1	0	0	0	0	0	0	0	0	0	0	0	5	k__Bacteria;p__Actinobacteria;c__Actinobacteria;o__Solirubrobacterales;f__SolirubrobacteralesOR;g__SolirubrobacteralesOR
2335	0	0	0	0	0	0	12	6	1	1	1	1	8	0	0	0	0	0	0	4	2	0	3	3	0	3	0	0	0	0	0	0	1	0	0	0	0	0	0	0	0	2	0	0	0	2	0	k__Bacteria;p__Chloroflexi;c__Thermomicrobia;o__HN1_15;f__HN1_15OR;g__HN1_15OR
2337	0	0	0	0	3	2	0	0	0	0	0	1	4	1	0	0	6	10	0	0	0	0	5	1	0	1	0	0	1	6	0	1	0	0	0	0	4	0	0	5	6	0	0	0	0	2	0	k__Bacteria;p__Gemmatimonadetes;c__Gemmatimonadetes;o__Gemmatimonadales;f__Gemmatimonadaceae;g__GemmatimonadaceaeFA
2338	2	0	0	0	1	0	0	0	0	0	1	0	1	2	0	0	0	0	0	0	0	0	0	2	0	0	0	0	0	1	0	0	0	0	0	0	1	0	0	0	0	0	0	0	1	0	2	k__Bacteria;p__Actinobacteria;c__Actinobacteria;o__Actinomycetales;f__Mycobacteriaceae;g__Mycobacterium
2339	3	0	0	0	0	0	0	1	1	0	3	0	0	0	0	0	0	0	0	0	0	0	0	0	0	0	0	0	0	0	0	0	0	0	0	0	0	0	0	0	0	0	0	0	0	0	1	k__Bacteria;p__Verrucomicrobia;c__Spartobacteria;o__Spartobacteriales;f__Spartobacteriaceae;g__Chthoniobacter
2340	0	0	0	0	0	0	0	0	0	0	0	0	0	3	0	0	0	0	0	0	0	0	0	0	0	0	0	0	0	0	0	0	0	0	1	2	0	0	0	0	0	0	0	0	0	0	0	k__Bacteria;p__Bacteroidetes;c__Sphingobacteria;o__Sphingobacteriales;f__Flexibacteraceae;g__Cytophaga
2341	0	0	0	0	0	0	0	0	0	0	0	0	0	0	0	0	0	0	0	0	1	0	0	0	0	0	0	0	0	0	0	0	0	0	0	0	0	0	0	0	0	0	0	0	0	0	0	k__Bacteria;p__Actinobacteria;c__Actinobacteria;o__MC47;f__MC47OR;g__MC47OR
2342	0	4	0	0	0	0	0	0	0	0	3	0	0	4	0	1	0	0	0	0	0	3	1	1	1	16	0	0	0	0	0	1	3	2	122	23	0	0	0	0	0	0	0	0	8	6	38	k__Bacteria;p__Acidobacteria;c__Solibacteres;o__Solibacterales;f__Solibacteraceae;g__Solibacter
2343	0	0	0	0	0	0	0	0	0	0	2	2	1	0	0	0	0	0	0	0	3	1	13	18	0	2	0	0	0	1	0	1	0	2	100	16	0	0	0	1	0	0	1	0	9	6	37	k__Bacteria;p__Acidobacteria;c__Acidobacteria;o__Acidobacteriales;f__Acidobacteriaceae;g__AcidobacteriaceaeFA
2344	1	0	0	0	2	1	5	4	0	1	1	3	11	1	0	0	3	9	0	2	1	4	2	11	2	5	0	0	1	6	4	4	4	8	8	5	3	0	0	1	14	0	2	1	34	2	5	k__Bacteria;p__Proteobacteria;c__Alphaproteobacteria;o__Caulobacterales;f__Caulobacteraceae;g__Phenylobacterium
2345	7	1	0	0	0	0	0	0	0	0	0	10	0	12	0	0	0	2	0	0	0	0	0	0	0	0	0	0	0	0	0	2	0	2	0	7	1	0	0	0	0	0	0	1	0	0	4	k__Bacteria;p__Acidobacteria;c__Chloracidobacteria;o__ChloracidobacteriaCL;f__ChloracidobacteriaCL;g__ChloracidobacteriaCL
2346	0	0	0	0	7	62	0	0	0	0	0	0	0	0	0	0	4	2	0	0	0	0	0	0	0	0	0	0	43	89	0	0	0	0	0	0	0	0	0	22	71	0	0	0	0	0	0	k__Bacteria;p__Proteobacteria;c__Alphaproteobacteria
2348	1	7	0	0	1	0	0	0	0	0	3	1	1	9	0	0	0	1	0	0	0	0	0	0	0	2	0	0	0	1	0	0	1	4	1	1	2	0	0	1	2	0	0	0	0	2	0	k__Bacteria;p__Acidobacteria;c__Chloracidobacteria;o__ChloracidobacteriaCL;f__ChloracidobacteriaCL;g__ChloracidobacteriaCL
2349	0	0	2	0	0	0	0	0	0	1	5	13	0	0	0	0	0	0	21	0	2	0	0	0	0	0	0	0	1	0	0	0	0	7	2	3	0	0	0	0	0	0	0	0	0	0	1	k__Bacteria;p__Acidobacteria;c__Solibacteres;o__Solibacterales;f__Solibacteraceae;g__Solibacter
2350	3	1	0	0	1	1	0	0	0	0	3	4	0	0	0	0	1	3	0	0	0	0	2	1	1	0	0	0	0	1	0	3	1	4	3	1	0	0	0	1	1	0	0	0	9	1	7	k__Bacteria;p__Proteobacteria;c__Alphaproteobacteria;o__Rhodospirillales;f__Acetobacteraceae;g__AcetobacteraceaeFA
2351	0	0	0	0	0	0	0	0	0	0	0	0	0	0	0	0	0	0	0	0	0	0	0	0	0	0	0	0	0	0	0	0	0	0	0	0	0	0	0	0	0	0	1	0	0	0	2	k__Bacteria;p__Proteobacteria;c__Alphaproteobacteria;o__Rhizobiales;f__Rhodobiaceae;g__RhodobiaceaeFA
2352	1	3	0	0	0	1	0	2	0	1	0	1	0	1	0	0	4	6	0	0	2	0	0	8	2	4	0	0	0	1	0	3	0	3	3	2	3	0	0	0	3	1	0	0	4	4	2	k__Bacteria;p__Planctomycetes;c__Phycisphaerae;o__PhycisphaeraeCL;f__PhycisphaeraeCL;g__PhycisphaeraeCL
2354	0	0	3	1	1	0	0	0	0	0	0	0	0	0	2	4	0	1	0	0	0	0	0	0	0	1	0	0	0	0	79	0	0	0	0	0	0	0	1	0	0	0	1	0	0	0	0	k__Bacteria;p__Proteobacteria;c__Betaproteobacteria;o__Burkholderiales;f__Burkholderiaceae;g__Ralstonia
2356	0	2	0	0	0	1	0	0	0	0	0	4	0	4	0	0	0	5	0	0	1	0	0	9	0	2	0	0	0	2	0	1	0	3	1	1	4	0	0	0	4	0	0	0	1	2	2	k__Bacteria;p__Actinobacteria;c__Actinobacteria;o__Actinomycetales;f__Nocardioidaceae;g__NocardioidaceaeFA
2357	11	1	0	0	0	0	0	0	0	0	3	3	1	3	0	0	0	0	0	0	1	0	0	0	0	0	0	0	0	0	0	2	0	5	0	0	0	0	0	0	0	0	0	0	1	0	1	k__Bacteria;p__Planctomycetes;c__Planctomycea;o__Planctomycetales;f__Planctomycetaceae;g__Planctomyces
2359	1	0	0	0	0	2	0	0	0	0	0	0	0	2	0	0	0	0	0	1	1	0	0	0	0	0	0	0	1	8	0	1	0	0	0	0	0	0	0	0	2	0	0	0	1	0	0	k__Bacteria;p__Proteobacteria;c__Gammaproteobacteria;o__Xanthomonadales;f__Xanthomonadaceae;g__XanthomonadaceaeFA
2363	0	0	0	0	0	0	0	0	0	0	1	0	0	0	0	0	0	0	0	0	1	0	1	0	0	0	0	0	0	0	0	0	0	0	0	1	0	0	0	0	4	1	0	0	2	0	0	k__Bacteria;p__Actinobacteria;c__Actinobacteria;o__Actinomycetales;f__Pseudonocardiaceae;g__Pseudonocardia
2364	0	3	0	0	0	0	0	0	0	0	2	0	0	1	0	0	0	1	0	0	0	0	1	0	0	0	0	0	0	0	0	0	0	2	1	3	3	0	0	0	0	0	0	0	1	0	0	k__Bacteria;p__Armatimonadetes;c__CH21;o__CH21CL;f__CH21CL;g__CH21CL
2365	0	0	0	0	0	0	0	0	0	0	0	0	0	0	0	0	0	0	0	0	0	0	0	0	0	0	0	0	0	0	0	0	0	0	0	1	0	0	0	0	0	0	0	0	0	0	0	k__Bacteria;p__Proteobacteria;c__Gammaproteobacteria;o__Xanthomonadales;f__Sinobacteraceae;g__SinobacteraceaeFA
2366	4	2	0	0	0	0	0	0	0	2	0	4	0	0	0	0	2	0	0	0	0	0	0	0	4	0	0	0	1	3	0	3	1	3	2	0	2	0	0	2	0	0	0	0	0	0	0	k__Bacteria;p__Proteobacteria;c__Alphaproteobacteria;o__Rhodospirillales;f__Rhodospirillaceae;g__Skermanella
2367	2	10	0	0	1	0	0	0	0	1	10	7	3	5	0	0	0	0	0	0	4	1	7	10	7	24	0	0	0	1	0	1	2	6	3	3	4	0	0	0	2	0	0	0	5	22	4	k__Bacteria
[truncated: 2,102 more rows]

## Sheet: base_ITS
OTU.ID	Mg.Ma.D.le	Mg.Ma.D.re	Mg.Ma.D.rz	Mg.Ma.D.rzs	Mg.Ma.D.s	Mg.Ma.D.e	Mg.Sf.D.le	Mg.Sf.D.re	Mg.Sf.D.rz	Mg.Sf.D.rzs	Mg.Sf.D.s	Mg.Sf.D.e	Mg.Ma.R.le	Mg.Ma.R.re	Mg.Ma.R.rz	Mg.Ma.R.rzs	Mg.Ma.R.s	Mg.Ma.R.e	Mg.Sf.R.le	Mg.Sf.R.re	Mg.Sf.R.rz	Mg.Sf.R.rzs	Mg.Sf.R.s	Mg.Sf.R.e	Or.Ma.D.le	Or.Ma.D.re	Or.Ma.D.rz	Or.Ma.D.rzs	Or.Ma.D.s	Or.Ma.D.e	Or.Sf.D.re	Or.Sf.D.rz	Or.Sf.D.rzs	Or.Sf.D.s	Or.Sf.D.e	Or.Ma.R.le	Or.Ma.R.re	Or.Ma.R.rz	Or.Ma.R.rzs	Or.Ma.R.s	Or.Ma.R.e	Or.Sf.R.le	Or.Sf.R.re	Or.Sf.R.rz	Or.Sf.R.rzs	Or.Sf.R.s	Or.Sf.R.e	Consensus.lineage
[truncated: 3,541 more rows]

[truncated: 1 more sheets: Metadata]
