# Supplementary material for: The Cacti Microbiome: Interplay between Habitat-Filtering and Host-Specificity
Source: Front Microbiol. 2016 Feb 12;7:150. doi: 10.3389/fmicb.2016.00150 (PMC4751269; doi:10.3389/fmicb.2016.00150)
Supplement: Supplementary file 3 [file DataSheet2.XLSX]

## Sheet: Soil
		M. geometrizans						O. robusta
OTU ID	Consensus lineage	Relative abundance	Frequency			OTU ID	Consensus lineage	Relative abundance	Frequency
73	k__Bacteria;p__Firmicutes;c__Bacilli;o__Bacillales;f__BacillalesOR;g__BacillalesOR	0.0371133	1			34	k__Bacteria;p__Acidobacteria;c__Chloracidobacteria;o__ChloracidobacteriaCL;f__ChloracidobacteriaCL;g__ChloracidobacteriaCL	0.038217	1
107	k__Bacteria;p__Acidobacteria;c__Solibacteres;o__Solibacterales;f__Solibacteraceae;g__Solibacter	0.0195237	1			73	k__Bacteria;p__Firmicutes;c__Bacilli;o__Bacillales;f__BacillalesOR;g__BacillalesOR	0.0289257	1
36	k__Bacteria;p__Proteobacteria;c__Alphaproteobacteria;o__Sphingomonadales;f__Sphingomonadaceae;g__Kaistobacter	0.0189629	1			71	k__Bacteria;p__Actinobacteria;c__Actinobacteria;o__Rubrobacterales;f__Rubrobacteraceae;g__Rubrobacter	0.0209821	1
119	k__Bacteria;p__Verrucomicrobia;c__Spartobacteria;o__Spartobacteriales;f__Spartobacteriaceae;g__MC18	0.0184594	1			62	k__Bacteria;p__Cyanobacteria;c__Oscillatoriophycideae;o__Oscillatoriales;f__Phormidiaceae;g__Microcoleus	0.0167857	1
62	k__Bacteria;p__Cyanobacteria;c__Oscillatoriophycideae;o__Oscillatoriales;f__Phormidiaceae;g__Microcoleus	0.0132866	1			7	k__Bacteria;p__Firmicutes;c__Bacilli;o__Bacillales;f__Bacillaceae;g__Bacillus	0.0164702	1
34	k__Bacteria;p__Acidobacteria;c__Chloracidobacteria;o__ChloracidobacteriaCL;f__ChloracidobacteriaCL;g__ChloracidobacteriaCL	0.0129662	1			38	k__Bacteria;p__Acidobacteria;c__Chloracidobacteria;o__ChloracidobacteriaCL;f__ChloracidobacteriaCL;g__ChloracidobacteriaCL	0.0137937	1
100	k__Bacteria;p__Verrucomicrobia;c__Spartobacteria;o__Spartobacteriales;f__Spartobacteriaceae;g__MC18	0.0127144	1			36	k__Bacteria;p__Proteobacteria;c__Alphaproteobacteria;o__Sphingomonadales;f__Sphingomonadaceae;g__Kaistobacter	0.0132584	1
90	k__Bacteria;p__Bacteroidetes;c__Sphingobacteria;o__Sphingobacteriales;f__SphingobacterialesOR;g__SphingobacterialesOR	0.0112725	1			100	k__Bacteria;p__Verrucomicrobia;c__Spartobacteria;o__Spartobacteriales;f__Spartobacteriaceae;g__MC18	0.0108686	1
15	k__Bacteria;p__Proteobacteria;c__Alphaproteobacteria;o__Rhizobiales;f__Bradyrhizobiaceae;g__Bradyrhizobium	0.0112267	1			15	k__Bacteria;p__Proteobacteria;c__Alphaproteobacteria;o__Rhizobiales;f__Bradyrhizobiaceae;g__Bradyrhizobium	0.00945389	1
23	k__Bacteria;p__Proteobacteria;c__Alphaproteobacteria;o__Sphingomonadales;f__Sphingomonadaceae;g__Sphingomonas	0.010643	1			32	k__Bacteria;p__Proteobacteria;c__Gammaproteobacteria;o__Xanthomonadales;f__Sinobacteraceae;g__Steroidobacter	0.00909065	1
38	k__Bacteria;p__Acidobacteria;c__Chloracidobacteria;o__ChloracidobacteriaCL;f__ChloracidobacteriaCL;g__ChloracidobacteriaCL	0.00939564	1			107	k__Bacteria;p__Acidobacteria;c__Solibacteres;o__Solibacterales;f__Solibacteraceae;g__Solibacter	0.00904285	1
65	k__Archaea;p__Crenarchaeota;c__Thaumarchaeota;o__Nitrososphaerales;f__Nitrososphaeraceae;g__Nitrososphaera	0.00727847	1			776	k__Bacteria;p__Cyanobacteria;c__Oscillatoriophycideae;o__Oscillatoriales;f__Phormidiaceae;g__Phormidium	0.00818254	0.75
28	k__Bacteria;p__Proteobacteria;c__Deltaproteobacteria;o__Myxococcales;f__Cystobacteraceae;g__Archangium	0.00695803	1			43	k__Bacteria;p__Actinobacteria;c__Actinobacteria;o__Actinomycetales;f__ActinomycetalesOR;g__ActinomycetalesOR	0.00765679	1
350	k__Bacteria;p__Verrucomicrobia;c__Spartobacteria;o__Spartobacteriales;f__Spartobacteriaceae;g__MC18	0.00662615	1			44	k__Bacteria;p__Acidobacteria;c__Solibacteres;o__Solibacterales;f__Solibacteraceae;g__Solibacter	0.00687295	1
43	k__Bacteria;p__Actinobacteria;c__Actinobacteria;o__Actinomycetales;f__ActinomycetalesOR;g__ActinomycetalesOR	0.00660327	1			23	k__Bacteria;p__Proteobacteria;c__Alphaproteobacteria;o__Sphingomonadales;f__Sphingomonadaceae;g__Sphingomonas	0.00685383	1
55	k__Bacteria;p__Actinobacteria;c__Actinobacteria;o__Actinomycetales;f__Micromonosporaceae;g__Couchioplanes	0.00634005	1			605	k__Bacteria;p__Cyanobacteria;c__Oscillatoriophycideae;o__Oscillatoriales;f__Phormidiaceae;g__Phormidium	0.00673912	0.5
29	k__Bacteria;p__Firmicutes;c__Bacilli;o__Bacillales;f__Planococcaceae;g__Paenisporosarcina	0.00630572	1			132	k__Bacteria;p__Actinobacteria;c__Actinobacteria;o__Rubrobacterales;f__Rubrobacteraceae;g__Rubrobacter	0.00667221	1
48	k__Bacteria;p__Actinobacteria;c__Actinobacteria;o__Actinomycetales;f__Geodermatophilaceae;g__Modestobacter	0.00595095	1			133	k__Bacteria;p__Acidobacteria;c__Chloracidobacteria;o__ChloracidobacteriaCL;f__ChloracidobacteriaCL;g__ChloracidobacteriaCL	0.00659574	1
92	k__Bacteria;p__Verrucomicrobia;c__Spartobacteria;o__Spartobacteriales;f__Spartobacteriaceae;g__MC18	0.00591662	1			92	k__Bacteria;p__Verrucomicrobia;c__Spartobacteria;o__Spartobacteriales;f__Spartobacteriaceae;g__MC18	0.00654794	1
180	k__Bacteria;p__Bacteroidetes;c__Sphingobacteria;o__Sphingobacteriales;f__SphingobacterialesOR;g__SphingobacterialesOR	0.00591662	1			175	k__Archaea;p__Crenarchaeota;c__Thaumarchaeota;o__Nitrososphaerales;f__Nitrososphaeraceae;g__Nitrososphaera	0.00642368	1
129	k__Bacteria;p__Bacteroidetes;c__Sphingobacteria;o__Sphingobacteriales;f__SphingobacterialesOR;g__SphingobacterialesOR	0.00577929	1			119	k__Bacteria;p__Verrucomicrobia;c__Spartobacteria;o__Spartobacteriales;f__Spartobacteriaceae;g__MC18	0.00631853	1
390	k__Bacteria;p__Acidobacteria;c__AcidobacteriaPH;o__AcidobacteriaPH;f__AcidobacteriaPH;g__AcidobacteriaPH	0.00563051	1			60	k__Bacteria;p__Gemmatimonadetes;c__Gemmatimonadetes;o__Gemmatimonadales;f__GemmatimonadalesOR;g__GemmatimonadalesOR	0.00598396	1
525	k__Bacteria;p__Cyanobacteria;c__Oscillatoriophycideae;o__Oscillatoriales;f__Phormidiaceae;g__Phormidium	0.00556185	1			29	k__Bacteria;p__Firmicutes;c__Bacilli;o__Bacillales;f__Planococcaceae;g__Paenisporosarcina	0.00583102	1
75	k__Bacteria;p__Actinobacteria;c__Actinobacteria;o__Actinomycetales;f__Pseudonocardiaceae;g__Pseudonocardia	0.00545885	1			55	k__Bacteria;p__Actinobacteria;c__Actinobacteria;o__Actinomycetales;f__Micromonosporaceae;g__Couchioplanes	0.00568763	1
27	k__Bacteria;p__Actinobacteria;c__Actinobacteria;o__Actinomycetales;f__Geodermatophilaceae;g__GeodermatophilaceaeFA	0.00529863	1			9	k__Bacteria;p__Proteobacteria;c__Alphaproteobacteria;o__Rhizobiales;f__Bradyrhizobiaceae;g__Balneimonas	0.0055538	1
735	k__Bacteria;p__Cyanobacteria;c__Oscillatoriophycideae;o__Oscillatoriales;f__Phormidiaceae;g__Phormidium	0.0050812	1			75	k__Bacteria;p__Actinobacteria;c__Actinobacteria;o__Actinomycetales;f__Pseudonocardiaceae;g__Pseudonocardia	0.00550601	1
403	k__Bacteria;p__Acidobacteria;c__Acidobacteria;o__Acidobacteriales;f__Acidobacteriaceae;g__AcidobacteriaceaeFA	0.00496675	1			859	k__Bacteria	0.00541998	0.75
259	k__Bacteria;p__Gemmatimonadetes;c__Gemmatimonadetes;o__Gemmatimonadales;f__Gemmatimonadaceae;g__Gemmatimonas	0.00488665	1			25	k__Bacteria;p__Proteobacteria;c__Betaproteobacteria;o__Burkholderiales;f__Oxalobacteraceae;g__Massilia	0.00531483	1
244	k__Bacteria;p__Proteobacteria;c__Alphaproteobacteria;o__Sphingomonadales;f__Sphingomonadaceae;g__Kaistobacter	0.00471498	1			208	k__Archaea;p__Crenarchaeota;c__Thaumarchaeota;o__Nitrososphaerales;f__Nitrososphaeraceae;g__Nitrososphaera	0.00529571	1
133	k__Bacteria;p__Acidobacteria;c__Chloracidobacteria;o__ChloracidobacteriaCL;f__ChloracidobacteriaCL;g__ChloracidobacteriaCL	0.00463487	1			90	k__Bacteria;p__Bacteroidetes;c__Sphingobacteria;o__Sphingobacteriales;f__SphingobacterialesOR;g__SphingobacterialesOR	0.00520968	1
208	k__Archaea;p__Crenarchaeota;c__Thaumarchaeota;o__Nitrososphaerales;f__Nitrososphaeraceae;g__Nitrososphaera	0.00457765	1			83	k__Bacteria;p__Proteobacteria;c__Betaproteobacteria;o__Rhodocyclales;f__RhodocyclalesOR;g__RhodocyclalesOR	0.00512365	1
132	k__Bacteria;p__Actinobacteria;c__Actinobacteria;o__Rubrobacterales;f__Rubrobacteraceae;g__Rubrobacter	0.00442888	1			65	k__Archaea;p__Crenarchaeota;c__Thaumarchaeota;o__Nitrososphaerales;f__Nitrososphaeraceae;g__Nitrososphaera	0.00510453	1
849	k__Bacteria;p__WPS_2;c__WPS_2PH;o__WPS_2PH;f__WPS_2PH;g__WPS_2PH	0.00441744	1			27	k__Bacteria;p__Actinobacteria;c__Actinobacteria;o__Actinomycetales;f__Geodermatophilaceae;g__GeodermatophilaceaeFA	0.00493247	1
510	k__Bacteria;p__Bacteroidetes;c__Sphingobacteria;o__Sphingobacteriales;f__SphingobacterialesOR;g__SphingobacterialesOR	0.00418855	1			302	k__Bacteria;p__Proteobacteria;c__Deltaproteobacteria;o__Entotheonellales;f__Entotheonellaceae;g__Entotheonella	0.00492291	1
170	k__Bacteria;p__Actinobacteria;c__Actinobacteria;o__Actinomycetales;f__Micromonosporaceae;g__Actinoplanes	0.004097	1			28	k__Bacteria;p__Proteobacteria;c__Deltaproteobacteria;o__Myxococcales;f__Cystobacteraceae;g__Archangium	0.00470305	1
342	k__Bacteria;p__Acidobacteria;c__Solibacteres;o__Solibacterales;f__Solibacteraceae;g__Solibacter	0.004097	1			48	k__Bacteria;p__Actinobacteria;c__Actinobacteria;o__Actinomycetales;f__Geodermatophilaceae;g__Modestobacter	0.00455966	1
808	k__Bacteria;p__WPS_2;c__WPS_2PH;o__WPS_2PH;f__WPS_2PH;g__WPS_2PH	0.00407411	1			359	k__Bacteria;p__Actinobacteria;c__Actinobacteria;o__ActinobacteriaCL;f__ActinobacteriaCL;g__ActinobacteriaCL	0.00452143	1
95	k__Bacteria;p__Proteobacteria;c__Alphaproteobacteria;o__Rhizobiales;f__Methylobacteriaceae;g__Methylobacterium	0.00383379	1			285	k__Bacteria;p__Actinobacteria;c__Actinobacteria;o__Actinomycetales;f__Streptomycetaceae;g__Streptomyces	0.00451187	0.75
25	k__Bacteria;p__Proteobacteria;c__Betaproteobacteria;o__Burkholderiales;f__Oxalobacteraceae;g__Massilia	0.00382234	1			49	k__Bacteria;p__Actinobacteria;c__Actinobacteria;o__Actinomycetales;f__Mycobacteriaceae;g__Mycobacterium	0.00430157	1
44	k__Bacteria;p__Acidobacteria;c__Solibacteres;o__Solibacterales;f__Solibacteraceae;g__Solibacter	0.00366212	1			72	k__Archaea;p__Crenarchaeota;c__Thaumarchaeota;o__Nitrososphaerales;f__Nitrososphaeraceae;g__Nitrososphaera	0.00418686	1
1574	k__Bacteria;p__Chloroflexi;c__Ktedonobacteria;o__KtedonobacteriaCL;f__KtedonobacteriaCL;g__KtedonobacteriaCL	0.00366212	0.5			113	k__Bacteria;p__Bacteroidetes;c__Sphingobacteria;o__Sphingobacteriales;f__SphingobacterialesOR;g__SphingobacterialesOR	0.00390009	1
59	k__Bacteria;p__Proteobacteria;c__Betaproteobacteria;o__Burkholderiales;f__Comamonadaceae;g__Ramlibacter	0.00361635	1			144	k__Bacteria;p__Proteobacteria;c__Alphaproteobacteria;o__Rhizobiales;f__Hyphomicrobiaceae;g__HyphomicrobiaceaeFA	0.00387141	0.75
798	k__Bacteria;p__Actinobacteria;c__Actinobacteria;o__Actinomycetales;f__ActinomycetalesOR;g__ActinomycetalesOR	0.00361635	1			59	k__Bacteria;p__Proteobacteria;c__Betaproteobacteria;o__Burkholderiales;f__Comamonadaceae;g__Ramlibacter	0.00371847	1
60	k__Bacteria;p__Gemmatimonadetes;c__Gemmatimonadetes;o__Gemmatimonadales;f__GemmatimonadalesOR;g__GemmatimonadalesOR	0.00350191	1			180	k__Bacteria;p__Bacteroidetes;c__Sphingobacteria;o__Sphingobacteriales;f__SphingobacterialesOR;g__SphingobacterialesOR	0.00364199	1
682	k__Bacteria;p__Acidobacteria;c__AcidobacteriaPH;o__AcidobacteriaPH;f__AcidobacteriaPH;g__AcidobacteriaPH	0.00349046	1			135	k__Bacteria;p__Actinobacteria;c__Actinobacteria;o__Solirubrobacterales;f__SolirubrobacteralesOR;g__SolirubrobacteralesOR	0.00357508	1
71	k__Bacteria;p__Actinobacteria;c__Actinobacteria;o__Rubrobacterales;f__Rubrobacteraceae;g__Rubrobacter	0.00346757	1			335	k__Bacteria;p__Actinobacteria;c__Actinobacteria;o__MC47;f__MC47OR;g__MC47OR	0.00356552	1
9	k__Bacteria;p__Proteobacteria;c__Alphaproteobacteria;o__Rhizobiales;f__Bradyrhizobiaceae;g__Balneimonas	0.00344468	1			53	k__Bacteria;p__Bacteroidetes;c__Sphingobacteria;o__Sphingobacteriales;f__Flexibacteraceae;g__Adhaeribacter	0.00345081	0.75
67	k__Bacteria;p__Actinobacteria;c__Actinobacteria;o__Actinomycetales;f__Pseudonocardiaceae;g__Amycolatopsis	0.00336458	1			26	k__Bacteria;p__Actinobacteria;c__Actinobacteria;o__Actinomycetales;f__Micrococcaceae;g__MicrococcaceaeFA	0.00339346	1
312	k__Bacteria;p__Actinobacteria;c__Actinobacteria;o__Solirubrobacterales;f__SolirubrobacteralesOR;g__SolirubrobacteralesOR	0.00320436	1			458	k__Archaea;p__Crenarchaeota;c__Thaumarchaeota;o__Nitrososphaerales;f__Nitrososphaeraceae;g__Nitrososphaera	0.0033839	0.75
693	k__Bacteria;p__Proteobacteria;c__Alphaproteobacteria;o__AlphaproteobacteriaCL;f__AlphaproteobacteriaCL;g__AlphaproteobacteriaCL	0.00320436	1			82	k__Bacteria;p__Actinobacteria;c__Actinobacteria;o__Solirubrobacterales;f__Solirubrobacteraceae;g__Solirubrobacter	0.00332655	1
1673	k__Bacteria;p__Acidobacteria;c__AcidobacteriaPH;o__AcidobacteriaPH;f__AcidobacteriaPH;g__AcidobacteriaPH	0.00310136	1			244	k__Bacteria;p__Proteobacteria;c__Alphaproteobacteria;o__Sphingomonadales;f__Sphingomonadaceae;g__Kaistobacter	0.00318316	1
877	k__Bacteria;p__Acidobacteria;c__Chloracidobacteria;o__ChloracidobacteriaCL;f__ChloracidobacteriaCL;g__ChloracidobacteriaCL	0.00308992	1			308	k__Bacteria;p__Actinobacteria;c__Actinobacteria;o__Solirubrobacterales;f__SolirubrobacteralesOR;g__SolirubrobacteralesOR	0.00315448	1
248	k__Bacteria;p__Bacteroidetes;c__Sphingobacteria;o__Sphingobacteriales;f__SphingobacterialesOR;g__SphingobacterialesOR	0.00304414	1			192	k__Bacteria;p__Acidobacteria;c__Chloracidobacteria;o__ChloracidobacteriaCL;f__ChloracidobacteriaCL;g__ChloracidobacteriaCL	0.00309713	1
600	k__Bacteria;p__Acidobacteria;c__Solibacteres;o__Solibacterales;f__Solibacteraceae;g__Solibacter	0.00300981	1			735	k__Bacteria;p__Cyanobacteria;c__Oscillatoriophycideae;o__Oscillatoriales;f__Phormidiaceae;g__Phormidium	0.00304933	1
326	k__Bacteria;p__Acidobacteria;c__Solibacteres;o__Solibacterales;f__Solibacteraceae;g__Solibacter	0.00295259	1			199	k__Bacteria;p__Actinobacteria;c__Actinobacteria;o__Actinomycetales;f__Micromonosporaceae;g__Virgisporangium	0.0029633	1
26	k__Bacteria;p__Actinobacteria;c__Actinobacteria;o__Actinomycetales;f__Micrococcaceae;g__MicrococcaceaeFA	0.00291825	1			166	k__Bacteria;p__Acidobacteria;c__Acidobacteria;o__Acidobacteriales;f__AcidobacterialesOR;g__AcidobacterialesOR	0.00295374	1
146	k__Bacteria;p__Proteobacteria;c__Betaproteobacteria;o__BetaproteobacteriaCL;f__BetaproteobacteriaCL;g__BetaproteobacteriaCL	0.00280381	1			111	k__Bacteria;p__Proteobacteria;c__Gammaproteobacteria;o__Xanthomonadales;f__Sinobacteraceae;g__SinobacteraceaeFA	0.00291551	1
83	k__Bacteria;p__Proteobacteria;c__Betaproteobacteria;o__Rhodocyclales;f__RhodocyclalesOR;g__RhodocyclalesOR	0.00274659	1			114	k__Archaea;p__Crenarchaeota;c__Thaumarchaeota;o__Nitrososphaerales;f__Nitrososphaeraceae;g__Nitrososphaera	0.00282948	1
579	k__Bacteria;p__Acidobacteria;c__AcidobacteriaPH;o__AcidobacteriaPH;f__AcidobacteriaPH;g__AcidobacteriaPH	0.00266648	1			420	k__Bacteria;p__Acidobacteria;c__Solibacteres;o__Solibacterales;f__Solibacteraceae;g__Solibacter	0.002753	1
1641	k__Bacteria;p__Acidobacteria;c__Acidobacteria;o__Acidobacteriales;f__Acidobacteriaceae;g__AcidobacteriaceaeFA	0.00266648	1			24	k__Bacteria;p__Proteobacteria;c__Betaproteobacteria;o__Burkholderiales;f__Burkholderiaceae;g__Burkholderia	0.00274344	0.75
383	k__Bacteria;p__Actinobacteria;c__Actinobacteria;o__MC47;f__MC47OR;g__MC47OR	0.00265504	1			17	k__Bacteria;p__Actinobacteria;c__Actinobacteria;o__Actinomycetales;f__Pseudonocardiaceae;g__Pseudonocardia	0.00272433	1
82	k__Bacteria;p__Actinobacteria;c__Actinobacteria;o__Solirubrobacterales;f__Solirubrobacteraceae;g__Solirubrobacter	0.00263215	1			398	k__Bacteria;p__Verrucomicrobia;c__Verrucomicrobiae;o__Verrucomicrobiales;f__VerrucomicrobialesOR;g__VerrucomicrobialesOR	0.00265741	0.75
515	k__Bacteria;p__Proteobacteria;c__Alphaproteobacteria;o__AlphaproteobacteriaCL;f__AlphaproteobacteriaCL;g__AlphaproteobacteriaCL	0.00257493	1			123	k__Bacteria;p__Proteobacteria;c__Alphaproteobacteria;o__Rhodospirillales;f__Rhodospirillaceae;g__RhodospirillaceaeFA	0.00264785	1
113	k__Bacteria;p__Bacteroidetes;c__Sphingobacteria;o__Sphingobacteriales;f__SphingobacterialesOR;g__SphingobacterialesOR	0.0025406	1			79	k__Bacteria;p__Actinobacteria;c__Actinobacteria;o__Actinomycetales;f__Streptomycetaceae;g__Streptomyces	0.00257138	1
49	k__Bacteria;p__Actinobacteria;c__Actinobacteria;o__Actinomycetales;f__Mycobacteriaceae;g__Mycobacterium	0.00252915	1			342	k__Bacteria;p__Acidobacteria;c__Solibacteres;o__Solibacterales;f__Solibacteraceae;g__Solibacter	0.00257138	1
1607	k__Bacteria;p__Chloroflexi;c__Ktedonobacteria;o__KtedonobacteriaCL;f__KtedonobacteriaCL;g__KtedonobacteriaCL	0.00251771	0.75			312	k__Bacteria;p__Actinobacteria;c__Actinobacteria;o__Solirubrobacterales;f__SolirubrobacteralesOR;g__SolirubrobacteralesOR	0.00246623	1
7	k__Bacteria;p__Firmicutes;c__Bacilli;o__Bacillales;f__Bacillaceae;g__Bacillus	0.00248338	1			70	k__Bacteria;p__Proteobacteria;c__Alphaproteobacteria;o__Rhodospirillales;f__Rhodospirillaceae;g__Skermanella	0.002428	1
86	k__Bacteria;p__Proteobacteria;c__Betaproteobacteria;o__Burkholderiales;f__Oxalobacteraceae;g__Herminiimonas	0.00248338	1			189	k__Bacteria;p__Proteobacteria;c__Deltaproteobacteria;o__Syntrophobacterales;f__Syntrophobacteraceae;g__SyntrophobacteraceaeFA	0.00239932	1
2563	k__Bacteria;p__Acidobacteria;c__Solibacteres;o__Solibacterales;f__Solibacteraceae;g__Solibacter	0.0024376	0.75			146	k__Bacteria;p__Proteobacteria;c__Betaproteobacteria;o__BetaproteobacteriaCL;f__BetaproteobacteriaCL;g__BetaproteobacteriaCL	0.00238976	1
32	k__Bacteria;p__Proteobacteria;c__Gammaproteobacteria;o__Xanthomonadales;f__Sinobacteraceae;g__Steroidobacter	0.00242616	1			409	k__Bacteria;p__Gemmatimonadetes;c__Gemmatimonadetes;o__Gemmatimonadales;f__Gemmatimonadaceae;g__GemmatimonadaceaeFA	0.00232285	1
837	k__Bacteria;p__Acidobacteria;c__Solibacteres;o__Solibacterales;f__Solibacteraceae;g__Solibacter	0.00239182	1			935	k__Bacteria;p__Actinobacteria;c__Actinobacteria;o__Rubrobacterales;f__Rubrobacteraceae;g__Rubrobacter	0.00226549	1
116	k__Bacteria;p__SC4;c__SC4PH;o__SC4PH;f__SC4PH;g__SC4PH	0.00236894	1			218	k__Bacteria;p__Actinobacteria;c__Actinobacteria;o__Solirubrobacterales;f__Solirubrobacteraceae;g__SolirubrobacteraceaeFA	0.00225593	1
134	k__Bacteria;p__Actinobacteria;c__Actinobacteria;o__Actinomycetales;f__Pseudonocardiaceae;g__Actinomycetospora	0.00235749	1			268	k__Bacteria;p__Proteobacteria;c__Alphaproteobacteria;o__Rhizobiales;f__RhizobialesOR;g__RhizobialesOR	0.00224637	1
315	k__Bacteria;p__Acidobacteria;c__Chloracidobacteria;o__ChloracidobacteriaCL;f__ChloracidobacteriaCL;g__ChloracidobacteriaCL	0.0023346	1			510	k__Bacteria;p__Bacteroidetes;c__Sphingobacteria;o__Sphingobacteriales;f__SphingobacterialesOR;g__SphingobacterialesOR	0.00224637	1
24	k__Bacteria;p__Proteobacteria;c__Betaproteobacteria;o__Burkholderiales;f__Burkholderiaceae;g__Burkholderia	0.00231172	1			129	k__Bacteria;p__Bacteroidetes;c__Sphingobacteria;o__Sphingobacteriales;f__SphingobacterialesOR;g__SphingobacterialesOR	0.00222726	1
76	k__Bacteria;p__Proteobacteria;c__Alphaproteobacteria;o__Rhodobacterales;f__Rhodobacteraceae;g__Rubellimicrobium	0.00225449	1			685	k__Bacteria;p__Actinobacteria;c__Actinobacteria;o__MC47;f__MC47OR;g__MC47OR	0.00222726	1
123	k__Bacteria;p__Proteobacteria;c__Alphaproteobacteria;o__Rhodospirillales;f__Rhodospirillaceae;g__RhodospirillaceaeFA	0.00224305	1			187	k__Bacteria;p__CCM11b;c__CCM11bPH;o__CCM11bPH;f__CCM11bPH;g__CCM11bPH	0.0022177	1
385	k__Bacteria;p__Actinobacteria;c__Actinobacteria;o__Rubrobacterales;f__Rubrobacteraceae;g__Rubrobacter	0.00223161	1			525	k__Bacteria;p__Cyanobacteria;c__Oscillatoriophycideae;o__Oscillatoriales;f__Phormidiaceae;g__Phormidium	0.00218902	1
323	k__Bacteria;p__Bacteroidetes;c__Sphingobacteria;o__Sphingobacteriales;f__SphingobacterialesOR;g__SphingobacterialesOR	0.00222016	1			251	k__Bacteria;p__Bacteroidetes;c__Sphingobacteria;o__Sphingobacteriales;f__SphingobacterialesOR;g__SphingobacterialesOR	0.00211255	1
335	k__Bacteria;p__Actinobacteria;c__Actinobacteria;o__MC47;f__MC47OR;g__MC47OR	0.00222016	1			385	k__Bacteria;p__Actinobacteria;c__Actinobacteria;o__Rubrobacterales;f__Rubrobacteraceae;g__Rubrobacter	0.00208387	1
697	k__Bacteria;p__Proteobacteria;c__Alphaproteobacteria;o__Rhizobiales;f__Hyphomicrobiaceae;g__Rhodoplanes	0.00217439	1			383	k__Bacteria;p__Actinobacteria;c__Actinobacteria;o__MC47;f__MC47OR;g__MC47OR	0.00207431	1
916	k__Bacteria;p__Chloroflexi;c__Bljii12;o__B07_WMSP1;f__FFCH4570;g__FFCH4570FA	0.00217439	1			849	k__Bacteria;p__WPS_2;c__WPS_2PH;o__WPS_2PH;f__WPS_2PH;g__WPS_2PH	0.00203608	0.5
308	k__Bacteria;p__Actinobacteria;c__Actinobacteria;o__Solirubrobacterales;f__SolirubrobacteralesOR;g__SolirubrobacteralesOR	0.00216294	1			476	k__Bacteria;p__Nitrospirae;c__Nitrospira;o__Nitrospirales;f__Nitrospiraceae;g__Nitrospira	0.00202652	1
1538	k__Bacteria;p__Actinobacteria;c__Actinobacteria;o__Solirubrobacterales;f__SolirubrobacteralesOR;g__SolirubrobacteralesOR	0.0021515	1			179	k__Bacteria;p__Proteobacteria;c__Alphaproteobacteria;o__Rhizobiales;f__Hyphomicrobiaceae;g__Rhodoplanes	0.00197872	1
881	k__Bacteria;p__Bacteroidetes;c__Sphingobacteria;o__Sphingobacteriales;f__SphingobacterialesOR;g__SphingobacterialesOR	0.00212861	1			259	k__Bacteria;p__Gemmatimonadetes;c__Gemmatimonadetes;o__Gemmatimonadales;f__Gemmatimonadaceae;g__Gemmatimonas	0.00197872	1
1233	k__Bacteria;p__Chloroflexi;c__Ktedonobacteria;o__KtedonobacteriaCL;f__KtedonobacteriaCL;g__KtedonobacteriaCL	0.00211717	0.75			270	k__Bacteria;p__Acidobacteria;c__Acidobacteria;o__Acidobacteriales;f__AcidobacterialesOR;g__AcidobacterialesOR	0.00191181	1
302	k__Bacteria;p__Proteobacteria;c__Deltaproteobacteria;o__Entotheonellales;f__Entotheonellaceae;g__Entotheonella	0.00210572	0.75			403	k__Bacteria;p__Acidobacteria;c__Acidobacteria;o__Acidobacteriales;f__Acidobacteriaceae;g__AcidobacteriaceaeFA	0.00189269	0.75
423	k__Bacteria;p__Cyanobacteria;c__Nostocophycideae;o__Nostocales;f__NostocalesOR;g__NostocalesOR	0.00209428	1			250	k__Bacteria;p__Verrucomicrobia;c__Opitutae;o__Opitutales;f__Opitutaceae;g__Opitutus	0.00188313	0.75
1468	k__Bacteria;p__Armatimonadetes;c__CH21;o__CH21CL;f__CH21CL;g__CH21CL	0.00209428	1			536	k__Bacteria;p__Proteobacteria;c__Betaproteobacteria;o__BetaproteobacteriaCL;f__BetaproteobacteriaCL;g__BetaproteobacteriaCL	0.00188313	1
70	k__Bacteria;p__Proteobacteria;c__Alphaproteobacteria;o__Rhodospirillales;f__Rhodospirillaceae;g__Skermanella	0.00208283	1			273	k__Bacteria;p__Chloroflexi;c__SOGA31;o__SOGA31CL;f__SOGA31CL;g__SOGA31CL	0.00186401	1
1087	k__Bacteria;p__Acidobacteria;c__Solibacteres;o__Solibacterales;f__Solibacteraceae;g__Solibacter	0.00207139	1			647	k__Bacteria;p__Acidobacteria;c__Chloracidobacteria;o__ChloracidobacteriaCL;f__ChloracidobacteriaCL;g__ChloracidobacteriaCL	0.00186401	0.75
409	k__Bacteria;p__Gemmatimonadetes;c__Gemmatimonadetes;o__Gemmatimonadales;f__Gemmatimonadaceae;g__GemmatimonadaceaeFA	0.00205994	1			88	k__Archaea;p__Crenarchaeota;c__Thaumarchaeota;o__Nitrososphaerales;f__Nitrososphaeraceae;g__Nitrososphaera	0.00183534	1
667	k__Bacteria;p__Acidobacteria;c__Chloracidobacteria;o__ChloracidobacteriaCL;f__ChloracidobacteriaCL;g__ChloracidobacteriaCL	0.00205994	1			41	k__Bacteria;p__Actinobacteria;c__Actinobacteria;o__Actinomycetales;f__Actinosynnemataceae	0.00182578	1
448	k__Bacteria;p__Actinobacteria;c__Actinobacteria;o__MC47;f__MC47OR;g__MC47OR	0.00201417	1			249	k__Bacteria;p__Nitrospirae;c__Nitrospira;o__Nitrospirales;f__Nitrospiraceae;g__Nitrospira	0.00181622	1
1156	k__Bacteria;p__Acidobacteria;c__AcidobacteriaPH;o__AcidobacteriaPH;f__AcidobacteriaPH;g__AcidobacteriaPH	0.00199128	0.75			613	k__Bacteria;p__Acidobacteria;c__Acidobacteria;o__Acidobacteriales;f__Acidobacteriaceae;g__AcidobacteriaceaeFA	0.00181622	0.5
253	k__Bacteria;p__Gemmatimonadetes;c__Gemmatimonadetes;o__Gemmatimonadales;f__Gemmatimonadaceae;g__GemmatimonadaceaeFA	0.00197984	1			511	k__Bacteria;p__Gemmatimonadetes;c__Gemmatimonadetes;o__Gemmatimonadales;f__Gemmatimonadaceae;g__GemmatimonadaceaeFA	0.00178754	1
185	k__Bacteria;p__Bacteroidetes;c__Sphingobacteria;o__Sphingobacteriales;f__SphingobacterialesOR;g__SphingobacterialesOR	0.0019455	1			170	k__Bacteria;p__Actinobacteria;c__Actinobacteria;o__Actinomycetales;f__Micromonosporaceae;g__Actinoplanes	0.00176842	1
388	k__Bacteria;p__Proteobacteria;c__Alphaproteobacteria;o__Rhizobiales;f__RhizobialesOR;g__RhizobialesOR	0.0019455	1			262	k__Bacteria;p__Verrucomicrobia;c__Verrucomicrobiae;o__Verrucomicrobiales;f__VerrucomicrobialesOR;g__VerrucomicrobialesOR	0.0017493	1
1885	k__Bacteria;p__Bacteroidetes;c__Sphingobacteria;o__Sphingobacteriales;f__Sphingobacteriaceae;g__SphingobacteriaceaeFA	0.00193406	1			122	k__Bacteria	0.00173975	1
1575	k__Bacteria;p__AD3;c__JG37_AG_4;o__JG37_AG_4CL;f__JG37_AG_4CL;g__JG37_AG_4CL	0.00192261	0.75			373	k__Bacteria;p__Acidobacteria;c__Acidobacteria;o__Acidobacteriales;f__AcidobacterialesOR;g__AcidobacterialesOR	0.00171107	1
316	k__Bacteria;p__Verrucomicrobia;c__Spartobacteria;o__Spartobacteriales;f__Spartobacteriaceae;g__Chthoniobacter	0.00188828	1			341	k__Bacteria;p__Acidobacteria;c__Acidobacteria;o__Acidobacteriales;f__AcidobacterialesOR;g__AcidobacterialesOR	0.00170151	1
645	k__Bacteria;p__Bacteroidetes;c__Sphingobacteria;o__Sphingobacteriales;f__SphingobacterialesOR;g__SphingobacterialesOR	0.00187684	1			1318	k__Bacteria;p__Verrucomicrobia;c__Spartobacteria;o__Spartobacteriales;f__Spartobacteriaceae;g__Chthoniobacter	0.00168239	1
219	k__Bacteria;p__Verrucomicrobia;c__Spartobacteria;o__Spartobacteriales;f__Spartobacteriaceae;g__MC18	0.00184251	1			350	k__Bacteria;p__Verrucomicrobia;c__Spartobacteria;o__Spartobacteriales;f__Spartobacteriaceae;g__MC18	0.00165371	1
192	k__Bacteria;p__Acidobacteria;c__Chloracidobacteria;o__ChloracidobacteriaCL;f__ChloracidobacteriaCL;g__ChloracidobacteriaCL	0.00183106	1			1802	k__Bacteria;p__Chloroflexi;c__ChloroflexiPH;o__ChloroflexiPH;f__ChloroflexiPH;g__ChloroflexiPH	0.00165371	0.75
486	k__Bacteria;p__Acidobacteria;c__Chloracidobacteria;o__ChloracidobacteriaCL;f__ChloracidobacteriaCL;g__ChloracidobacteriaCL	0.00181962	1			185	k__Bacteria;p__Bacteroidetes;c__Sphingobacteria;o__Sphingobacteriales;f__SphingobacterialesOR;g__SphingobacterialesOR	0.0016346	1
251	k__Bacteria;p__Bacteroidetes;c__Sphingobacteria;o__Sphingobacteriales;f__SphingobacterialesOR;g__SphingobacterialesOR	0.00177384	1			219	k__Bacteria;p__Verrucomicrobia;c__Spartobacteria;o__Spartobacteriales;f__Spartobacteriaceae;g__MC18	0.00160592	1
536	k__Bacteria;p__Proteobacteria;c__Betaproteobacteria;o__BetaproteobacteriaCL;f__BetaproteobacteriaCL;g__BetaproteobacteriaCL	0.00177384	1			283	k__Bacteria;p__Acidobacteria;c__Chloracidobacteria;o__ChloracidobacteriaCL;f__ChloracidobacteriaCL;g__ChloracidobacteriaCL	0.00160592	1
166	k__Bacteria;p__Acidobacteria;c__Acidobacteria;o__Acidobacteriales;f__AcidobacterialesOR;g__AcidobacterialesOR	0.00173951	1			697	k__Bacteria;p__Proteobacteria;c__Alphaproteobacteria;o__Rhizobiales;f__Hyphomicrobiaceae;g__Rhodoplanes	0.00160592	0.75
232	k__Bacteria;p__Acidobacteria;c__Chloracidobacteria;o__ChloracidobacteriaCL;f__ChloracidobacteriaCL;g__ChloracidobacteriaCL	0.00173951	1			278	k__Bacteria;p__Acidobacteria;c__Acidobacteria;o__Acidobacteriales;f__Acidobacteriaceae;g__AcidobacteriaceaeFA	0.0015868	1
72	k__Archaea;p__Crenarchaeota;c__Thaumarchaeota;o__Nitrososphaerales;f__Nitrososphaeraceae;g__Nitrososphaera	0.00171662	1			808	k__Bacteria;p__WPS_2;c__WPS_2PH;o__WPS_2PH;f__WPS_2PH;g__WPS_2PH	0.00157724	0.75
278	k__Bacteria;p__Acidobacteria;c__Acidobacteria;o__Acidobacteriales;f__Acidobacteriaceae;g__AcidobacteriaceaeFA	0.00170518	1			67	k__Bacteria;p__Actinobacteria;c__Actinobacteria;o__Actinomycetales;f__Pseudonocardiaceae;g__Amycolatopsis	0.00156768	1
970	k__Bacteria	0.00168229	0.5			167	k__Bacteria;p__Proteobacteria;c__Alphaproteobacteria;o__Rhodospirillales;f__Rhodospirillaceae;g__RhodospirillaceaeFA	0.00156768	1
160	k__Bacteria;p__Bacteroidetes;c__Sphingobacteria;o__Sphingobacteriales;f__SphingobacterialesOR;g__SphingobacterialesOR	0.00163651	1			248	k__Bacteria;p__Bacteroidetes;c__Sphingobacteria;o__Sphingobacteriales;f__SphingobacterialesOR;g__SphingobacterialesOR	0.00152945	1
303	k__Bacteria;p__Actinobacteria;c__Actinobacteria;o__Actinomycetales;f__ActinomycetalesOR;g__ActinomycetalesOR	0.00163651	1			452	k__Bacteria;p__Verrucomicrobia;c__Verrucomicrobiae;o__Verrucomicrobiales;f__VerrucomicrobialesOR;g__VerrucomicrobialesOR	0.00152945	1
511	k__Bacteria;p__Gemmatimonadetes;c__Gemmatimonadetes;o__Gemmatimonadales;f__Gemmatimonadaceae;g__GemmatimonadaceaeFA	0.00160218	1			970	k__Bacteria	0.00152945	0.75
548	k__Bacteria;p__Cyanobacteria;c__Oscillatoriophycideae;o__Chroococcales;f__Xenococcaceae;g__Chroococcidiopsis	0.00160218	1			427	k__Bacteria;p__Acidobacteria;c__Acidobacteria;o__Acidobacteriales;f__AcidobacterialesOR;g__AcidobacterialesOR	0.00150077	1
400	k__Bacteria;p__Bacteroidetes;c__Sphingobacteria;o__Sphingobacteriales;f__SphingobacterialesOR;g__SphingobacterialesOR	0.00159073	1			868	k__Bacteria;p__Gemmatimonadetes;c__Gemmatimonadetes;o__Gemmatimonadales;f__Gemmatimonadaceae;g__GemmatimonadaceaeFA	0.00146253	0.75
283	k__Bacteria;p__Acidobacteria;c__Chloracidobacteria;o__ChloracidobacteriaCL;f__ChloracidobacteriaCL;g__ChloracidobacteriaCL	0.00157929	1			95	k__Bacteria;p__Proteobacteria;c__Alphaproteobacteria;o__Rhizobiales;f__Methylobacteriaceae;g__Methylobacterium	0.00145297	1
162	k__Bacteria;p__Proteobacteria;c__Alphaproteobacteria;o__Caulobacterales;f__Caulobacteraceae;g__Phenylobacterium	0.0015564	1			173	k__Bacteria;p__Bacteroidetes;c__Sphingobacteria;o__Sphingobacteriales;f__SphingobacterialesOR;g__SphingobacterialesOR	0.00143386	0.75
476	k__Bacteria;p__Nitrospirae;c__Nitrospira;o__Nitrospirales;f__Nitrospiraceae;g__Nitrospira	0.0015564	1			210	k__Bacteria;p__Actinobacteria;c__Actinobacteria;o__Acidimicrobiales;f__AcidimicrobialesOR;g__AcidimicrobialesOR	0.00143386	1
247	k__Bacteria;p__Acidobacteria;c__Chloracidobacteria;o__ChloracidobacteriaCL;f__ChloracidobacteriaCL;g__ChloracidobacteriaCL	0.00154496	1			228	k__Bacteria;p__Actinobacteria;c__Actinobacteria;o__ActinobacteriaCL;f__ActinobacteriaCL;g__ActinobacteriaCL	0.0014243	1
1635	k__Bacteria;p__AD3;c__ABS_6;o__ABS_6CL;f__ABS_6CL;g__ABS_6CL	0.00154496	1			292	k__Bacteria;p__Proteobacteria;c__Alphaproteobacteria;o__Rhizobiales;f__Hyphomicrobiaceae;g__Rhodoplanes	0.0014243	1
181	k__Bacteria;p__Actinobacteria;c__Actinobacteria;o__Actinomycetales;f__Nocardioidaceae;g__Marmoricola	0.00149918	1			355	k__Bacteria;p__Acidobacteria;c__Acidobacteria;o__Acidobacteriales;f__AcidobacterialesOR;g__AcidobacterialesOR	0.0014243	0.75
769	k__Bacteria;p__Actinobacteria;c__Actinobacteria;o__MC47;f__MC47OR;g__MC47OR	0.00149918	1			66	k__Bacteria;p__Firmicutes;c__Bacilli;o__Bacillales;f__Bacillaceae;g__Bacillus	0.00141474	1
458	k__Archaea;p__Crenarchaeota;c__Thaumarchaeota;o__Nitrososphaerales;f__Nitrososphaeraceae;g__Nitrososphaera	0.00145341	0.75			121	k__Bacteria;p__Acidobacteria;c__Chloracidobacteria;o__ChloracidobacteriaCL;f__ChloracidobacteriaCL;g__ChloracidobacteriaCL	0.00141474	1
10	k__Bacteria;p__Proteobacteria;c__Gammaproteobacteria;o__Pseudomonadales;f__Moraxellaceae;g__Acinetobacter	0.00143052	1			585	k__Bacteria;p__Verrucomicrobia;c__Spartobacteria;o__Spartobacteriales;f__Spartobacteriaceae;g__MC18	0.00141474	1
168	k__Bacteria;p__Actinobacteria;c__Actinobacteria;o__Solirubrobacterales;f__SolirubrobacteralesOR;g__SolirubrobacteralesOR	0.00141907	1			688	k__Archaea;p__Crenarchaeota;c__Thaumarchaeota;o__Nitrososphaerales;f__Nitrososphaeraceae;g__Nitrososphaera	0.00140518	1
194	k__Bacteria;p__Proteobacteria;c__Gammaproteobacteria;o__Xanthomonadales;f__Sinobacteraceae;g__SinobacteraceaeFA	0.00141907	1			106	k__Bacteria;p__Proteobacteria;c__Gammaproteobacteria;o__Xanthomonadales;f__Sinobacteraceae;g__SinobacteraceaeFA	0.0013765	0.75
222	k__Bacteria;p__Bacteroidetes;c__Sphingobacteria;o__Sphingobacteriales;f__SphingobacterialesOR;g__SphingobacterialesOR	0.00140763	1			188	k__Bacteria;p__Proteobacteria;c__Betaproteobacteria;o__Nitrosomonadales;f__Nitrosomonadaceae;g__Nitrosospira	0.0013765	1
1982	k__Bacteria;p__Acidobacteria;c__Solibacteres;o__Solibacterales;f__Solibacteraceae;g__Solibacter	0.00139618	1			261	k__Bacteria;p__Actinobacteria;c__Actinobacteria;o__Solirubrobacterales;f__Patulibacteraceae;g__PatulibacteraceaeFA	0.0013765	1
500	k__Bacteria;p__Acidobacteria;c__Solibacteres;o__Solibacterales;f__Solibacteraceae;g__Solibacter	0.00138474	1			86	k__Bacteria;p__Proteobacteria;c__Betaproteobacteria;o__Burkholderiales;f__Oxalobacteraceae;g__Herminiimonas	0.00133827	1
270	k__Bacteria;p__Acidobacteria;c__Acidobacteria;o__Acidobacteriales;f__AcidobacterialesOR;g__AcidobacterialesOR	0.00136185	1			156	k__Bacteria;p__Proteobacteria;c__Alphaproteobacteria;o__Rhizobiales;f__Hyphomicrobiaceae;g__Rhodoplanes	0.00132871	1
622	k__Bacteria;p__Actinobacteria;c__Actinobacteria;o__MC47;f__MC47OR;g__MC47OR	0.00136185	1			137	k__Bacteria;p__Proteobacteria;c__Gammaproteobacteria;o__Xanthomonadales;f__Sinobacteraceae;g__SinobacteraceaeFA	0.00131915	0.5
935	k__Bacteria;p__Actinobacteria;c__Actinobacteria;o__Rubrobacterales;f__Rubrobacteraceae;g__Rubrobacter	0.00136185	0.75			290	k__Bacteria;p__Acidobacteria;c__Sva0725;o__Sva0725;f__Sva0725OR;g__Sva0725OR	0.00131915	0.75
960	k__Bacteria;p__Chloroflexi;c__Chloroflexi;o__Chloroflexales;f__ChloroflexalesOR;g__ChloroflexalesOR	0.00135041	1			315	k__Bacteria;p__Acidobacteria;c__Chloracidobacteria;o__ChloracidobacteriaCL;f__ChloracidobacteriaCL;g__ChloracidobacteriaCL	0.00131915	1
3573	k__Bacteria;p__Chloroflexi;c__Ktedonobacteria;o__KtedonobacteriaCL;f__KtedonobacteriaCL;g__KtedonobacteriaCL	0.00135041	0.75			2267	k__Bacteria;p__Gemmatimonadetes;c__Gemmatimonadetes;o__Gemmatimonadales;f__Gemmatimonadaceae;g__GemmatimonadaceaeFA	0.00130959	1
363	k__Bacteria;p__Verrucomicrobia;c__Spartobacteria;o__Spartobacteriales;f__Spartobacteriaceae;g__Chthoniobacter	0.00133896	1			247	k__Bacteria;p__Acidobacteria;c__Chloracidobacteria;o__ChloracidobacteriaCL;f__ChloracidobacteriaCL;g__ChloracidobacteriaCL	0.00130003	0.75
415	k__Bacteria;p__Bacteroidetes;c__Sphingobacteria;o__Sphingobacteriales;f__SphingobacterialesOR;g__SphingobacterialesOR	0.00133896	1			168	k__Bacteria;p__Actinobacteria;c__Actinobacteria;o__Solirubrobacterales;f__SolirubrobacteralesOR;g__SolirubrobacteralesOR	0.00129047	1
613	k__Bacteria;p__Acidobacteria;c__Acidobacteria;o__Acidobacteriales;f__Acidobacteriaceae;g__AcidobacteriaceaeFA	0.00133896	1			147	k__Bacteria;p__Bacteroidetes;c__Sphingobacteria;o__Sphingobacteriales;f__Flexibacteraceae;g__FlexibacteraceaeFA	0.00128091	1
796	k__Bacteria;p__Bacteroidetes;c__Sphingobacteria;o__Sphingobacteriales;f__SphingobacterialesOR;g__SphingobacterialesOR	0.00133896	1			162	k__Bacteria;p__Proteobacteria;c__Alphaproteobacteria;o__Caulobacterales;f__Caulobacteraceae;g__Phenylobacterium	0.00128091	1
39	k__Bacteria;p__Proteobacteria;c__Alphaproteobacteria;o__Rhizobiales;f__Methylobacteriaceae;g__MethylobacteriaceaeFA	0.00131608	1			1112	k__Bacteria;p__Gemmatimonadetes;c__Gemmatimonadetes;o__Gemmatimonadales;f__Gemmatimonadaceae;g__GemmatimonadaceaeFA	0.00128091	0.75
428	k__Bacteria;p__Gemmatimonadetes;c__Gemmatimonadetes;o__Gemmatimonadales;f__Gemmatimonadaceae;g__GemmatimonadaceaeFA	0.00131608	1			486	k__Bacteria;p__Acidobacteria;c__Chloracidobacteria;o__ChloracidobacteriaCL;f__ChloracidobacteriaCL;g__ChloracidobacteriaCL	0.00124268	1
859	k__Bacteria	0.00131608	1			382	k__Bacteria;p__Actinobacteria;c__Actinobacteria;o__Rubrobacterales;f__Rubrobacteraceae;g__Rubrobacter	0.00123312	1
882	k__Bacteria;p__Acidobacteria;c__Solibacteres;o__Solibacterales;f__Solibacteraceae;g__Solibacter	0.00131608	1			232	k__Bacteria;p__Acidobacteria;c__Chloracidobacteria;o__ChloracidobacteriaCL;f__ChloracidobacteriaCL;g__ChloracidobacteriaCL	0.00122356	1
2312	k__Bacteria;p__Chloroflexi;c__ChloroflexiPH;o__ChloroflexiPH;f__ChloroflexiPH;g__ChloroflexiPH	0.00131608	0.75			569	k__Bacteria;p__Planctomycetes;c__Planctomycea;o__Pirellulales;f__PirellulalesOR;g__PirellulalesOR	0.001214	1
191	k__Bacteria;p__Proteobacteria;c__Betaproteobacteria;o__Rhodocyclales;f__RhodocyclalesOR;g__RhodocyclalesOR	0.00130463	1			855	k__Bacteria;p__Proteobacteria;c__Alphaproteobacteria;o__Rhizobiales;f__RhizobialesOR;g__RhizobialesOR	0.001214	1
274	k__Bacteria;p__Actinobacteria;c__Actinobacteria;o__Actinomycetales;f__Micromonosporaceae;g__Actinoplanes	0.00130463	1			76	k__Bacteria;p__Proteobacteria;c__Alphaproteobacteria;o__Rhodobacterales;f__Rhodobacteraceae;g__Rubellimicrobium	0.00120444	1
2421	k__Bacteria;p__Acidobacteria;c__Solibacteres;o__Solibacterales;f__Solibacteraceae;g__Solibacter	0.00130463	1			102	k__Bacteria;p__Actinobacteria;c__Actinobacteria;o__Actinomycetales;f__Nocardioidaceae;g__Kribbella	0.00120444	1
235	k__Bacteria;p__Proteobacteria;c__Deltaproteobacteria;o__Myxococcales;f__Haliangiaceae;g__HaliangiaceaeFA	0.0012703	1			326	k__Bacteria;p__Acidobacteria;c__Solibacteres;o__Solibacterales;f__Solibacteraceae;g__Solibacter	0.00120444	1
381	k__Bacteria;p__Acidobacteria;c__Chloracidobacteria;o__ChloracidobacteriaCL;f__ChloracidobacteriaCL;g__ChloracidobacteriaCL	0.0012703	1			357	k__Bacteria;p__Chloroflexi;c__Bljii12;o__B07_WMSP1;f__FFCH4570;g__FFCH4570FA	0.00119488	1
489	k__Bacteria;p__Actinobacteria;c__Actinobacteria;o__Actinomycetales;f__Frankiaceae;g__FrankiaceaeFA	0.00125885	1			191	k__Bacteria;p__Proteobacteria;c__Betaproteobacteria;o__Rhodocyclales;f__RhodocyclalesOR;g__RhodocyclalesOR	0.00118532	1
855	k__Bacteria;p__Proteobacteria;c__Alphaproteobacteria;o__Rhizobiales;f__RhizobialesOR;g__RhizobialesOR	0.00125885	1			233	k__Bacteria;p__Acidobacteria;c__Acidobacteria;o__Acidobacteriales;f__AcidobacterialesOR;g__AcidobacterialesOR	0.00118532	1
1818	k__Bacteria;p__Acidobacteria;c__AcidobacteriaPH;o__AcidobacteriaPH;f__AcidobacteriaPH;g__AcidobacteriaPH	0.00125885	1			709	k__Bacteria;p__Actinobacteria;c__Actinobacteria;o__Actinomycetales;f__Sporichthyaceae;g__SporichthyaceaeFA	0.00117576	1
411	k__Bacteria;p__Actinobacteria;c__Actinobacteria;o__Actinomycetales;f__Micromonosporaceae;g__Dactylosporangium	0.00124741	1			2499	k__Bacteria;p__Armatimonadetes;c__CH21;o__CH21CL;f__CH21CL;g__CH21CL	0.00117576	0.5
585	k__Bacteria;p__Verrucomicrobia;c__Spartobacteria;o__Spartobacteriales;f__Spartobacteriaceae;g__MC18	0.00124741	1			242	k__Bacteria;p__Bacteroidetes;c__Sphingobacteria;o__Sphingobacteriales;f__SphingobacterialesOR;g__SphingobacterialesOR	0.0011662	0.75
2412	k__Bacteria;p__Acidobacteria;c__Chloracidobacteria;o__ChloracidobacteriaCL;f__ChloracidobacteriaCL;g__ChloracidobacteriaCL	0.00124741	1			500	k__Bacteria;p__Acidobacteria;c__Solibacteres;o__Solibacterales;f__Solibacteraceae;g__Solibacter	0.0011662	1
262	k__Bacteria;p__Verrucomicrobia;c__Verrucomicrobiae;o__Verrucomicrobiales;f__VerrucomicrobialesOR;g__VerrucomicrobialesOR	0.00123597	1			410	k__Bacteria;p__Acidobacteria;c__Solibacteres;o__Solibacterales;f__Solibacteraceae;g__Solibacter	0.00113753	1
2388	k__Bacteria;p__Gemmatimonadetes;c__Gemmatimonadetes;o__Gemmatimonadales;f__Gemmatimonadaceae;g__GemmatimonadaceaeFA	0.00123597	0.25			914	k__Bacteria;p__Actinobacteria;c__Actinobacteria;o__Rubrobacterales;f__Rubrobacteraceae;g__Rubrobacter	0.00113753	1
231	k__Bacteria;p__Acidobacteria;c__iii1_8;o__DS_18;f__DS_18OR;g__DS_18OR	0.00122452	1			69	k__Bacteria;p__Bacteroidetes;c__Sphingobacteria;o__Sphingobacteriales;f__Flexibacteraceae;g__FlexibacteraceaeFA	0.00110885	1
529	k__Bacteria;p__Actinobacteria;c__Actinobacteria;o__Actinomycetales;f__Nocardioidaceae;g__NocardioidaceaeFA	0.00121308	1			886	k__Bacteria;p__Verrucomicrobia;c__Verrucomicrobiae;o__Verrucomicrobiales;f__VerrucomicrobialesOR;g__VerrucomicrobialesOR	0.00110885	1
1044	k__Bacteria;p__Planctomycetes;c__Phycisphaerae;o__PhycisphaeraeCL;f__PhycisphaeraeCL;g__PhycisphaeraeCL	0.00121308	1			3579	k__Bacteria;p__Chloroflexi;c__Ktedonobacteria;o__KtedonobacteriaCL;f__KtedonobacteriaCL;g__KtedonobacteriaCL	0.00110885	0.25
121	k__Bacteria;p__Acidobacteria;c__Chloracidobacteria;o__ChloracidobacteriaCL;f__ChloracidobacteriaCL;g__ChloracidobacteriaCL	0.00120163	1			181	k__Bacteria;p__Actinobacteria;c__Actinobacteria;o__Actinomycetales;f__Nocardioidaceae;g__Marmoricola	0.00109929	1
745	k__Bacteria;p__Acidobacteria;c__AcidobacteriaPH;o__AcidobacteriaPH;f__AcidobacteriaPH;g__AcidobacteriaPH	0.00120163	1			298	k__Bacteria;p__Actinobacteria;c__Actinobacteria;o__Acidimicrobiales;f__AKIW874;g__AKIW874FA	0.00109929	1
1061	k__Bacteria;p__Actinobacteria;c__Actinobacteria;o__Actinomycetales;f__Mycobacteriaceae;g__Mycobacterium	0.00120163	1			222	k__Bacteria;p__Bacteroidetes;c__Sphingobacteria;o__Sphingobacteriales;f__SphingobacterialesOR;g__SphingobacterialesOR	0.00108973	1
1756	k__Bacteria;p__Acidobacteria;c__Solibacteres;o__Solibacterales;f__Solibacteraceae;g__Solibacter	0.00120163	1			565	k__Bacteria;p__Nitrospirae;c__Nitrospira;o__Nitrospirales;f__Nitrospiraceae;g__Nitrospira	0.00108973	1
141	k__Bacteria;p__Proteobacteria;c__Alphaproteobacteria;o__Rhodospirillales;f__Rhodospirillaceae;g__Skermanella	0.00119019	1			882	k__Bacteria;p__Acidobacteria;c__Solibacteres;o__Solibacterales;f__Solibacteraceae;g__Solibacter	0.00108973	1
210	k__Bacteria;p__Actinobacteria;c__Actinobacteria;o__Acidimicrobiales;f__AcidimicrobialesOR;g__AcidimicrobialesOR	0.00119019	1			2228	k__Bacteria	0.00108973	1
804	k__Bacteria;p__Bacteroidetes;c__Sphingobacteria;o__Sphingobacteriales;f__SphingobacterialesOR;g__SphingobacterialesOR	0.00119019	1			658	k__Bacteria;p__Actinobacteria;c__Actinobacteria;o__Actinomycetales;f__Micromonosporaceae;g__MicromonosporaceaeFA	0.00107061	1
179	k__Bacteria;p__Proteobacteria;c__Alphaproteobacteria;o__Rhizobiales;f__Hyphomicrobiaceae;g__Rhodoplanes	0.0011673	1			1523	k__Bacteria;p__Cyanobacteria;c__Oscillatoriophycideae;o__Oscillatoriales;f__Phormidiaceae;g__Phormidium	0.00107061	0.5
3579	k__Bacteria;p__Chloroflexi;c__Ktedonobacteria;o__KtedonobacteriaCL;f__KtedonobacteriaCL;g__KtedonobacteriaCL	0.00115586	0.75			141	k__Bacteria;p__Proteobacteria;c__Alphaproteobacteria;o__Rhodospirillales;f__Rhodospirillaceae;g__Skermanella	0.00106105	1
307	k__Bacteria;p__Proteobacteria;c__Deltaproteobacteria;o__Myxococcales;f__Cystobacteraceae;g__Cystobacter	0.00114441	1			919	k__Bacteria;p__Verrucomicrobia;c__Verrucomicrobiae;o__Verrucomicrobiales;f__VerrucomicrobialesOR;g__VerrucomicrobialesOR	0.00106105	1
1570	k__Bacteria;p__Acidobacteria;c__Acidobacteria;o__Acidobacteriales;f__Acidobacteriaceae;g__AcidobacteriaceaeFA	0.00114441	1			286	k__Bacteria;p__Bacteroidetes;c__Sphingobacteria;o__Sphingobacteriales;f__SphingobacterialesOR;g__SphingobacterialesOR	0.00105149	1
1854	k__Bacteria;p__Acidobacteria;c__Solibacteres;o__Solibacterales;f__Solibacteraceae;g__Solibacter	0.00114441	1			353	k__Bacteria;p__Acidobacteria;c__Chloracidobacteria;o__ChloracidobacteriaCL;f__ChloracidobacteriaCL;g__ChloracidobacteriaCL	0.00105149	1
1022	k__Bacteria;p__Bacteroidetes;c__Sphingobacteria;o__Sphingobacteriales;f__SphingobacterialesOR;g__SphingobacterialesOR	0.00113297	1			626	k__Bacteria;p__Proteobacteria;c__Deltaproteobacteria;o__Entotheonellales;f__Entotheonellaceae;g__Entotheonella	0.00105149	0.75
1062	k__Bacteria;p__Firmicutes;c__Clostridia;o__Clostridiales;f__Symbiobacteriaceae;g__SymbiobacteriaceaeFA	0.00113297	1			1691	k__Bacteria;p__Chloroflexi;c__ChloroflexiPH;o__ChloroflexiPH;f__ChloroflexiPH;g__ChloroflexiPH	0.00105149	0.75
629	k__Bacteria;p__Verrucomicrobia;c__Verrucomicrobiae;o__Verrucomicrobiales;f__VerrucomicrobialesOR;g__VerrucomicrobialesOR	0.00112153	1			231	k__Bacteria;p__Acidobacteria;c__iii1_8;o__DS_18;f__DS_18OR;g__DS_18OR	0.00104194	0.75
1491	k__Bacteria;p__Verrucomicrobia;c__Spartobacteria;o__Spartobacteriales;f__Spartobacteriaceae;g__MC18	0.00111008	1			1087	k__Bacteria;p__Acidobacteria;c__Solibacteres;o__Solibacterales;f__Solibacteraceae;g__Solibacter	0.00104194	1
1458	k__Bacteria;p__Gemmatimonadetes;c__Gemmatimonadetes;o__Gemmatimonadales;f__Gemmatimonadaceae;g__GemmatimonadaceaeFA	0.00109864	1			116	k__Bacteria;p__SC4;c__SC4PH;o__SC4PH;f__SC4PH;g__SC4PH	0.00102282	1
250	k__Bacteria;p__Verrucomicrobia;c__Opitutae;o__Opitutales;f__Opitutaceae;g__Opitutus	0.00108719	1			252	k__Bacteria;p__Chloroflexi;c__Thermomicrobia;o__HN1_15;f__HN1_15OR;g__HN1_15OR	0.00102282	1
432	k__Bacteria;p__Actinobacteria;c__Actinobacteria;o__Actinomycetales;f__Micromonosporaceae;g__Actinoplanes	0.00108719	1			393	k__Bacteria;p__Chloroflexi;c__SOGA31;o__SOGA31CL;f__SOGA31CL;g__SOGA31CL	0.00102282	0.75
474	k__Bacteria;p__Actinobacteria;c__Actinobacteria;o__Solirubrobacterales;f__SolirubrobacteralesOR;g__SolirubrobacteralesOR	0.00108719	1			577	k__Bacteria	0.00102282	1
296	k__Bacteria;p__Proteobacteria;c__Alphaproteobacteria;o__Sphingomonadales;f__Sphingomonadaceae;g__Kaistobacter	0.00107575	1			916	k__Bacteria;p__Chloroflexi;c__Bljii12;o__B07_WMSP1;f__FFCH4570;g__FFCH4570FA	0.00102282	1
615	k__Bacteria;p__Acidobacteria;c__iii1_8;o__DS_18;f__DS_18OR;g__DS_18OR	0.00107575	1			711	k__Bacteria;p__Acidobacteria;c__Chloracidobacteria;o__ChloracidobacteriaCL;f__ChloracidobacteriaCL;g__ChloracidobacteriaCL	0.00101326	0.75
1811	k__Bacteria;p__Verrucomicrobia;c__Spartobacteria;o__Spartobacteriales;f__Spartobacteriaceae;g__MC18	0.00107575	1			1642	k__Bacteria;p__Acidobacteria;c__Chloracidobacteria;o__ChloracidobacteriaCL;f__ChloracidobacteriaCL;g__ChloracidobacteriaCL	0.00101326	0.75
246	k__Bacteria;p__Actinobacteria;c__Actinobacteria;o__Actinomycetales;f__Geodermatophilaceae;g__Geodermatophilus	0.0010643	1			736	k__Bacteria;p__Bacteroidetes;c__Sphingobacteria;o__Sphingobacteriales;f__SphingobacterialesOR;g__SphingobacterialesOR	0.0010037	1
744	k__Bacteria;p__Verrucomicrobia;c__Spartobacteria;o__Spartobacteriales;f__Spartobacteriaceae;g__MC18	0.0010643	1			39	k__Bacteria;p__Proteobacteria;c__Alphaproteobacteria;o__Rhizobiales;f__Methylobacteriaceae;g__MethylobacteriaceaeFA	0.00099414	1
111	k__Bacteria;p__Proteobacteria;c__Gammaproteobacteria;o__Xanthomonadales;f__Sinobacteraceae;g__SinobacteraceaeFA	0.00105286	1			559	k__Bacteria;p__Planctomycetes;c__Phycisphaerae;o__PhycisphaeraeCL;f__PhycisphaeraeCL;g__PhycisphaeraeCL	0.00099414	1
909	k__Bacteria;p__Cyanobacteria;c__Oscillatoriophycideae;o__Oscillatoriales;f__Phormidiaceae;g__Phormidium	0.00105286	1			246	k__Bacteria;p__Actinobacteria;c__Actinobacteria;o__Actinomycetales;f__Geodermatophilaceae;g__Geodermatophilus	0.000984581	1
292	k__Bacteria;p__Proteobacteria;c__Alphaproteobacteria;o__Rhizobiales;f__Hyphomicrobiaceae;g__Rhodoplanes	0.00104142	1			934	k__Bacteria;p__Cyanobacteria	0.000984581	0.75
952	k__Bacteria;p__Verrucomicrobia;c__Spartobacteria;o__Spartobacteriales;f__Spartobacteriaceae;g__MC18	0.00104142	1			253	k__Bacteria;p__Gemmatimonadetes;c__Gemmatimonadetes;o__Gemmatimonadales;f__Gemmatimonadaceae;g__GemmatimonadaceaeFA	0.000965463	1
1146	k__Bacteria;p__Acidobacteria;c__Solibacteres;o__Solibacterales;f__Solibacteraceae;g__Solibacter	0.00104142	1			30	k__Bacteria;p__Actinobacteria;c__Actinobacteria;o__Actinomycetales;f__Geodermatophilaceae;g__Geodermatophilus	0.000955904	1
1522	k__Bacteria;p__Bacteroidetes;c__Sphingobacteria;o__Sphingobacteriales;f__SphingobacterialesOR;g__SphingobacterialesOR	0.00104142	1			194	k__Bacteria;p__Proteobacteria;c__Gammaproteobacteria;o__Xanthomonadales;f__Sinobacteraceae;g__SinobacteraceaeFA	0.000955904	1
565	k__Bacteria;p__Nitrospirae;c__Nitrospira;o__Nitrospirales;f__Nitrospiraceae;g__Nitrospira	0.00102997	1			333	k__Bacteria;p__Acidobacteria;c__Solibacteres;o__Solibacterales;f__Solibacteraceae;g__Solibacter	0.000955904	1
577	k__Bacteria	0.00102997	1			465	k__Bacteria;p__Actinobacteria;c__Actinobacteria;o__Solirubrobacterales;f__SolirubrobacteralesOR;g__SolirubrobacteralesOR	0.000955904	0.75
3006	k__Bacteria	0.00102997	0.75			1790	k__Bacteria;p__Actinobacteria;c__Actinobacteria;o__MC47;f__MC47OR;g__MC47OR	0.000946345	0.5
4692	k__Bacteria;p__Cyanobacteria;c__Oscillatoriophycideae;o__Oscillatoriales;f__Phormidiaceae;g__Phormidium	0.00102997	0.25			328	k__Bacteria;p__Actinobacteria;c__Actinobacteria;o__Solirubrobacterales;f__SolirubrobacteralesOR;g__SolirubrobacteralesOR	0.000936786	1
135	k__Bacteria;p__Actinobacteria;c__Actinobacteria;o__Solirubrobacterales;f__SolirubrobacteralesOR;g__SolirubrobacteralesOR	0.00101853	1			448	k__Bacteria;p__Actinobacteria;c__Actinobacteria;o__MC47;f__MC47OR;g__MC47OR	0.000917668	0.75
53	k__Bacteria;p__Bacteroidetes;c__Sphingobacteria;o__Sphingobacteriales;f__Flexibacteraceae;g__Adhaeribacter	0.00100708	1			579	k__Bacteria;p__Acidobacteria;c__AcidobacteriaPH;o__AcidobacteriaPH;f__AcidobacteriaPH;g__AcidobacteriaPH	0.000917668	0.75
102	k__Bacteria;p__Actinobacteria;c__Actinobacteria;o__Actinomycetales;f__Nocardioidaceae;g__Kribbella	0.00099564	1			16	k__Bacteria;p__Actinobacteria;c__Actinobacteria;o__Actinomycetales;f__Streptomycetaceae;g__Streptomyces	0.000908109	1
147	k__Bacteria;p__Bacteroidetes;c__Sphingobacteria;o__Sphingobacteriales;f__Flexibacteraceae;g__FlexibacteraceaeFA	0.00099564	1			388	k__Bacteria;p__Proteobacteria;c__Alphaproteobacteria;o__Rhizobiales;f__RhizobialesOR;g__RhizobialesOR	0.000908109	1
609	k__Bacteria;p__Acidobacteria;c__Chloracidobacteria;o__ChloracidobacteriaCL;f__ChloracidobacteriaCL;g__ChloracidobacteriaCL	0.00099564	1			216	k__Bacteria;p__Actinobacteria;c__Actinobacteria;o__Solirubrobacterales;f__Patulibacteraceae;g__PatulibacteraceaeFA	0.00089855	1
658	k__Bacteria;p__Actinobacteria;c__Actinobacteria;o__Actinomycetales;f__Micromonosporaceae;g__MicromonosporaceaeFA	0.00099564	1			390	k__Bacteria;p__Acidobacteria;c__AcidobacteriaPH;o__AcidobacteriaPH;f__AcidobacteriaPH;g__AcidobacteriaPH	0.00089855	1
469	k__Bacteria;p__Acidobacteria;c__Chloracidobacteria;o__ChloracidobacteriaCL;f__ChloracidobacteriaCL;g__ChloracidobacteriaCL	0.000984196	0.75			667	k__Bacteria;p__Acidobacteria;c__Chloracidobacteria;o__ChloracidobacteriaCL;f__ChloracidobacteriaCL;g__ChloracidobacteriaCL	0.00089855	1
3240	k__Bacteria;p__Proteobacteria;c__Alphaproteobacteria;o__AlphaproteobacteriaCL;f__AlphaproteobacteriaCL;g__AlphaproteobacteriaCL	0.000984196	0.75			428	k__Bacteria;p__Gemmatimonadetes;c__Gemmatimonadetes;o__Gemmatimonadales;f__Gemmatimonadaceae;g__GemmatimonadaceaeFA	0.000888991	1
341	k__Bacteria;p__Acidobacteria;c__Acidobacteria;o__Acidobacteriales;f__AcidobacterialesOR;g__AcidobacterialesOR	0.000949863	0.75			1235	k__Bacteria;p__Gemmatimonadetes;c__Gemmatimonadetes;o__Gemmatimonadales;f__Gemmatimonadaceae;g__GemmatimonadaceaeFA	0.000888991	0.75
3117	k__Bacteria;p__Actinobacteria;c__Actinobacteria;o__Solirubrobacterales;f__SolirubrobacteralesOR;g__SolirubrobacteralesOR	0.000949863	0.75			1719	k__Bacteria;p__Cyanobacteria;c__Oscillatoriophycideae;o__Oscillatoriales;f__Phormidiaceae;g__Phormidium	0.000888991	1
639	k__Bacteria;p__Proteobacteria;c__Alphaproteobacteria;o__Rhizobiales;f__Hyphomicrobiaceae;g__Rhodoplanes	0.000938419	1			196	k__Bacteria;p__Bacteroidetes;c__Sphingobacteria;o__Sphingobacteriales;f__SphingobacterialesOR;g__SphingobacterialesOR	0.000879432	1
736	k__Bacteria;p__Bacteroidetes;c__Sphingobacteria;o__Sphingobacteriales;f__SphingobacterialesOR;g__SphingobacterialesOR	0.000938419	1			303	k__Bacteria;p__Actinobacteria;c__Actinobacteria;o__Actinomycetales;f__ActinomycetalesOR;g__ActinomycetalesOR	0.000879432	1
889	k__Bacteria;p__Bacteroidetes;c__Sphingobacteria;o__Sphingobacteriales;f__Sphingobacteriaceae;g__SphingobacteriaceaeFA	0.000938419	0.75			134	k__Bacteria;p__Actinobacteria;c__Actinobacteria;o__Actinomycetales;f__Pseudonocardiaceae;g__Actinomycetospora	0.000869873	1
1292	k__Bacteria;p__Acidobacteria;c__Solibacteres;o__Solibacterales;f__Solibacteraceae;g__Solibacter	0.000938419	1			485	k__Bacteria;p__Proteobacteria;c__Betaproteobacteria;o__Rhodocyclales;f__RhodocyclalesOR;g__RhodocyclalesOR	0.000869873	1
649	k__Bacteria;p__Bacteroidetes;c__Sphingobacteria;o__Sphingobacteriales;f__SphingobacterialesOR;g__SphingobacterialesOR	0.000926975	1			960	k__Bacteria;p__Chloroflexi;c__Chloroflexi;o__Chloroflexales;f__ChloroflexalesOR;g__ChloroflexalesOR	0.000869873	1
698	k__Bacteria;p__Actinobacteria;c__Actinobacteria;o__Solirubrobacterales;f__Patulibacteraceae;g__PatulibacteraceaeFA	0.000926975	1			1213	k__Bacteria;p__Gemmatimonadetes;c__Gemmatimonadetes;o__Gemmatimonadales;f__Gemmatimonadaceae;g__GemmatimonadaceaeFA	0.000869873	0.5
1191	k__Bacteria;p__Acidobacteria;c__Chloracidobacteria;o__ChloracidobacteriaCL;f__ChloracidobacteriaCL;g__ChloracidobacteriaCL	0.000926975	1			542	k__Bacteria;p__Actinobacteria;c__Actinobacteria;o__Solirubrobacterales;f__SolirubrobacteralesOR;g__SolirubrobacteralesOR	0.000860314	1
1199	k__Bacteria;p__Bacteroidetes;c__Sphingobacteria;o__Sphingobacteriales;f__SphingobacterialesOR;g__SphingobacterialesOR	0.000926975	0.5			2056	k__Bacteria;p__Chloroflexi;c__Ktedonobacteria;o__KtedonobacteriaCL;f__KtedonobacteriaCL;g__KtedonobacteriaCL	0.000860314	0.5
1612	k__Bacteria;p__Actinobacteria;c__Actinobacteria;o__Actinomycetales;f__ActinomycetalesOR;g__ActinomycetalesOR	0.000926975	1			275	k__Bacteria;p__Actinobacteria;c__Actinobacteria;o__Acidimicrobiales;f__AcidimicrobialesOR;g__AcidimicrobialesOR	0.000850755	1
2042	k__Bacteria;p__Acidobacteria;c__Chloracidobacteria;o__ChloracidobacteriaCL;f__ChloracidobacteriaCL;g__ChloracidobacteriaCL	0.000926975	1			363	k__Bacteria;p__Verrucomicrobia;c__Spartobacteria;o__Spartobacteriales;f__Spartobacteriaceae;g__Chthoniobacter	0.000850755	1
290	k__Bacteria;p__Acidobacteria;c__Sva0725;o__Sva0725;f__Sva0725OR;g__Sva0725OR	0.000915531	1			415	k__Bacteria;p__Bacteroidetes;c__Sphingobacteria;o__Sphingobacteriales;f__SphingobacterialesOR;g__SphingobacterialesOR	0.000850755	1
669	k__Bacteria;p__Actinobacteria;c__Actinobacteria;o__Actinomycetales;f__Micromonosporaceae;g__Dactylosporangium	0.000915531	1			432	k__Bacteria;p__Actinobacteria;c__Actinobacteria;o__Actinomycetales;f__Micromonosporaceae;g__Actinoplanes	0.000850755	1
1205	k__Bacteria;p__Actinobacteria;c__Actinobacteria;o__Acidimicrobiales;f__AcidimicrobialesOR;g__AcidimicrobialesOR	0.000915531	1			693	k__Bacteria;p__Proteobacteria;c__Alphaproteobacteria;o__AlphaproteobacteriaCL;f__AlphaproteobacteriaCL;g__AlphaproteobacteriaCL	0.000850755	0.75
758	k__Bacteria;p__Bacteroidetes;c__Sphingobacteria;o__Sphingobacteriales;f__SphingobacterialesOR;g__SphingobacterialesOR	0.000904087	1			1057	k__Bacteria;p__Actinobacteria;c__Actinobacteria;o__Rubrobacterales;f__Rubrobacteraceae;g__Rubrobacter	0.000850755	0.75
3730	k__Bacteria;p__Chloroflexi;c__Ktedonobacteria;o__KtedonobacteriaCL;f__KtedonobacteriaCL;g__KtedonobacteriaCL	0.000904087	0.5			1491	k__Bacteria;p__Verrucomicrobia;c__Spartobacteria;o__Spartobacteriales;f__Spartobacteriaceae;g__MC18	0.000850755	1
405	k__Bacteria;p__Acidobacteria;c__Acidobacteria;o__Acidobacteriales;f__Acidobacteriaceae;g__Edaphobacter	0.000892643	0.75			151	k__Bacteria;p__Bacteroidetes;c__Sphingobacteria;o__Sphingobacteriales;f__Sphingobacteriaceae;g__Pedobacter	0.000841196	0.5
470	k__Bacteria;p__Gemmatimonadetes;c__Gemmatimonadetes;o__Gemmatimonadales;f__Gemmatimonadaceae;g__GemmatimonadaceaeFA	0.000892643	1			721	k__Bacteria;p__Bacteroidetes;c__Sphingobacteria;o__Sphingobacteriales;f__SphingobacterialesOR;g__SphingobacterialesOR	0.000841196	1
276	k__Bacteria;p__Proteobacteria;c__Alphaproteobacteria;o__Sphingomonadales;f__Sphingomonadaceae;g__Kaistobacter	0.000881198	1			574	k__Bacteria;p__Gemmatimonadetes;c__Gemmatimonadetes;o__Gemmatimonadales;f__Gemmatimonadaceae	0.000831637	1
718	k__Bacteria;p__Armatimonadetes;c__CH21;o__CH21CL;f__CH21CL;g__CH21CL	0.000881198	1			614	k__Bacteria;p__Actinobacteria;c__Actinobacteria;o__Actinomycetales;f__Pseudonocardiaceae;g__PseudonocardiaceaeFA	0.000831637	1
793	k__Bacteria;p__Acidobacteria;c__Chloracidobacteria;o__ChloracidobacteriaCL;f__ChloracidobacteriaCL;g__ChloracidobacteriaCL	0.000881198	1			639	k__Bacteria;p__Proteobacteria;c__Alphaproteobacteria;o__Rhizobiales;f__Hyphomicrobiaceae;g__Rhodoplanes	0.000831637	1
268	k__Bacteria;p__Proteobacteria;c__Alphaproteobacteria;o__Rhizobiales;f__RhizobialesOR;g__RhizobialesOR	0.000869754	0.75			2914	k__Bacteria;p__Gemmatimonadetes;c__Gemmatimonadetes;o__Gemmatimonadales;f__Gemmatimonadaceae;g__GemmatimonadaceaeFA	0.000812519	0.5
797	k__Bacteria;p__Acidobacteria;c__Solibacteres;o__Solibacterales;f__Solibacteraceae;g__Solibacter	0.000869754	1			652	k__Bacteria	0.000802959	0.75
1974	k__Bacteria;p__Bacteroidetes;c__Sphingobacteria;o__Sphingobacteriales;f__SphingobacterialesOR;g__SphingobacterialesOR	0.000869754	1			1756	k__Bacteria;p__Acidobacteria;c__Solibacteres;o__Solibacterales;f__Solibacteraceae;g__Solibacter	0.000802959	0.75
1519	k__Bacteria;p__Bacteroidetes;c__Sphingobacteria;o__Sphingobacteriales;f__SphingobacterialesOR;g__SphingobacterialesOR	0.00085831	1			423	k__Bacteria;p__Cyanobacteria;c__Nostocophycideae;o__Nostocales;f__NostocalesOR;g__NostocalesOR	0.000783841	1
189	k__Bacteria;p__Proteobacteria;c__Deltaproteobacteria;o__Syntrophobacterales;f__Syntrophobacteraceae;g__SyntrophobacteraceaeFA	0.000835422	0.75			489	k__Bacteria;p__Actinobacteria;c__Actinobacteria;o__Actinomycetales;f__Frankiaceae;g__FrankiaceaeFA	0.000783841	1
357	k__Bacteria;p__Chloroflexi;c__Bljii12;o__B07_WMSP1;f__FFCH4570;g__FFCH4570FA	0.000835422	1			529	k__Bacteria;p__Actinobacteria;c__Actinobacteria;o__Actinomycetales;f__Nocardioidaceae;g__NocardioidaceaeFA	0.000783841	1
420	k__Bacteria;p__Acidobacteria;c__Solibacteres;o__Solibacterales;f__Solibacteraceae;g__Solibacter	0.000835422	0.75			881	k__Bacteria;p__Bacteroidetes;c__Sphingobacteria;o__Sphingobacteriales;f__SphingobacterialesOR;g__SphingobacterialesOR	0.000783841	0.75
2677	k__Bacteria;p__Bacteroidetes;c__Sphingobacteria;o__Sphingobacteriales;f__Flexibacteraceae;g__Hymenobacter	0.000835422	1			1767	k__Bacteria;p__Acidobacteria;c__Acidobacteria;o__Acidobacteriales;f__Acidobacteriaceae;g__AcidobacteriaceaeFA	0.000783841	1
17	k__Bacteria;p__Actinobacteria;c__Actinobacteria;o__Actinomycetales;f__Pseudonocardiaceae;g__Pseudonocardia	0.000823978	1			128	k__Bacteria;p__Proteobacteria;c__Gammaproteobacteria;o__Chromatiales	0.000774282	1
30	k__Bacteria;p__Actinobacteria;c__Actinobacteria;o__Actinomycetales;f__Geodermatophilaceae;g__Geodermatophilus	0.000823978	1			622	k__Bacteria;p__Actinobacteria;c__Actinobacteria;o__MC47;f__MC47OR;g__MC47OR	0.000774282	1
914	k__Bacteria;p__Actinobacteria;c__Actinobacteria;o__Rubrobacterales;f__Rubrobacteraceae;g__Rubrobacter	0.000823978	0.75			691	k__Bacteria;p__Proteobacteria;c__Deltaproteobacteria;o__Syntrophobacterales;f__Syntrophobacteraceae;g__SyntrophobacteraceaeFA	0.000774282	1
236	k__Bacteria;p__Bacteroidetes;c__Sphingobacteria;o__Sphingobacteriales;f__SphingobacterialesOR;g__SphingobacterialesOR	0.000812534	1			1155	k__Bacteria;p__Actinobacteria;c__Actinobacteria;o__0319_7L14;f__0319_7L14OR;g__0319_7L14OR	0.000774282	0.75
452	k__Bacteria;p__Verrucomicrobia;c__Verrucomicrobiae;o__Verrucomicrobiales;f__VerrucomicrobialesOR;g__VerrucomicrobialesOR	0.000812534	1			381	k__Bacteria;p__Acidobacteria;c__Chloracidobacteria;o__ChloracidobacteriaCL;f__ChloracidobacteriaCL;g__ChloracidobacteriaCL	0.000755164	1
530	k__Bacteria;p__Cyanobacteria;c__Oscillatoriophycideae;o__OscillatoriophycideaeCL;f__OscillatoriophycideaeCL;g__OscillatoriophycideaeCL	0.000812534	0.75			541	k__Bacteria;p__Planctomycetes;c__Planctomycea;o__Pirellulales;f__PirellulalesOR;g__PirellulalesOR	0.000755164	1
2056	k__Bacteria;p__Chloroflexi;c__Ktedonobacteria;o__KtedonobacteriaCL;f__KtedonobacteriaCL;g__KtedonobacteriaCL	0.000812534	1			1365	k__Bacteria;p__Acidobacteria;c__Chloracidobacteria;o__ChloracidobacteriaCL;f__ChloracidobacteriaCL;g__ChloracidobacteriaCL	0.000745605	0.75
3895	k__Bacteria;p__Acidobacteria;c__Solibacteres;o__Solibacterales;f__Solibacteraceae;g__Solibacter	0.000812534	0.5			2210	k__Bacteria;p__Acidobacteria;c__Holophagae;o__Holophagales;f__HolophagalesOR;g__HolophagalesOR	0.000745605	0.75
175	k__Archaea;p__Crenarchaeota;c__Thaumarchaeota;o__Nitrososphaerales;f__Nitrososphaeraceae;g__Nitrososphaera	0.000801089	0.75			683	k__Bacteria;p__Actinobacteria;c__Actinobacteria	0.000736046	1
199	k__Bacteria;p__Actinobacteria;c__Actinobacteria;o__Actinomycetales;f__Micromonosporaceae;g__Virgisporangium	0.000801089	1			996	k__Bacteria;p__Acidobacteria;c__Chloracidobacteria;o__ChloracidobacteriaCL;f__ChloracidobacteriaCL;g__ChloracidobacteriaCL	0.000736046	1
218	k__Bacteria;p__Actinobacteria;c__Actinobacteria;o__Solirubrobacterales;f__Solirubrobacteraceae;g__SolirubrobacteraceaeFA	0.000801089	1			108	k__Bacteria;p__Actinobacteria;c__Actinobacteria;o__Actinomycetales;f__Cellulomonadaceae;g__Cellulomonas	0.000726487	1
249	k__Bacteria;p__Nitrospirae;c__Nitrospira;o__Nitrospirales;f__Nitrospiraceae;g__Nitrospira	0.000801089	1			797	k__Bacteria;p__Acidobacteria;c__Solibacteres;o__Solibacterales;f__Solibacteraceae;g__Solibacter	0.000726487	1
603	k__Bacteria;p__Proteobacteria;c__Betaproteobacteria;o__Burkholderiales;f__Burkholderiaceae;g__Burkholderia	0.000801089	1			287	k__Bacteria;p__Proteobacteria;c__Alphaproteobacteria;o__Rhodospirillales;f__Rhodospirillaceae;g__RhodospirillaceaeFA	0.000716928	1
968	k__Bacteria;p__Bacteroidetes;c__Sphingobacteria;o__Sphingobacteriales;f__SphingobacterialesOR;g__SphingobacterialesOR	0.000801089	1			515	k__Bacteria;p__Proteobacteria;c__Alphaproteobacteria;o__AlphaproteobacteriaCL;f__AlphaproteobacteriaCL;g__AlphaproteobacteriaCL	0.000716928	1
1045	k__Bacteria;p__Verrucomicrobia;c__Spartobacteria;o__Spartobacteriales;f__Spartobacteriaceae;g__MC18	0.000801089	1			1255	k__Bacteria;p__Bacteroidetes;c__Sphingobacteria;o__Sphingobacteriales;f__SphingobacterialesOR;g__SphingobacterialesOR	0.000716928	0.75
3281	k__Bacteria;p__Actinobacteria;c__Actinobacteria;o__Solirubrobacterales;f__Patulibacteraceae;g__PatulibacteraceaeFA	0.000801089	0.75			1292	k__Bacteria;p__Acidobacteria;c__Solibacteres;o__Solibacterales;f__Solibacteraceae;g__Solibacter	0.000716928	1
242	k__Bacteria;p__Bacteroidetes;c__Sphingobacteria;o__Sphingobacteriales;f__SphingobacterialesOR;g__SphingobacterialesOR	0.000789645	0.75			197	k__Bacteria;p__Actinobacteria;c__Actinobacteria;o__Rubrobacterales;f__Rubrobacteraceae;g__Rubrobacter	0.000707369	1
784	k__Bacteria;p__Proteobacteria;c__Alphaproteobacteria;o__Rhodospirillales;f__Acetobacteraceae;g__AcetobacteraceaeFA	0.000789645	1			618	k__Bacteria;p__Acidobacteria;c__Acidobacteria;o__Acidobacteriales;f__AcidobacterialesOR;g__AcidobacterialesOR	0.000707369	0.75
1599	k__Bacteria;p__Proteobacteria;c__Gammaproteobacteria;o__Xanthomonadales;f__Xanthomonadaceae;g__XanthomonadaceaeFA	0.000789645	1			1101	k__Archaea;p__Crenarchaeota;c__Thaumarchaeota;o__Nitrososphaerales;f__Nitrososphaeraceae;g__Nitrososphaera	0.000707369	1
16	k__Bacteria;p__Actinobacteria;c__Actinobacteria;o__Actinomycetales;f__Streptomycetaceae;g__Streptomyces	0.000778201	1			1781	k__Bacteria;p__Actinobacteria;c__Actinobacteria;o__Actinomycetales;f__Micromonosporaceae;g__MicromonosporaceaeFA	0.000707369	1
1430	k__Bacteria;p__Armatimonadetes;c__Chthonomonadetes;o__Chthonomonadales;f__Chthonomonadaceae;g__Chthonomonas	0.000778201	1			669	k__Bacteria;p__Actinobacteria;c__Actinobacteria;o__Actinomycetales;f__Micromonosporaceae;g__Dactylosporangium	0.00069781	1
612	k__Bacteria;p__Gemmatimonadetes;c__Gemmatimonadetes;o__Gemmatimonadales;f__Gemmatimonadaceae;g__GemmatimonadaceaeFA	0.000766757	1			877	k__Bacteria;p__Acidobacteria;c__Chloracidobacteria;o__ChloracidobacteriaCL;f__ChloracidobacteriaCL;g__ChloracidobacteriaCL	0.00069781	1
1440	k__Bacteria;p__Acidobacteria;c__Solibacteres;o__Solibacterales;f__Solibacteraceae;g__Solibacter	0.000766757	1			1613	k__Bacteria;p__Actinobacteria;c__Actinobacteria;o__Rubrobacterales;f__Rubrobacteraceae;g__Rubrobacter	0.00069781	1
1492	k__Bacteria;p__Acidobacteria;c__AcidobacteriaPH;o__AcidobacteriaPH;f__AcidobacteriaPH;g__AcidobacteriaPH	0.000766757	1			3550	k__Bacteria;p__Proteobacteria;c__Deltaproteobacteria;o__Myxococcales;f__MyxococcalesOR;g__MyxococcalesOR	0.00069781	0.25
66	k__Bacteria;p__Firmicutes;c__Bacilli;o__Bacillales;f__Bacillaceae;g__Bacillus	0.000755313	1			19	k__Bacteria;p__Firmicutes;c__Bacilli;o__Bacillales;f__Bacillaceae;g__Bacillus	0.000688251	1
353	k__Bacteria;p__Acidobacteria;c__Chloracidobacteria;o__ChloracidobacteriaCL;f__ChloracidobacteriaCL;g__ChloracidobacteriaCL	0.000755313	1			609	k__Bacteria;p__Acidobacteria;c__Chloracidobacteria;o__ChloracidobacteriaCL;f__ChloracidobacteriaCL;g__ChloracidobacteriaCL	0.000688251	1
20	k__Bacteria;p__Proteobacteria;c__Gammaproteobacteria;o__Pseudomonadales;f__Moraxellaceae;g__Acinetobacter	0.000743869	0.75			744	k__Bacteria;p__Verrucomicrobia;c__Spartobacteria;o__Spartobacteriales;f__Spartobacteriaceae;g__MC18	0.000688251	1
216	k__Bacteria;p__Actinobacteria;c__Actinobacteria;o__Solirubrobacterales;f__Patulibacteraceae;g__PatulibacteraceaeFA	0.000743869	1			950	k__Bacteria;p__Actinobacteria;c__Actinobacteria;o__Rubrobacterales;f__Rubrobacteraceae;g__Rubrobacter	0.000688251	0.75
2458	k__Bacteria;p__Bacteroidetes;c__Sphingobacteria;o__Sphingobacteriales;f__SphingobacterialesOR;g__SphingobacterialesOR	0.000743869	1			792	k__Bacteria;p__Acidobacteria;c__Solibacteres;o__Solibacterales;f__Solibacteraceae;g__Solibacter	0.000678692	1
19	k__Bacteria;p__Firmicutes;c__Bacilli;o__Bacillales;f__Bacillaceae;g__Bacillus	0.000732425	1			803	k__Bacteria;p__Proteobacteria;c__Deltaproteobacteria;o__Syntrophobacterales;f__Syntrophobacteraceae;g__SyntrophobacteraceaeFA	0.000678692	1
387	k__Bacteria;p__Proteobacteria;c__Deltaproteobacteria;o__Myxococcales;f__Polyangiaceae;g__PolyangiaceaeFA	0.000732425	1			1601	k__Bacteria;p__Cyanobacteria;c__Oscillatoriophycideae;o__Oscillatoriales;f__Phormidiaceae;g__Phormidium	0.000678692	1
919	k__Bacteria;p__Verrucomicrobia;c__Verrucomicrobiae;o__Verrucomicrobiales;f__VerrucomicrobialesOR;g__VerrucomicrobialesOR	0.000732425	0.5			3975	k__Bacteria;p__Actinobacteria;c__Actinobacteria;o__Actinomycetales;f__Micromonosporaceae;g__Actinoplanes	0.000678692	0.75
2846	k__Bacteria;p__Planctomycetes;c__Phycisphaerae;o__PhycisphaeraeCL;f__PhycisphaeraeCL;g__PhycisphaeraeCL	0.000732425	0.75			338	k__Bacteria;p__Bacteroidetes;c__Sphingobacteria;o__Sphingobacteriales;f__SphingobacterialesOR;g__SphingobacterialesOR	0.000669133	1
256	k__Bacteria;p__Proteobacteria;c__Alphaproteobacteria;o__Caulobacterales;f__Caulobacteraceae;g__CaulobacteraceaeFA	0.000720981	1			1281	k__Bacteria;p__Acidobacteria;c__Solibacteres;o__Solibacterales;f__Solibacteraceae;g__Solibacter	0.000659574	0.75
1318	k__Bacteria;p__Verrucomicrobia;c__Spartobacteria;o__Spartobacteriales;f__Spartobacteriaceae;g__Chthoniobacter	0.000720981	0.5			1574	k__Bacteria;p__Chloroflexi;c__Ktedonobacteria;o__KtedonobacteriaCL;f__KtedonobacteriaCL;g__KtedonobacteriaCL	0.000659574	0.5
1542	k__Bacteria;p__Chloroflexi;c__Ktedonobacteria;o__KtedonobacteriaCL;f__KtedonobacteriaCL;g__KtedonobacteriaCL	0.000720981	0.5			101	k__Bacteria;p__Proteobacteria;c__Alphaproteobacteria;o__Rhodospirillales;f__Rhodospirillaceae;g__Inquilinus	0.000650015	1
1967	k__Bacteria;p__Bacteroidetes;c__Sphingobacteria;o__Sphingobacteriales;f__SphingobacterialesOR;g__SphingobacterialesOR	0.000720981	1			296	k__Bacteria;p__Proteobacteria;c__Alphaproteobacteria;o__Sphingomonadales;f__Sphingomonadaceae;g__Kaistobacter	0.000650015	1
555	k__Bacteria;p__Proteobacteria;c__Deltaproteobacteria;o__Myxococcales;f__MyxococcalesOR;g__MyxococcalesOR	0.000709536	1			387	k__Bacteria;p__Proteobacteria;c__Deltaproteobacteria;o__Myxococcales;f__Polyangiaceae;g__PolyangiaceaeFA	0.000650015	1
792	k__Bacteria;p__Acidobacteria;c__Solibacteres;o__Solibacterales;f__Solibacteraceae;g__Solibacter	0.000709536	1			400	k__Bacteria;p__Bacteroidetes;c__Sphingobacteria;o__Sphingobacteriales;f__SphingobacterialesOR;g__SphingobacterialesOR	0.000650015	1
848	k__Bacteria;p__Firmicutes;c__Clostridia;o__Clostridiales;f__ClostridialesOR;g__ClostridialesOR	0.000709536	1			600	k__Bacteria;p__Acidobacteria;c__Solibacteres;o__Solibacterales;f__Solibacteraceae;g__Solibacter	0.000650015	1
221	k__Bacteria;p__Actinobacteria;c__Actinobacteria;o__Actinomycetales;f__Actinosynnemataceae;g__Saccharothrix	0.000698092	1			648	k__Bacteria;p__Proteobacteria;c__Alphaproteobacteria;o__Rhizobiales;f__Hyphomicrobiaceae;g__Rhodoplanes	0.000650015	0.75
321	k__Bacteria;p__Bacteroidetes;c__Sphingobacteria;o__Sphingobacteriales;f__SphingobacterialesOR;g__SphingobacterialesOR	0.000698092	1			274	k__Bacteria;p__Actinobacteria;c__Actinobacteria;o__Actinomycetales;f__Micromonosporaceae;g__Actinoplanes	0.000640456	1
398	k__Bacteria;p__Verrucomicrobia;c__Verrucomicrobiae;o__Verrucomicrobiales;f__VerrucomicrobialesOR;g__VerrucomicrobialesOR	0.000698092	0.5			724	k__Bacteria;p__Planctomycetes;c__Planctomycea;o__Pirellulales;f__Pirellulaceae	0.000640456	0.75
1057	k__Bacteria;p__Actinobacteria;c__Actinobacteria;o__Rubrobacterales;f__Rubrobacteraceae;g__Rubrobacter	0.000698092	1			775	k__Bacteria;p__SC4;c__SC4PH;o__SC4PH;f__SC4PH;g__SC4PH	0.000640456	1
1548	k__Bacteria;p__Proteobacteria;c__Deltaproteobacteria;o__Syntrophobacterales;f__Syntrophobacteraceae;g__SyntrophobacteraceaeFA	0.000698092	1			402	k__Bacteria;p__Proteobacteria;c__Betaproteobacteria;o__Rhodocyclales;f__RhodocyclalesOR;g__RhodocyclalesOR	0.000630897	1
190	k__Bacteria;p__Bacteroidetes;c__Sphingobacteria;o__Sphingobacteriales;f__Flexibacteraceae;g__Hymenobacter	0.000686648	1			366	k__Bacteria;p__Actinobacteria;c__Actinobacteria;o__Acidimicrobiales;f__AcidimicrobialesOR;g__AcidimicrobialesOR	0.000621338	1
705	k__Bacteria;p__Proteobacteria;c__Alphaproteobacteria;o__Rhizobiales;f__Beijerinckiaceae;g__BeijerinckiaceaeFA	0.000686648	1			611	k__Bacteria;p__Proteobacteria;c__Alphaproteobacteria;o__Rhodospirillales;f__Rhodospirillaceae;g__RhodospirillaceaeFA	0.000621338	1
825	k__Bacteria;p__Acidobacteria;c__Solibacteres;o__Solibacterales;f__Solibacteraceae;g__Solibacter	0.000686648	1			198	k__Bacteria;p__Bacteroidetes;c__Sphingobacteria;o__Sphingobacteriales;f__Flexibacteraceae;g__FlexibacteraceaeFA	0.000611779	1
1211	k__Bacteria;p__Actinobacteria;c__Actinobacteria;o__Actinomycetales;f__Kineosporiaceae;g__KineosporiaceaeFA	0.000686648	1			207	k__Bacteria;p__Actinobacteria;c__Actinobacteria;o__Actinomycetales;f__Streptosporangiaceae;g__Nonomuraea	0.000611779	1
1780	k__Bacteria;p__Chloroflexi;c__Ktedonobacteria;o__KtedonobacteriaCL;f__KtedonobacteriaCL;g__KtedonobacteriaCL	0.000686648	0.5			297	k__Bacteria;p__Proteobacteria;c__Alphaproteobacteria;o__Rhizobiales;f__Hyphomicrobiaceae;g__Pedomicrobium	0.000611779	1
1789	k__Bacteria;p__Proteobacteria;c__Deltaproteobacteria;o__Myxococcales;f__Haliangiaceae;g__HaliangiaceaeFA	0.000686648	1			323	k__Bacteria;p__Bacteroidetes;c__Sphingobacteria;o__Sphingobacteriales;f__SphingobacterialesOR;g__SphingobacterialesOR	0.000611779	1
1998	k__Bacteria;p__Actinobacteria;c__Actinobacteria;o__Actinomycetales;f__Actinosynnemataceae	0.000686648	1			2510	k__Bacteria;p__CCM11b;c__CCM11bPH;o__CCM11bPH;f__CCM11bPH;g__CCM11bPH	0.000611779	1
485	k__Bacteria;p__Proteobacteria;c__Betaproteobacteria;o__Rhodocyclales;f__RhodocyclalesOR;g__RhodocyclalesOR	0.000675204	1			160	k__Bacteria;p__Bacteroidetes;c__Sphingobacteria;o__Sphingobacteriales;f__SphingobacterialesOR;g__SphingobacterialesOR	0.00060222	1
564	k__Bacteria;p__Acidobacteria;c__Acidobacteria;o__Acidobacteriales;f__Acidobacteriaceae;g__AcidobacteriaceaeFA	0.000675204	0.5			213	k__Bacteria;p__Actinobacteria;c__Actinobacteria;o__Rubrobacterales;f__Rubrobacteraceae;g__Rubrobacter	0.00060222	1
1204	k__Bacteria;p__Firmicutes;c__Bacilli;o__Bacillales;f__BacillalesOR;g__BacillalesOR	0.000675204	1			294	k__Bacteria;p__Proteobacteria;c__Alphaproteobacteria;o__Sphingomonadales;f__Sphingomonadaceae;g__Kaistobacter	0.00060222	1
41	k__Bacteria;p__Actinobacteria;c__Actinobacteria;o__Actinomycetales;f__Actinosynnemataceae	0.00066376	0.75			654	k__Bacteria;p__Proteobacteria;c__Deltaproteobacteria;o__Myxococcales;f__Haliangiaceae;g__HaliangiaceaeFA	0.00060222	1
151	k__Bacteria;p__Bacteroidetes;c__Sphingobacteria;o__Sphingobacteriales;f__Sphingobacteriaceae;g__Pedobacter	0.00066376	1			712	k__Bacteria;p__Acidobacteria;c__Solibacteres;o__Solibacterales;f__Solibacteraceae;g__Solibacter	0.00060222	0.75
328	k__Bacteria;p__Actinobacteria;c__Actinobacteria;o__Solirubrobacterales;f__SolirubrobacteralesOR;g__SolirubrobacteralesOR	0.00066376	1			940	k__Bacteria;p__Actinobacteria;c__Actinobacteria;o__MC47;f__MC47OR;g__MC47OR	0.00060222	1
1101	k__Archaea;p__Crenarchaeota;c__Thaumarchaeota;o__Nitrososphaerales;f__Nitrososphaeraceae;g__Nitrososphaera	0.00066376	1			1204	k__Bacteria;p__Firmicutes;c__Bacilli;o__Bacillales;f__BacillalesOR;g__BacillalesOR	0.00060222	0.75
1767	k__Bacteria;p__Acidobacteria;c__Acidobacteria;o__Acidobacteriales;f__Acidobacteriaceae;g__AcidobacteriaceaeFA	0.00066376	1			1413	k__Bacteria;p__Chloroflexi;c__Bljii12;o__B07_WMSP1;f__FFCH4570;g__FFCH4570FA	0.00060222	1
4019	k__Bacteria;p__Planctomycetes;c__Phycisphaerae;o__PhycisphaeraeCL;f__PhycisphaeraeCL;g__PhycisphaeraeCL	0.00066376	1			2312	k__Bacteria;p__Chloroflexi;c__ChloroflexiPH;o__ChloroflexiPH;f__ChloroflexiPH;g__ChloroflexiPH	0.00060222	0.75
631	k__Bacteria;p__Planctomycetes;c__Phycisphaerae;o__PhycisphaeraeCL;f__PhycisphaeraeCL;g__PhycisphaeraeCL	0.000652316	1			377	k__Bacteria;p__Proteobacteria;c__Alphaproteobacteria;o__Sphingomonadales;f__SphingomonadalesOR;g__SphingomonadalesOR	0.000592661	1
1799	k__Bacteria;p__Verrucomicrobia;c__Verrucomicrobiae;o__Verrucomicrobiales;f__VerrucomicrobialesOR;g__VerrucomicrobialesOR	0.000652316	1			411	k__Bacteria;p__Actinobacteria;c__Actinobacteria;o__Actinomycetales;f__Micromonosporaceae;g__Dactylosporangium	0.000592661	1
1802	k__Bacteria;p__Chloroflexi;c__ChloroflexiPH;o__ChloroflexiPH;f__ChloroflexiPH;g__ChloroflexiPH	0.000652316	0.75			475	k__Bacteria;p__Bacteroidetes;c__Sphingobacteria;o__Sphingobacteriales;f__Flexibacteraceae;g__Cytophaga	0.000592661	0.75
294	k__Bacteria;p__Proteobacteria;c__Alphaproteobacteria;o__Sphingomonadales;f__Sphingomonadaceae;g__Kaistobacter	0.000640872	1			673	k__Bacteria;p__Actinobacteria;c__Actinobacteria;o__Solirubrobacterales;f__Patulibacteraceae;g__PatulibacteraceaeFA	0.000592661	1
535	k__Bacteria;p__Proteobacteria;c__Betaproteobacteria;o__Burkholderiales	0.000640872	1			864	k__Bacteria;p__Actinobacteria;c__Actinobacteria;o__Solirubrobacterales;f__Solirubrobacteraceae;g__SolirubrobacteraceaeFA	0.000592661	1
2060	k__Bacteria;p__Proteobacteria;c__Alphaproteobacteria;o__Rhodospirillales;f__Rhodospirillaceae;g__RhodospirillaceaeFA	0.000640872	1			1815	k__Bacteria;p__Armatimonadetes;c__Armatimonadia;o__Armatimonadales;f__WD294;g__WD294FA	0.000592661	0.5
2557	k__Bacteria;p__Acidobacteria;c__AcidobacteriaPH;o__AcidobacteriaPH;f__AcidobacteriaPH;g__AcidobacteriaPH	0.000640872	1			68	k__Bacteria;p__Proteobacteria;c__Gammaproteobacteria;o__Xanthomonadales;f__Sinobacteraceae;g__Steroidobacter	0.000583102	0.75
114	k__Archaea;p__Crenarchaeota;c__Thaumarchaeota;o__Nitrososphaerales;f__Nitrososphaeraceae;g__Nitrososphaera	0.000629427	1			638	k__Bacteria;p__Chloroflexi;c__Chloroflexi;o__Roseiflexales;f__Kouleothrixaceae;g__KouleothrixaceaeFA	0.000583102	1
351	k__Bacteria;p__Proteobacteria;c__Alphaproteobacteria;o__Rhodospirillales;f__Acetobacteraceae;g__Roseomonas	0.000629427	1			645	k__Bacteria;p__Bacteroidetes;c__Sphingobacteria;o__Sphingobacteriales;f__SphingobacterialesOR;g__SphingobacterialesOR	0.000583102	1
1144	k__Bacteria;p__Actinobacteria;c__Actinobacteria;o__Solirubrobacterales;f__Patulibacteraceae;g__PatulibacteraceaeFA	0.000629427	1			837	k__Bacteria;p__Acidobacteria;c__Solibacteres;o__Solibacterales;f__Solibacteraceae;g__Solibacter	0.000583102	1
2978	k__Archaea;p__Crenarchaeota;c__Thaumarchaeota;o__Nitrososphaerales;f__Nitrososphaeraceae;g__Nitrososphaera	0.000629427	1			987	k__Bacteria;p__Proteobacteria;c__Betaproteobacteria;o__BetaproteobacteriaCL;f__BetaproteobacteriaCL;g__BetaproteobacteriaCL	0.000583102	0.75
318	k__Bacteria;p__Actinobacteria;c__Actinobacteria;o__Actinomycetales;f__Actinosynnemataceae;g__Lentzea	0.000617983	0.75			1997	k__Bacteria;p__Chloroflexi;c__ChloroflexiPH;o__ChloroflexiPH;f__ChloroflexiPH;g__ChloroflexiPH	0.000583102	1
382	k__Bacteria;p__Actinobacteria;c__Actinobacteria;o__Rubrobacterales;f__Rubrobacteraceae;g__Rubrobacter	0.000617983	1			392	k__Bacteria;p__Proteobacteria;c__Alphaproteobacteria;o__Rhizobiales;f__Hyphomicrobiaceae;g__Rhodoplanes	0.000573542	1
402	k__Bacteria;p__Proteobacteria;c__Betaproteobacteria;o__Rhodocyclales;f__RhodocyclalesOR;g__RhodocyclalesOR	0.000617983	1			505	k__Bacteria;p__Proteobacteria;c__Alphaproteobacteria;o__Rhodospirillales;f__Rhodospirillaceae;g__RhodospirillaceaeFA	0.000573542	1
1409	k__Bacteria;p__Actinobacteria;c__Actinobacteria;o__ActinobacteriaCL;f__ActinobacteriaCL;g__ActinobacteriaCL	0.000617983	1			727	k__Bacteria;p__SPAM;c__0319_6G9;o__0319_6G9CL;f__0319_6G9CL;g__0319_6G9CL	0.000573542	1
1691	k__Bacteria;p__Chloroflexi;c__ChloroflexiPH;o__ChloroflexiPH;f__ChloroflexiPH;g__ChloroflexiPH	0.000617983	1			2120	k__Bacteria;p__Acidobacteria;c__Chloracidobacteria;o__ChloracidobacteriaCL;f__ChloracidobacteriaCL;g__ChloracidobacteriaCL	0.000573542	0.5
3303	k__Bacteria;p__Acidobacteria;c__Acidobacteria;o__Acidobacteriales;f__Acidobacteriaceae;g__AcidobacteriaceaeFA	0.000617983	0.5			235	k__Bacteria;p__Proteobacteria;c__Deltaproteobacteria;o__Myxococcales;f__Haliangiaceae;g__HaliangiaceaeFA	0.000563983	1
1222	k__Bacteria;p__Bacteroidetes;c__Sphingobacteria;o__Sphingobacteriales;f__Sphingobacteriaceae;g__SphingobacteriaceaeFA	0.000606539	0.75			615	k__Bacteria;p__Acidobacteria;c__iii1_8;o__DS_18;f__DS_18OR;g__DS_18OR	0.000563983	1
1790	k__Bacteria;p__Actinobacteria;c__Actinobacteria;o__MC47;f__MC47OR;g__MC47OR	0.000606539	0.75			1225	k__Bacteria;p__Acidobacteria;c__Solibacteres;o__Solibacterales;f__Solibacteraceae;g__Solibacter	0.000563983	0.75
79	k__Bacteria;p__Actinobacteria;c__Actinobacteria;o__Actinomycetales;f__Streptomycetaceae;g__Streptomyces	0.000595095	1			1305	k__Bacteria;p__Proteobacteria;c__Deltaproteobacteria;o__Myxococcales;f__MyxococcalesOR;g__MyxococcalesOR	0.000563983	0.75
156	k__Bacteria;p__Proteobacteria;c__Alphaproteobacteria;o__Rhizobiales;f__Hyphomicrobiaceae;g__Rhodoplanes	0.000595095	1			321	k__Bacteria;p__Bacteroidetes;c__Sphingobacteria;o__Sphingobacteriales;f__SphingobacterialesOR;g__SphingobacterialesOR	0.000554424	1
273	k__Bacteria;p__Chloroflexi;c__SOGA31;o__SOGA31CL;f__SOGA31CL;g__SOGA31CL	0.000595095	1			555	k__Bacteria;p__Proteobacteria;c__Deltaproteobacteria;o__Myxococcales;f__MyxococcalesOR;g__MyxococcalesOR	0.000554424	0.75
773	k__Bacteria;p__Proteobacteria;c__Alphaproteobacteria;o__Rhodospirillales;f__Acetobacteraceae;g__Roseomonas	0.000595095	1			698	k__Bacteria;p__Actinobacteria;c__Actinobacteria;o__Solirubrobacterales;f__Patulibacteraceae;g__PatulibacteraceaeFA	0.000554424	1
1356	k__Bacteria;p__Acidobacteria;c__Solibacteres;o__Solibacterales;f__Solibacteraceae;g__Solibacter	0.000595095	0.75			798	k__Bacteria;p__Actinobacteria;c__Actinobacteria;o__Actinomycetales;f__ActinomycetalesOR;g__ActinomycetalesOR	0.000554424	1
3126	k__Bacteria;p__Gemmatimonadetes;c__Gemmatimonadetes;o__Gemmatimonadales;f__Gemmatimonadaceae;g__GemmatimonadaceaeFA	0.000595095	1			1128	k__Bacteria;p__Chloroflexi;c__SOGA31;o__SOGA31CL;f__SOGA31CL;g__SOGA31CL	0.000554424	1
5124	k__Bacteria;p__AD3;c__JG37_AG_4;o__JG37_AG_4CL;f__JG37_AG_4CL;g__JG37_AG_4CL	0.000595095	0.5			2314	k__Bacteria;p__Acidobacteria;c__Solibacteres;o__Solibacterales;f__Solibacteraceae;g__Solibacter	0.000554424	0.5
343	k__Bacteria;p__Actinobacteria;c__Actinobacteria;o__Actinomycetales;f__Nocardioidaceae;g__Nocardioides	0.000583651	1			616	k__Bacteria;p__Bacteroidetes;c__Sphingobacteria;o__Sphingobacteriales;f__SphingobacterialesOR;g__SphingobacterialesOR	0.000544865	1
864	k__Bacteria;p__Actinobacteria;c__Actinobacteria;o__Solirubrobacterales;f__Solirubrobacteraceae;g__SolirubrobacteraceaeFA	0.000583651	1			719	k__Bacteria;p__Actinobacteria;c__Actinobacteria;o__Actinomycetales	0.000544865	1
865	k__Bacteria;p__Acidobacteria;c__iii1_8;o__DS_18;f__DS_18OR;g__DS_18OR	0.000583651	1			769	k__Bacteria;p__Actinobacteria;c__Actinobacteria;o__MC47;f__MC47OR;g__MC47OR	0.000544865	1
868	k__Bacteria;p__Gemmatimonadetes;c__Gemmatimonadetes;o__Gemmatimonadales;f__Gemmatimonadaceae;g__GemmatimonadaceaeFA	0.000583651	0.5			1279	k__Bacteria;p__Acidobacteria;c__Chloracidobacteria;o__ChloracidobacteriaCL;f__ChloracidobacteriaCL;g__ChloracidobacteriaCL	0.000544865	1
876	k__Bacteria;p__Chloroflexi;c__Ktedonobacteria;o__KtedonobacteriaCL;f__KtedonobacteriaCL;g__KtedonobacteriaCL	0.000583651	1			474	k__Bacteria;p__Actinobacteria;c__Actinobacteria;o__Solirubrobacterales;f__SolirubrobacteralesOR;g__SolirubrobacteralesOR	0.000535306	1
1127	k__Archaea;p__Crenarchaeota;c__Thaumarchaeota;o__Nitrososphaerales;f__Nitrososphaeraceae;g__Nitrososphaera	0.000583651	1			589	k__Bacteria;p__Acidobacteria;c__Solibacteres;o__Solibacterales;f__Solibacteraceae;g__Solibacter	0.000535306	0.75
1629	k__Bacteria;p__Actinobacteria;c__Actinobacteria;o__Actinomycetales;f__ActinomycetalesOR;g__ActinomycetalesOR	0.000583651	1			733	k__Bacteria;p__Proteobacteria;c__Alphaproteobacteria;o__Rhizobiales;f__Phyllobacteriaceae;g__PhyllobacteriaceaeFA	0.000535306	1
2127	k__Bacteria;p__Actinobacteria;c__Actinobacteria;o__Actinomycetales;f__Catenulisporaceae;g__Catenulispora	0.000583651	1			784	k__Bacteria;p__Proteobacteria;c__Alphaproteobacteria;o__Rhodospirillales;f__Acetobacteraceae;g__AcetobacteraceaeFA	0.000535306	1
4068	k__Bacteria;p__Gemmatimonadetes;c__Gemmatimonadetes;o__Gemmatimonadales;f__Gemmatimonadaceae;g__GemmatimonadaceaeFA	0.000583651	0.25			1045	k__Bacteria;p__Verrucomicrobia;c__Spartobacteria;o__Spartobacteriales;f__Spartobacteriaceae;g__MC18	0.000535306	1
4169	k__Bacteria;p__Firmicutes;c__Bacilli;o__Bacillales;f__Bacillaceae;g__Oceanobacillus	0.000583651	0.25			1127	k__Archaea;p__Crenarchaeota;c__Thaumarchaeota;o__Nitrososphaerales;f__Nitrososphaeraceae;g__Nitrososphaera	0.000535306	1
198	k__Bacteria;p__Bacteroidetes;c__Sphingobacteria;o__Sphingobacteriales;f__Flexibacteraceae;g__FlexibacteraceaeFA	0.000572207	1			3591	k__Bacteria;p__Actinobacteria;c__Actinobacteria;o__MC47;f__MC47OR;g__MC47OR	0.000535306	0.5
275	k__Bacteria;p__Actinobacteria;c__Actinobacteria;o__Acidimicrobiales;f__AcidimicrobialesOR;g__AcidimicrobialesOR	0.000572207	1			463	k__Bacteria;p__Proteobacteria;c__Deltaproteobacteria;o__Myxococcales;f__MyxococcalesOR;g__MyxococcalesOR	0.000525747	1
433	k__Bacteria;p__Actinobacteria;c__Actinobacteria;o__Actinomycetales;f__ActinomycetalesOR;g__ActinomycetalesOR	0.000572207	1			546	k__Bacteria;p__Bacteroidetes;c__Sphingobacteria;o__Sphingobacteriales;f__Flexibacteraceae;g__Cytophaga	0.000525747	0.75
444	k__Bacteria;p__Bacteroidetes;c__Sphingobacteria;o__Sphingobacteriales	0.000572207	1			990	k__Bacteria;p__Proteobacteria;c__Alphaproteobacteria;o__Rhizobiales;f__Methylobacteriaceae;g__MethylobacteriaceaeFA	0.000525747	1
714	k__Bacteria;p__Proteobacteria;c__Alphaproteobacteria;o__Rhodospirillales;f__Acetobacteraceae;g__Acidisoma	0.000572207	1			1141	k__Bacteria;p__Planctomycetes;c__Planctomycea;o__Gemmatales;f__Isosphaeraceae;g__IsosphaeraceaeFA	0.000525747	1
1997	k__Bacteria;p__Chloroflexi;c__ChloroflexiPH;o__ChloroflexiPH;f__ChloroflexiPH;g__ChloroflexiPH	0.000572207	0.75			1221	k__Bacteria;p__Bacteroidetes;c__Sphingobacteria;o__Sphingobacteriales;f__Flexibacteraceae;g__Cytophaga	0.000525747	0.75
3501	k__Bacteria;p__Bacteroidetes;c__Sphingobacteria;o__Sphingobacteriales;f__SphingobacterialesOR;g__SphingobacterialesOR	0.000572207	0.75			1293	k__Bacteria;p__Acidobacteria;c__Chloracidobacteria;o__ChloracidobacteriaCL;f__ChloracidobacteriaCL;g__ChloracidobacteriaCL	0.000525747	1
501	k__Bacteria;p__Gemmatimonadetes;c__Gemmatimonadetes;o__Gemmatimonadales;f__Gemmatimonadaceae;g__Gemmatimonas	0.000560763	1			314	k__Bacteria;p__Proteobacteria;c__Betaproteobacteria;o__Rhodocyclales;f__RhodocyclalesOR;g__RhodocyclalesOR	0.000516188	0.75
97	k__Bacteria;p__Actinobacteria;c__Actinobacteria;o__Actinomycetales;f__Microbacteriaceae;g__Yonghaparkia	0.000549319	1			501	k__Bacteria;p__Gemmatimonadetes;c__Gemmatimonadetes;o__Gemmatimonadales;f__Gemmatimonadaceae;g__Gemmatimonas	0.000516188	0.75
355	k__Bacteria;p__Acidobacteria;c__Acidobacteria;o__Acidobacteriales;f__AcidobacterialesOR;g__AcidobacterialesOR	0.000549319	0.75			952	k__Bacteria;p__Verrucomicrobia;c__Spartobacteria;o__Spartobacteriales;f__Spartobacteriaceae;g__MC18	0.000516188	1
463	k__Bacteria;p__Proteobacteria;c__Deltaproteobacteria;o__Myxococcales;f__MyxococcalesOR;g__MyxococcalesOR	0.000549319	1			97	k__Bacteria;p__Actinobacteria;c__Actinobacteria;o__Actinomycetales;f__Microbacteriaceae;g__Yonghaparkia	0.000506629	1
654	k__Bacteria;p__Proteobacteria;c__Deltaproteobacteria;o__Myxococcales;f__Haliangiaceae;g__HaliangiaceaeFA	0.000549319	1			343	k__Bacteria;p__Actinobacteria;c__Actinobacteria;o__Actinomycetales;f__Nocardioidaceae;g__Nocardioides	0.000506629	1
1230	k__Bacteria;p__Firmicutes;c__Clostridia;o__Clostridiales	0.000549319	0.75			430	k__Bacteria;p__Actinobacteria;c__Actinobacteria;o__Actinomycetales;f__Micromonosporaceae;g__Actinocatenispora	0.000506629	0.5
1305	k__Bacteria;p__Proteobacteria;c__Deltaproteobacteria;o__Myxococcales;f__MyxococcalesOR;g__MyxococcalesOR	0.000549319	1			478	k__Bacteria;p__Proteobacteria;c__Betaproteobacteria;o__Rhodocyclales;f__RhodocyclalesOR;g__RhodocyclalesOR	0.000506629	1
1959	k__Bacteria;p__Verrucomicrobia;c__Verrucomicrobiae;o__Verrucomicrobiales;f__VerrucomicrobialesOR;g__VerrucomicrobialesOR	0.000549319	1			490	k__Bacteria;p__Bacteroidetes;c__Sphingobacteria;o__Sphingobacteriales;f__SphingobacterialesOR;g__SphingobacterialesOR	0.000506629	1
2510	k__Bacteria;p__CCM11b;c__CCM11bPH;o__CCM11bPH;f__CCM11bPH;g__CCM11bPH	0.000549319	0.75			1355	k__Bacteria;p__Actinobacteria;c__Actinobacteria;o__MC47;f__MC47OR;g__MC47OR	0.000506629	1
3620	k__Bacteria;p__Proteobacteria;c__Deltaproteobacteria;o__Myxococcales;f__Haliangiaceae;g__HaliangiaceaeFA	0.000549319	0.75			143	k__Bacteria;p__Proteobacteria;c__Deltaproteobacteria;o__Syntrophobacterales;f__Syntrophobacteraceae;g__SyntrophobacteraceaeFA	0.00049707	0.75
61	k__Bacteria;p__Actinobacteria;c__Actinobacteria;o__Actinomycetales;f__Streptomycetaceae;g__Streptomyces	0.000537874	1			258	k__Bacteria;p__Bacteroidetes;c__Sphingobacteria;o__Sphingobacteriales;f__Flexibacteraceae;g__FlexibacteraceaeFA	0.00049707	0.75
108	k__Bacteria;p__Actinobacteria;c__Actinobacteria;o__Actinomycetales;f__Cellulomonadaceae;g__Cellulomonas	0.000537874	1			351	k__Bacteria;p__Proteobacteria;c__Alphaproteobacteria;o__Rhodospirillales;f__Acetobacteraceae;g__Roseomonas	0.00049707	1
559	k__Bacteria;p__Planctomycetes;c__Phycisphaerae;o__PhycisphaeraeCL;f__PhycisphaeraeCL;g__PhycisphaeraeCL	0.000537874	1			607	k__Bacteria;p__SPAM;c__0319_6G9;o__0319_6G9CL;f__0319_6G9CL;g__0319_6G9CL	0.00049707	1
858	k__Bacteria;p__Bacteroidetes;c__Sphingobacteria;o__Sphingobacteriales;f__SphingobacterialesOR;g__SphingobacterialesOR	0.000537874	1			731	k__Bacteria;p__Chloroflexi;c__TK17;o__S085;f__S085OR;g__S085OR	0.00049707	1
955	k__Bacteria;p__Proteobacteria;c__Betaproteobacteria;o__Burkholderiales;f__Oxalobacteraceae;g__OxalobacteraceaeFA	0.000537874	1			938	k__Bacteria;p__Verrucomicrobia;c__Verrucomicrobiae;o__Verrucomicrobiales;f__VerrucomicrobialesOR;g__VerrucomicrobialesOR	0.00049707	1
1401	k__Bacteria;p__Proteobacteria;c__Alphaproteobacteria;o__Rhodospirillales;f__Acetobacteraceae;g__AcetobacteraceaeFA	0.000537874	0.75			1199	k__Bacteria;p__Bacteroidetes;c__Sphingobacteria;o__Sphingobacteriales;f__SphingobacterialesOR;g__SphingobacterialesOR	0.00049707	0.5
1420	k__Bacteria;p__Acidobacteria;c__Acidobacteria_5;o__Acidobacteria_5CL;f__Acidobacteria_5CL;g__Acidobacteria_5CL	0.000537874	1			1205	k__Bacteria;p__Actinobacteria;c__Actinobacteria;o__Acidimicrobiales;f__AcidimicrobialesOR;g__AcidimicrobialesOR	0.00049707	1
1935	k__Bacteria;p__Actinobacteria;c__Actinobacteria;o__MC47;f__MC47OR;g__MC47OR	0.000537874	1			1212	k__Bacteria;p__Proteobacteria;c__Deltaproteobacteria;o__Syntrophobacterales;f__Syntrophobacteraceae;g__SyntrophobacteraceaeFA	0.00049707	1
2086	k__Bacteria;p__Chloroflexi;c__Bljii12;o__B07_WMSP1;f__FFCH4570;g__FFCH4570FA	0.000537874	0.75			1990	k__Bacteria;p__Actinobacteria;c__Actinobacteria;o__ActinobacteriaCL;f__ActinobacteriaCL;g__ActinobacteriaCL	0.00049707	0.75
188	k__Bacteria;p__Proteobacteria;c__Betaproteobacteria;o__Nitrosomonadales;f__Nitrosomonadaceae;g__Nitrosospira	0.00052643	1			459	k__Bacteria;p__Planctomycetes;c__Planctomycea;o__Pirellulales;f__PirellulalesOR;g__PirellulalesOR	0.000487511	0.75
311	k__Bacteria;p__Bacteroidetes;c__Sphingobacteria;o__Sphingobacteriales;f__Sphingobacteriaceae;g__SphingobacteriaceaeFA	0.00052643	1			846	k__Archaea;p__Crenarchaeota;c__Thaumarchaeota;o__Nitrososphaerales;f__Nitrososphaeraceae;g__Nitrososphaera	0.000487511	0.5
760	k__Bacteria;p__Proteobacteria;c__Alphaproteobacteria;o__AlphaproteobacteriaCL;f__AlphaproteobacteriaCL;g__AlphaproteobacteriaCL	0.00052643	1			850	k__Bacteria;p__Acidobacteria;c__Acidobacteria;o__Acidobacteriales;f__AcidobacterialesOR;g__AcidobacterialesOR	0.000487511	0.75
886	k__Bacteria;p__Verrucomicrobia;c__Verrucomicrobiae;o__Verrucomicrobiales;f__VerrucomicrobialesOR;g__VerrucomicrobialesOR	0.00052643	0.75			1538	k__Bacteria;p__Actinobacteria;c__Actinobacteria;o__Solirubrobacterales;f__SolirubrobacteralesOR;g__SolirubrobacteralesOR	0.000487511	1
2622	k__Bacteria;p__Acidobacteria;c__Solibacteres;o__Solibacterales;f__Solibacteraceae;g__Solibacter	0.00052643	1			215	k__Bacteria;p__Firmicutes;c__Bacilli;o__Bacillales;f__Alicyclobacillaceae;g__Alicyclobacillus	0.000477952	0.5
122	k__Bacteria	0.000514986	1			370	k__Bacteria;p__Proteobacteria;c__Alphaproteobacteria;o__Rhizobiales;f__Phyllobacteriaceae;g__Mesorhizobium	0.000477952	1
144	k__Bacteria;p__Proteobacteria;c__Alphaproteobacteria;o__Rhizobiales;f__Hyphomicrobiaceae;g__HyphomicrobiaceaeFA	0.000514986	0.75			604	k__Bacteria;p__Actinobacteria;c__Actinobacteria;o__Solirubrobacterales;f__SolirubrobacteralesOR;g__SolirubrobacteralesOR	0.000477952	1
465	k__Bacteria;p__Actinobacteria;c__Actinobacteria;o__Solirubrobacterales;f__SolirubrobacteralesOR;g__SolirubrobacteralesOR	0.000514986	0.75			720	k__Bacteria;p__Actinobacteria;c__Actinobacteria;o__Solirubrobacterales;f__SolirubrobacteralesOR;g__SolirubrobacteralesOR	0.000477952	1
475	k__Bacteria;p__Bacteroidetes;c__Sphingobacteria;o__Sphingobacteriales;f__Flexibacteraceae;g__Cytophaga	0.000514986	0.75			749	k__Bacteria;p__Proteobacteria;c__Alphaproteobacteria;o__Rhizobiales;f__Bradyrhizobiaceae;g__BradyrhizobiaceaeFA	0.000477952	1
1568	k__Bacteria;p__Bacteroidetes;c__Sphingobacteria;o__Sphingobacteriales;f__SphingobacterialesOR;g__SphingobacterialesOR	0.000514986	1			814	k__Bacteria;p__Gemmatimonadetes;c__Gemmatimonadetes;o__Gemmatimonadales;f__Gemmatimonadaceae;g__GemmatimonadaceaeFA	0.000477952	1
1618	k__Bacteria;p__Actinobacteria;c__Actinobacteria;o__MC47;f__MC47OR;g__MC47OR	0.000514986	1			1356	k__Bacteria;p__Acidobacteria;c__Solibacteres;o__Solibacterales;f__Solibacteraceae;g__Solibacter	0.000477952	0.75
4403	k__Bacteria;p__Chloroflexi;c__Ktedonobacteria;o__KtedonobacteriaCL;f__KtedonobacteriaCL;g__KtedonobacteriaCL	0.000514986	0.75			2730	k__Bacteria;p__Actinobacteria;c__Actinobacteria;o__MC47;f__MC47OR;g__MC47OR	0.000477952	0.75
478	k__Bacteria;p__Proteobacteria;c__Betaproteobacteria;o__Rhodocyclales;f__RhodocyclalesOR;g__RhodocyclalesOR	0.000503542	1			276	k__Bacteria;p__Proteobacteria;c__Alphaproteobacteria;o__Sphingomonadales;f__Sphingomonadaceae;g__Kaistobacter	0.000468393	0.75
3083	k__Bacteria;p__Acidobacteria;c__Solibacteres;o__Solibacterales;f__Solibacteraceae;g__Solibacter	0.000503542	1			346	k__Bacteria;p__Gemmatimonadetes;c__Gemmatimonadetes;o__GemmatimonadetesCL;f__GemmatimonadetesCL;g__GemmatimonadetesCL	0.000468393	0.75
479	k__Bacteria;p__Proteobacteria;c__Betaproteobacteria;o__Nitrosomonadales;f__Nitrosomonadaceae;g__Nitrosomonas	0.000492098	0.75			416	k__Bacteria;p__Chloroflexi;c__Thermomicrobia;o__HN1_15;f__HN1_15OR;g__HN1_15OR	0.000468393	1
827	k__Bacteria;p__Proteobacteria;c__Gammaproteobacteria;o__Xanthomonadales;f__Xanthomonadaceae;g__Lysobacter	0.000492098	1			445	k__Bacteria;p__Actinobacteria;c__Actinobacteria;o__Rubrobacterales;f__Rubrobacteraceae;g__Rubrobacter	0.000468393	0.75
1274	k__Bacteria;p__Verrucomicrobia;c__Verrucomicrobiae;o__Verrucomicrobiales;f__VerrucomicrobialesOR;g__VerrucomicrobialesOR	0.000492098	1			467	k__Bacteria;p__Acidobacteria;c__Chloracidobacteria;o__ChloracidobacteriaCL;f__ChloracidobacteriaCL;g__ChloracidobacteriaCL	0.000468393	0.75
1777	k__Bacteria;p__Actinobacteria;c__Actinobacteria;o__MC47;f__MC47OR;g__MC47OR	0.000492098	1			1116	k__Bacteria;p__Planctomycetes;c__Phycisphaerae;o__PhycisphaeraeCL;f__PhycisphaeraeCL;g__PhycisphaeraeCL	0.000468393	1
3032	k__Bacteria;p__Acidobacteria;c__Chloracidobacteria;o__ChloracidobacteriaCL;f__ChloracidobacteriaCL;g__ChloracidobacteriaCL	0.000492098	0.5			1144	k__Bacteria;p__Actinobacteria;c__Actinobacteria;o__Solirubrobacterales;f__Patulibacteraceae;g__PatulibacteraceaeFA	0.000468393	1
4499	k__Bacteria;p__Acidobacteria;c__Solibacteres;o__Solibacterales;f__Solibacteraceae;g__Solibacter	0.000492098	0.75			1575	k__Bacteria;p__AD3;c__JG37_AG_4;o__JG37_AG_4CL;f__JG37_AG_4CL;g__JG37_AG_4CL	0.000468393	0.5
8	k__Bacteria;p__Proteobacteria;c__Alphaproteobacteria;o__Rhizobiales;f__Rhizobiaceae;g__Agrobacterium	0.000480654	1			1864	k__Bacteria;p__Proteobacteria;c__Betaproteobacteria;o__BetaproteobacteriaCL;f__BetaproteobacteriaCL;g__BetaproteobacteriaCL	0.000468393	0.75
137	k__Bacteria;p__Proteobacteria;c__Gammaproteobacteria;o__Xanthomonadales;f__Sinobacteraceae;g__SinobacteraceaeFA	0.000480654	0.75			280	k__Bacteria;p__Proteobacteria;c__Alphaproteobacteria;o__Rhizobiales;f__Hyphomicrobiaceae;g__Devosia	0.000458834	1
378	k__Bacteria;p__Actinobacteria;c__Actinobacteria;o__Actinomycetales;f__Cryptosporangiaceae;g__Cryptosporangium	0.000480654	1			375	k__Bacteria;p__Nitrospirae;c__Nitrospira;o__Nitrospirales;f__Nitrospiraceae;g__Nitrospira	0.000458834	1
498	k__Bacteria;p__Proteobacteria;c__Betaproteobacteria;o__Burkholderiales;f__Comamonadaceae;g__Ramlibacter	0.000480654	1			567	k__Bacteria;p__Proteobacteria;c__Deltaproteobacteria;o__Syntrophobacterales;f__Syntrophobacteraceae;g__SyntrophobacteraceaeFA	0.000458834	1
499	k__Bacteria;p__Bacteroidetes;c__Sphingobacteria;o__Sphingobacteriales;f__SphingobacterialesOR;g__SphingobacterialesOR	0.000480654	0.75			221	k__Bacteria;p__Actinobacteria;c__Actinobacteria;o__Actinomycetales;f__Actinosynnemataceae;g__Saccharothrix	0.000449275	1
604	k__Bacteria;p__Actinobacteria;c__Actinobacteria;o__Solirubrobacterales;f__SolirubrobacteralesOR;g__SolirubrobacteralesOR	0.000480654	1			612	k__Bacteria;p__Gemmatimonadetes;c__Gemmatimonadetes;o__Gemmatimonadales;f__Gemmatimonadaceae;g__GemmatimonadaceaeFA	0.000449275	1
606	k__Bacteria;p__Proteobacteria;c__Alphaproteobacteria;o__Rhodobacterales;f__Rhodobacteraceae;g__Rubellimicrobium	0.000480654	1			656	k__Bacteria;p__Chloroflexi;c__Bljii12;o__B07_WMSP1;f__AKYH910;g__AKYH910FA	0.000449275	1
616	k__Bacteria;p__Bacteroidetes;c__Sphingobacteria;o__Sphingobacteriales;f__SphingobacterialesOR;g__SphingobacterialesOR	0.000480654	1			766	k__Bacteria;p__Planctomycetes;c__Planctomycea;o__Gemmatales;f__Gemmataceae;g__Gemmata	0.000449275	1
933	k__Bacteria;p__Actinobacteria;c__Actinobacteria;o__Actinomycetales;f__Micromonosporaceae;g__Catellatospora	0.000480654	1			848	k__Bacteria;p__Firmicutes;c__Clostridia;o__Clostridiales;f__ClostridialesOR;g__ClostridialesOR	0.000449275	0.75
1412	k__Bacteria;p__Bacteroidetes;c__Sphingobacteria;o__Sphingobacteriales;f__Flexibacteraceae;g__Hymenobacter	0.000480654	1			1607	k__Bacteria;p__Chloroflexi;c__Ktedonobacteria;o__KtedonobacteriaCL;f__KtedonobacteriaCL;g__KtedonobacteriaCL	0.000449275	1
1481	k__Bacteria;p__Planctomycetes;c__Phycisphaerae;o__PhycisphaeraeCL;f__PhycisphaeraeCL;g__PhycisphaeraeCL	0.000480654	1			2761	k__Bacteria;p__Acidobacteria;c__Solibacteres;o__Solibacterales;f__Solibacteraceae;g__Solibacter	0.000449275	0.75
1483	k__Bacteria;p__Planctomycetes;c__Planctomycea;o__Pirellulales;f__Pirellulaceae;g__Pirellula	0.000480654	0.75			3319	k__Bacteria;p__Proteobacteria;c__Alphaproteobacteria;o__Rhodospirillales;f__Acetobacteraceae;g__Acidisoma	0.000449275	0.5
1526	k__Bacteria;p__Acidobacteria;c__Solibacteres;o__Solibacterales;f__Solibacteraceae;g__Solibacter	0.000480654	0.75			417	k__Bacteria;p__Gemmatimonadetes;c__Gemmatimonadetes;o__GemmatimonadetesCL;f__GemmatimonadetesCL;g__GemmatimonadetesCL	0.000439716	0.5
2291	k__Bacteria;p__Actinobacteria;c__Actinobacteria;o__Solirubrobacterales;f__SolirubrobacteralesOR;g__SolirubrobacteralesOR	0.000480654	1			737	k__Bacteria;p__Firmicutes;c__Bacilli;o__Bacillales	0.000439716	1
2632	k__Bacteria;p__Proteobacteria;c__Deltaproteobacteria;o__Myxococcales;f__Polyangiaceae;g__PolyangiaceaeFA	0.000480654	0.75			791	k__Bacteria;p__Acidobacteria;c__Acidobacteria;o__Acidobacteriales;f__AcidobacterialesOR;g__AcidobacterialesOR	0.000439716	1
3146	k__Bacteria;p__Acidobacteria;c__Solibacteres;o__Solibacterales;f__Solibacteraceae;g__Solibacter	0.000480654	1			951	k__Bacteria;p__Chloroflexi;c__Anaerolineae;o__envOPS12;f__envOPS12OR;g__envOPS12OR	0.000439716	0.75
3787	k__Bacteria;p__Chloroflexi;c__Ktedonobacteria;o__KtedonobacteriaCL;f__KtedonobacteriaCL;g__KtedonobacteriaCL	0.000480654	0.5			1618	k__Bacteria;p__Actinobacteria;c__Actinobacteria;o__MC47;f__MC47OR;g__MC47OR	0.000439716	0.75
375	k__Bacteria;p__Nitrospirae;c__Nitrospira;o__Nitrospirales;f__Nitrospiraceae;g__Nitrospira	0.00046921	1			1625	k__Bacteria;p__Acidobacteria;c__Chloracidobacteria;o__ChloracidobacteriaCL;f__ChloracidobacteriaCL;g__ChloracidobacteriaCL	0.000439716	0.75
569	k__Bacteria;p__Planctomycetes;c__Planctomycea;o__Pirellulales;f__PirellulalesOR;g__PirellulalesOR	0.00046921	0.75			2462	k__Bacteria;p__Actinobacteria;c__Actinobacteria;o__Actinomycetales;f__Micromonosporaceae;g__Catellatospora	0.000439716	0.5
580	k__Bacteria;p__Proteobacteria;c__Alphaproteobacteria;o__Sphingomonadales;f__SphingomonadalesOR;g__SphingomonadalesOR	0.00046921	1			5124	k__Bacteria;p__AD3;c__JG37_AG_4;o__JG37_AG_4CL;f__JG37_AG_4CL;g__JG37_AG_4CL	0.000439716	0.5
1177	k__Bacteria;p__Actinobacteria;c__Actinobacteria;o__Actinomycetales	0.00046921	1			457	k__Bacteria;p__Proteobacteria;c__Alphaproteobacteria;o__Rhizobiales;f__Xanthobacteraceae;g__Labrys	0.000430157	1
1891	k__Bacteria;p__Bacteroidetes;c__Sphingobacteria;o__Sphingobacteriales;f__SphingobacterialesOR;g__SphingobacterialesOR	0.00046921	1			560	k__Bacteria;p__Actinobacteria;c__Actinobacteria;o__Acidimicrobiales;f__AKIW874;g__AKIW874FA	0.000430157	0.75
1941	k__Bacteria;p__Proteobacteria;c__Alphaproteobacteria;o__Rhodospirillales;f__Rhodospirillaceae;g__RhodospirillaceaeFA	0.00046921	1			631	k__Bacteria;p__Planctomycetes;c__Phycisphaerae;o__PhycisphaeraeCL;f__PhycisphaeraeCL;g__PhycisphaeraeCL	0.000430157	1
2414	k__Bacteria;p__Acidobacteria;c__Acidobacteria;o__Acidobacteriales;f__Acidobacteriaceae;g__AcidobacteriaceaeFA	0.00046921	1			745	k__Bacteria;p__Acidobacteria;c__AcidobacteriaPH;o__AcidobacteriaPH;f__AcidobacteriaPH;g__AcidobacteriaPH	0.000430157	0.75
3179	k__Bacteria;p__Proteobacteria;c__Alphaproteobacteria;o__AlphaproteobacteriaCL;f__AlphaproteobacteriaCL;g__AlphaproteobacteriaCL	0.00046921	0.75			1012	k__Bacteria;p__Actinobacteria;c__Actinobacteria;o__Acidimicrobiales;f__AcidimicrobialesOR;g__AcidimicrobialesOR	0.000430157	1
4426	k__Bacteria;p__Acidobacteria;c__AcidobacteriaPH;o__AcidobacteriaPH;f__AcidobacteriaPH;g__AcidobacteriaPH	0.00046921	0.75			1022	k__Bacteria;p__Bacteroidetes;c__Sphingobacteria;o__Sphingobacteriales;f__SphingobacterialesOR;g__SphingobacterialesOR	0.000430157	1
416	k__Bacteria;p__Chloroflexi;c__Thermomicrobia;o__HN1_15;f__HN1_15OR;g__HN1_15OR	0.000457765	1			1209	k__Bacteria;p__Bacteroidetes;c__Sphingobacteria;o__Sphingobacteriales;f__Flexibacteraceae;g__FlexibacteraceaeFA	0.000430157	0.5
764	k__Bacteria;p__Actinobacteria;c__Actinobacteria;o__Actinomycetales;f__Geodermatophilaceae;g__Geodermatophilus	0.000457765	1			1826	k__Bacteria;p__Chloroflexi;c__Thermomicrobia;o__ThermomicrobiaCL;f__ThermomicrobiaCL;g__ThermomicrobiaCL	0.000430157	0.5
775	k__Bacteria;p__SC4;c__SC4PH;o__SC4PH;f__SC4PH;g__SC4PH	0.000457765	1			1991	k__Bacteria;p__Acidobacteria;c__Chloracidobacteria;o__ChloracidobacteriaCL;f__ChloracidobacteriaCL;g__ChloracidobacteriaCL	0.000430157	1
788	k__Bacteria;p__Gemmatimonadetes;c__Gemmatimonadetes;o__Gemmatimonadales;f__Gemmatimonadaceae;g__GemmatimonadaceaeFA	0.000457765	1			2460	k__Archaea;p__Crenarchaeota;c__Thaumarchaeota;o__Nitrososphaerales;f__Nitrososphaeraceae;g__Nitrososphaera	0.000430157	0.75
1037	k__Bacteria;p__Armatimonadetes;c__CH21;o__CH21CL;f__CH21CL;g__CH21CL	0.000457765	1			397	k__Bacteria;p__Proteobacteria;c__Betaproteobacteria;o__Rhodocyclales;f__RhodocyclalesOR;g__RhodocyclalesOR	0.000420598	0.75
1281	k__Bacteria;p__Acidobacteria;c__Solibacteres;o__Solibacterales;f__Solibacteraceae;g__Solibacter	0.000457765	1			469	k__Bacteria;p__Acidobacteria;c__Chloracidobacteria;o__ChloracidobacteriaCL;f__ChloracidobacteriaCL;g__ChloracidobacteriaCL	0.000420598	0.75
2075	k__Bacteria;p__Actinobacteria;c__Actinobacteria;o__Actinomycetales;f__Frankiaceae;g__FrankiaceaeFA	0.000457765	1			518	k__Bacteria;p__Proteobacteria;c__Alphaproteobacteria;o__Rhizobiales;f__Phyllobacteriaceae;g__PhyllobacteriaceaeFA	0.000420598	1
2342	k__Bacteria;p__Acidobacteria;c__Solibacteres;o__Solibacterales;f__Solibacteraceae;g__Solibacter	0.000457765	0.75			535	k__Bacteria;p__Proteobacteria;c__Betaproteobacteria;o__Burkholderiales	0.000420598	1
2991	k__Bacteria;p__Acidobacteria;c__Solibacteres;o__Solibacterales;f__Solibacteraceae;g__Solibacter	0.000457765	1			649	k__Bacteria;p__Bacteroidetes;c__Sphingobacteria;o__Sphingobacteriales;f__SphingobacterialesOR;g__SphingobacterialesOR	0.000420598	1
3406	k__Bacteria;p__Actinobacteria;c__Actinobacteria;o__MC47;f__MC47OR;g__MC47OR	0.000457765	0.5			718	k__Bacteria;p__Armatimonadetes;c__CH21;o__CH21CL;f__CH21CL;g__CH21CL	0.000420598	1
5474	k__Bacteria;p__Actinobacteria;c__Actinobacteria;o__Solirubrobacterales;f__SolirubrobacteralesOR;g__SolirubrobacteralesOR	0.000457765	0.75			767	k__Bacteria;p__Proteobacteria;c__Alphaproteobacteria;o__Rhizobiales;f__Hyphomicrobiaceae;g__Rhodoplanes	0.000420598	0.75
338	k__Bacteria;p__Bacteroidetes;c__Sphingobacteria;o__Sphingobacteriales;f__SphingobacterialesOR;g__SphingobacterialesOR	0.000446321	0.75			836	k__Bacteria;p__Planctomycetes;c__Phycisphaerae;o__PhycisphaeraeCL;f__PhycisphaeraeCL;g__PhycisphaeraeCL	0.000420598	1
370	k__Bacteria;p__Proteobacteria;c__Alphaproteobacteria;o__Rhizobiales;f__Phyllobacteriaceae;g__Mesorhizobium	0.000446321	1			870	k__Bacteria;p__Actinobacteria;c__Actinobacteria;o__Solirubrobacterales;f__SolirubrobacteralesOR;g__SolirubrobacteralesOR	0.000420598	0.75
373	k__Bacteria;p__Acidobacteria;c__Acidobacteria;o__Acidobacteriales;f__AcidobacterialesOR;g__AcidobacterialesOR	0.000446321	1			8	k__Bacteria;p__Proteobacteria;c__Alphaproteobacteria;o__Rhizobiales;f__Rhizobiaceae;g__Agrobacterium	0.000411039	1
721	k__Bacteria;p__Bacteroidetes;c__Sphingobacteria;o__Sphingobacteriales;f__SphingobacterialesOR;g__SphingobacterialesOR	0.000446321	1			495	k__Bacteria;p__Bacteroidetes;c__Sphingobacteria;o__Sphingobacteriales;f__SphingobacterialesOR;g__SphingobacterialesOR	0.000411039	1
938	k__Bacteria;p__Verrucomicrobia;c__Verrucomicrobiae;o__Verrucomicrobiales;f__VerrucomicrobialesOR;g__VerrucomicrobialesOR	0.000446321	1			909	k__Bacteria;p__Cyanobacteria;c__Oscillatoriophycideae;o__Oscillatoriales;f__Phormidiaceae;g__Phormidium	0.000411039	1
1417	k__Bacteria;p__Chloroflexi;c__Ktedonobacteria;o__KtedonobacteriaCL;f__KtedonobacteriaCL;g__KtedonobacteriaCL	0.000446321	1			1589	k__Bacteria;p__Nitrospirae;c__Nitrospira;o__Nitrospirales;f__Nitrospiraceae;g__Nitrospira	0.000411039	1
1781	k__Bacteria;p__Actinobacteria;c__Actinobacteria;o__Actinomycetales;f__Micromonosporaceae;g__MicromonosporaceaeFA	0.000446321	1			1685	k__Bacteria;p__Proteobacteria;c__Deltaproteobacteria;o__Myxococcales;f__MyxococcalesOR;g__MyxococcalesOR	0.000411039	1
1784	k__Bacteria	0.000446321	1			2455	k__Bacteria;p__Actinobacteria;c__Actinobacteria	0.000411039	0.75
1971	k__Bacteria;p__Bacteroidetes;c__Sphingobacteria;o__Sphingobacteriales;f__SphingobacterialesOR;g__SphingobacterialesOR	0.000446321	1			4827	k__Bacteria;p__Chloroflexi;c__ChloroflexiPH;o__ChloroflexiPH;f__ChloroflexiPH;g__ChloroflexiPH	0.000411039	0.25
2035	k__Bacteria;p__Acidobacteria;c__Solibacteres;o__Solibacterales;f__Solibacteraceae;g__Solibacter	0.000446321	1			587	k__Bacteria;p__Acidobacteria;c__Chloracidobacteria;o__ChloracidobacteriaCL;f__ChloracidobacteriaCL;g__ChloracidobacteriaCL	0.00040148	0.75
2422	k__Bacteria;p__Acidobacteria;c__Chloracidobacteria;o__ChloracidobacteriaCL;f__ChloracidobacteriaCL;g__ChloracidobacteriaCL	0.000446321	0.5			809	k__Bacteria;p__Bacteroidetes;c__Sphingobacteria;o__Sphingobacteriales;f__SphingobacterialesOR;g__SphingobacterialesOR	0.00040148	0.75
3517	k__Bacteria;p__Chloroflexi;c__Ktedonobacteria;o__KtedonobacteriaCL;f__KtedonobacteriaCL;g__KtedonobacteriaCL	0.000446321	0.75			3775	k__Bacteria;p__Acidobacteria;c__Acidobacteria;o__Acidobacteriales;f__AcidobacterialesOR;g__AcidobacterialesOR	0.00040148	0.75
124	k__Bacteria;p__Proteobacteria;c__Betaproteobacteria;o__Burkholderiales;f__Oxalobacteraceae;g__OxalobacteraceaeFA	0.000434877	1			602	k__Bacteria;p__Bacteroidetes;c__Sphingobacteria;o__Sphingobacteriales;f__Flexibacteraceae;g__FlexibacteraceaeFA	0.000391921	1
229	k__Bacteria;p__Proteobacteria;c__Alphaproteobacteria;o__Rhodospirillales;f__Rhodospirillaceae;g__RhodospirillaceaeFA	0.000434877	1			781	k__Bacteria;p__Bacteroidetes;c__Sphingobacteria;o__Sphingobacteriales;f__SphingobacterialesOR;g__SphingobacterialesOR	0.000391921	0.75
356	k__Bacteria;p__Proteobacteria;c__Alphaproteobacteria;o__AlphaproteobacteriaCL;f__AlphaproteobacteriaCL;g__AlphaproteobacteriaCL	0.000434877	1			876	k__Bacteria;p__Chloroflexi;c__Ktedonobacteria;o__KtedonobacteriaCL;f__KtedonobacteriaCL;g__KtedonobacteriaCL	0.000391921	0.5
430	k__Bacteria;p__Actinobacteria;c__Actinobacteria;o__Actinomycetales;f__Micromonosporaceae;g__Actinocatenispora	0.000434877	1			1103	k__Bacteria;p__Acidobacteria;c__Acidobacteria;o__Acidobacteriales;f__AcidobacterialesOR;g__AcidobacterialesOR	0.000391921	0.75
571	k__Bacteria;p__Proteobacteria;c__Deltaproteobacteria;o__Myxococcales;f__Polyangiaceae;g__PolyangiaceaeFA	0.000434877	1			2474	k__Bacteria;p__Acidobacteria;c__Chloracidobacteria;o__ChloracidobacteriaCL;f__ChloracidobacteriaCL;g__ChloracidobacteriaCL	0.000391921	1
673	k__Bacteria;p__Actinobacteria;c__Actinobacteria;o__Solirubrobacterales;f__Patulibacteraceae;g__PatulibacteraceaeFA	0.000434877	1			4320	k__Bacteria;p__Proteobacteria;c__Betaproteobacteria;o__Methylophilales;f__MethylophilalesOR;g__MethylophilalesOR	0.000391921	0.25
728	k__Bacteria;p__Bacteroidetes;c__Sphingobacteria;o__Sphingobacteriales;f__SphingobacterialesOR;g__SphingobacterialesOR	0.000434877	0.75			748	k__Bacteria;p__Acidobacteria;c__Chloracidobacteria;o__ChloracidobacteriaCL;f__ChloracidobacteriaCL;g__ChloracidobacteriaCL	0.000382362	1
887	k__Bacteria;p__Acidobacteria;c__Acidobacteria_5;o__Acidobacteria_5CL;f__Acidobacteria_5CL;g__Acidobacteria_5CL	0.000434877	1			1271	k__Bacteria;p__Actinobacteria;c__Actinobacteria;o__Solirubrobacterales;f__SolirubrobacteralesOR;g__SolirubrobacteralesOR	0.000382362	1
1319	k__Bacteria;p__Actinobacteria;c__Actinobacteria;o__Acidimicrobiales;f__AcidimicrobialesOR;g__AcidimicrobialesOR	0.000434877	1			1359	k__Archaea;p__Crenarchaeota;c__Thaumarchaeota;o__Nitrososphaerales;f__Nitrososphaeraceae;g__Nitrososphaera	0.000382362	0.75
2367	k__Bacteria	0.000434877	1			1435	k__Bacteria;p__Proteobacteria;c__Deltaproteobacteria;o__Entotheonellales;f__Entotheonellaceae;g__Entotheonella	0.000382362	0.5
2483	k__Bacteria;p__Armatimonadetes;c__S1a_1H;o__S1a_1HCL;f__S1a_1HCL;g__S1a_1HCL	0.000434877	1			1635	k__Bacteria;p__AD3;c__ABS_6;o__ABS_6CL;f__ABS_6CL;g__ABS_6CL	0.000382362	1
2983	k__Bacteria;p__SC4;c__SC4PH;o__SC4PH;f__SC4PH;g__SC4PH	0.000434877	0.5			1760	k__Bacteria;p__Acidobacteria;c__Acidobacteria;o__Acidobacteriales;f__AcidobacterialesOR;g__AcidobacterialesOR	0.000382362	0.75
3004	k__Bacteria;p__Armatimonadetes;c__CH21;o__CH21CL;f__CH21CL;g__CH21CL	0.000434877	1			295	k__Bacteria;p__Proteobacteria;c__Betaproteobacteria;o__Rhodocyclales;f__RhodocyclalesOR;g__RhodocyclalesOR	0.000372803	1
3038	k__Bacteria;p__Actinobacteria;c__Actinobacteria;o__Actinomycetales;f__Thermomonosporaceae;g__Actinoallomurus	0.000434877	0.5			317	k__Bacteria;p__Proteobacteria;c__Alphaproteobacteria;o__Sphingomonadales;f__SphingomonadalesOR;g__SphingomonadalesOR	0.000372803	0.75
647	k__Bacteria;p__Acidobacteria;c__Chloracidobacteria;o__ChloracidobacteriaCL;f__ChloracidobacteriaCL;g__ChloracidobacteriaCL	0.000423433	0.75			701	k__Bacteria;p__Cyanobacteria;c__Oscillatoriophycideae;o__Oscillatoriales;f__Phormidiaceae;g__Phormidium	0.000372803	0.75
1945	k__Bacteria;p__Firmicutes;c__Clostridia;o__Clostridiales;f__Clostridiaceae;g__Clostridium	0.000423433	0.5			761	k__Bacteria;p__Proteobacteria;c__Alphaproteobacteria;o__Rhodospirillales;f__Rhodospirillaceae;g__RhodospirillaceaeFA	0.000372803	0.75
2398	k__Bacteria;p__Acidobacteria;c__Acidobacteria;o__Acidobacteriales;f__Acidobacteriaceae;g__AcidobacteriaceaeFA	0.000423433	1			773	k__Bacteria;p__Proteobacteria;c__Alphaproteobacteria;o__Rhodospirillales;f__Acetobacteraceae;g__Roseomonas	0.000372803	1
2837	k__Bacteria;p__Acidobacteria;c__Solibacteres;o__Solibacterales;f__Solibacteraceae;g__Solibacter	0.000423433	1			862	k__Bacteria;p__Verrucomicrobia;c__Verrucomicrobiae;o__Verrucomicrobiales;f__VerrucomicrobialesOR;g__VerrucomicrobialesOR	0.000372803	1
552	k__Bacteria;p__Bacteroidetes;c__Sphingobacteria;o__Sphingobacteriales;f__SphingobacterialesOR;g__SphingobacterialesOR	0.000411989	1			933	k__Bacteria;p__Actinobacteria;c__Actinobacteria;o__Actinomycetales;f__Micromonosporaceae;g__Catellatospora	0.000372803	1
688	k__Archaea;p__Crenarchaeota;c__Thaumarchaeota;o__Nitrososphaerales;f__Nitrososphaeraceae;g__Nitrososphaera	0.000411989	0.25			1211	k__Bacteria;p__Actinobacteria;c__Actinobacteria;o__Actinomycetales;f__Kineosporiaceae;g__KineosporiaceaeFA	0.000372803	1
990	k__Bacteria;p__Proteobacteria;c__Alphaproteobacteria;o__Rhizobiales;f__Methylobacteriaceae;g__MethylobacteriaceaeFA	0.000411989	1			2882	k__Bacteria;p__Proteobacteria;c__Deltaproteobacteria;o__Desulfuromonadales;f__Geobacteraceae;g__Geobacter	0.000372803	0.5
1277	k__Bacteria;p__Planctomycetes;c__Planctomycea;o__Gemmatales;f__Isosphaeraceae;g__IsosphaeraceaeFA	0.000411989	1			3041	k__Bacteria;p__Verrucomicrobia;c__Spartobacteria;o__Spartobacteriales;f__Spartobacteriaceae;g__Chthoniobacter	0.000372803	1
1429	k__Bacteria;p__Actinobacteria;c__Actinobacteria;o__Actinomycetales;f__Actinospicaceae;g__ActinospicaceaeFA	0.000411989	1			461	k__Bacteria;p__Verrucomicrobia;c__Verrucomicrobiae;o__Verrucomicrobiales;f__VerrucomicrobialesOR;g__VerrucomicrobialesOR	0.000363244	0.75
2094	k__Bacteria;p__Gemmatimonadetes;c__Gemmatimonadetes;o__Gemmatimonadales;f__Gemmatimonadaceae;g__GemmatimonadaceaeFA	0.000411989	1			608	k__Bacteria;p__Proteobacteria;c__Alphaproteobacteria;o__Rhodospirillales;f__Rhodospirillaceae;g__RhodospirillaceaeFA	0.000363244	1
3264	k__Bacteria;p__Proteobacteria;c__Alphaproteobacteria;o__Rhodospirillales;f__Acetobacteraceae;g__AcetobacteraceaeFA	0.000411989	1			1002	k__Bacteria;p__Planctomycetes;c__Phycisphaerae;o__PhycisphaeraeCL;f__PhycisphaeraeCL;g__PhycisphaeraeCL	0.000363244	1
261	k__Bacteria;p__Actinobacteria;c__Actinobacteria;o__Solirubrobacterales;f__Patulibacteraceae;g__PatulibacteraceaeFA	0.000400545	1			1062	k__Bacteria;p__Firmicutes;c__Clostridia;o__Clostridiales;f__Symbiobacteriaceae;g__SymbiobacteriaceaeFA	0.000363244	1
333	k__Bacteria;p__Acidobacteria;c__Solibacteres;o__Solibacterales;f__Solibacteraceae;g__Solibacter	0.000400545	0.75			1789	k__Bacteria;p__Proteobacteria;c__Deltaproteobacteria;o__Myxococcales;f__Haliangiaceae;g__HaliangiaceaeFA	0.000363244	1
427	k__Bacteria;p__Acidobacteria;c__Acidobacteria;o__Acidobacteriales;f__AcidobacterialesOR;g__AcidobacterialesOR	0.000400545	1			2422	k__Bacteria;p__Acidobacteria;c__Chloracidobacteria;o__ChloracidobacteriaCL;f__ChloracidobacteriaCL;g__ChloracidobacteriaCL	0.000363244	0.75
826	k__Bacteria;p__Actinobacteria;c__Actinobacteria;o__Actinomycetales;f__Kineosporiaceae;g__KineosporiaceaeFA	0.000400545	1			530	k__Bacteria;p__Cyanobacteria;c__Oscillatoriophycideae;o__OscillatoriophycideaeCL;f__OscillatoriophycideaeCL;g__OscillatoriophycideaeCL	0.000353685	1
1249	k__Bacteria;p__Acidobacteria;c__Chloracidobacteria;o__ChloracidobacteriaCL;f__ChloracidobacteriaCL;g__ChloracidobacteriaCL	0.000400545	1			662	k__Bacteria;p__Proteobacteria;c__Alphaproteobacteria;o__AlphaproteobacteriaCL;f__AlphaproteobacteriaCL;g__AlphaproteobacteriaCL	0.000353685	0.5
1701	k__Bacteria;p__Acidobacteria;c__Chloracidobacteria;o__ChloracidobacteriaCL;f__ChloracidobacteriaCL;g__ChloracidobacteriaCL	0.000400545	1			758	k__Bacteria;p__Bacteroidetes;c__Sphingobacteria;o__Sphingobacteriales;f__SphingobacterialesOR;g__SphingobacterialesOR	0.000353685	1
2210	k__Bacteria;p__Acidobacteria;c__Holophagae;o__Holophagales;f__HolophagalesOR;g__HolophagalesOR	0.000400545	0.75			1095	k__Bacteria;p__Acidobacteria;c__Sva0725;o__Sva0725;f__Sva0725OR;g__Sva0725OR	0.000353685	0.75
2449	k__Bacteria;p__Acidobacteria;c__Solibacteres;o__Solibacterales;f__Solibacteraceae;g__Solibacter	0.000400545	1			1416	k__Bacteria;p__Planctomycetes;c__Planctomycea;o__Pirellulales;f__Pirellulaceae;g__A17	0.000353685	0.75
2576	k__Bacteria;p__Bacteroidetes;c__Sphingobacteria;o__Sphingobacteriales;f__SphingobacterialesOR;g__SphingobacterialesOR	0.000400545	0.75			1519	k__Bacteria;p__Bacteroidetes;c__Sphingobacteria;o__Sphingobacteriales;f__SphingobacterialesOR;g__SphingobacterialesOR	0.000353685	0.75
2913	k__Bacteria;p__Actinobacteria;c__Actinobacteria;o__Actinomycetales;f__Frankiaceae;g__FrankiaceaeFA	0.000400545	1			1677	k__Bacteria;p__Planctomycetes;c__Phycisphaerae;o__PhycisphaeraeCL;f__PhycisphaeraeCL;g__PhycisphaeraeCL	0.000353685	1
5619	k__Bacteria;p__Acidobacteria;c__Solibacteres;o__Solibacterales;f__Solibacteraceae;g__Solibacter	0.000400545	1			1678	k__Bacteria;p__Actinobacteria;c__Actinobacteria;o__Rubrobacterales;f__Rubrobacteraceae;g__Rubrobacter	0.000353685	0.75
5739	k__Bacteria;p__WPS_2;c__WPS_2PH;o__WPS_2PH;f__WPS_2PH;g__WPS_2PH	0.000400545	0.5			2664	k__Bacteria;p__Acidobacteria;c__Solibacteres;o__Solibacterales;f__Solibacteraceae;g__Solibacter	0.000353685	1
173	k__Bacteria;p__Bacteroidetes;c__Sphingobacteria;o__Sphingobacteriales;f__SphingobacterialesOR;g__SphingobacterialesOR	0.000389101	0.25			4288	k__Bacteria;p__Planctomycetes;c__Planctomycea;o__Gemmatales;f__Gemmataceae;g__GemmataceaeFA	0.000353685	0.75
410	k__Bacteria;p__Acidobacteria;c__Solibacteres;o__Solibacterales;f__Solibacteraceae;g__Solibacter	0.000389101	0.75			103	k__Bacteria;p__Bacteroidetes;c__Sphingobacteria;o__Sphingobacteriales;f__Flexibacteraceae;g__Cytophaga	0.000344125	0.75
441	k__Bacteria;p__Proteobacteria;c__Alphaproteobacteria;o__Rhizobiales;f__Methylobacteriaceae;g__Methylobacterium	0.000389101	1			234	k__Bacteria;p__Proteobacteria;c__Betaproteobacteria;o__Burkholderiales;f__Oxalobacteraceae;g__Massilia	0.000344125	1
862	k__Bacteria;p__Verrucomicrobia;c__Verrucomicrobiae;o__Verrucomicrobiales;f__VerrucomicrobialesOR;g__VerrucomicrobialesOR	0.000389101	1			331	k__Bacteria;p__Proteobacteria;c__Alphaproteobacteria;o__Caulobacterales;f__Caulobacteraceae;g__CaulobacteraceaeFA	0.000344125	1
1798	k__Bacteria;p__Proteobacteria;c__Deltaproteobacteria;o__Myxococcales;f__MyxococcalesOR;g__MyxococcalesOR	0.000389101	1			563	k__Bacteria;p__Proteobacteria;c__Betaproteobacteria;o__Burkholderiales;f__Alcaligenaceae;g__Azohydromonas	0.000344125	0.75
2485	k__Bacteria;p__Bacteroidetes;c__Sphingobacteria;o__Sphingobacteriales;f__SphingobacterialesOR;g__SphingobacterialesOR	0.000389101	0.75			793	k__Bacteria;p__Acidobacteria;c__Chloracidobacteria;o__ChloracidobacteriaCL;f__ChloracidobacteriaCL;g__ChloracidobacteriaCL	0.000344125	1
2487	k__Bacteria;p__Proteobacteria;c__Alphaproteobacteria;o__Rhodospirillales;f__Acetobacteraceae;g__AcetobacteraceaeFA	0.000389101	1			1065	k__Bacteria;p__Proteobacteria;c__Betaproteobacteria;o__Rhodocyclales;f__RhodocyclalesOR;g__RhodocyclalesOR	0.000344125	1
3098	k__Bacteria;p__Proteobacteria;c__Alphaproteobacteria;o__AlphaproteobacteriaCL;f__AlphaproteobacteriaCL;g__AlphaproteobacteriaCL	0.000389101	0.75			1662	k__Bacteria;p__Planctomycetes;c__Planctomycea;o__Planctomycetales;f__Planctomycetaceae;g__Planctomyces	0.000344125	0.75
4460	k__Bacteria;p__Actinobacteria;c__Actinobacteria;o__0319_7L14;f__0319_7L14OR;g__0319_7L14OR	0.000389101	0.75			1722	k__Bacteria;p__Acidobacteria;c__Solibacteres;o__Solibacterales;f__Solibacteraceae;g__Solibacter	0.000344125	0.75
295	k__Bacteria;p__Proteobacteria;c__Betaproteobacteria;o__Rhodocyclales;f__RhodocyclalesOR;g__RhodocyclalesOR	0.000377656	1			1746	k__Bacteria;p__Verrucomicrobia;c__Verrucomicrobiae;o__Verrucomicrobiales;f__VerrucomicrobialesOR;g__VerrucomicrobialesOR	0.000344125	1
495	k__Bacteria;p__Bacteroidetes;c__Sphingobacteria;o__Sphingobacteriales;f__SphingobacterialesOR;g__SphingobacterialesOR	0.000377656	1			1934	k__Bacteria;p__Firmicutes;c__Clostridia;o__Clostridiales;f__Symbiobacteriaceae;g__SymbiobacteriaceaeFA	0.000344125	1
841	k__Bacteria;p__Actinobacteria;c__Actinobacteria;o__Actinomycetales;f__Actinosynnemataceae;g__ActinosynnemataceaeFA	0.000377656	1			256	k__Bacteria;p__Proteobacteria;c__Alphaproteobacteria;o__Caulobacterales;f__Caulobacteraceae;g__CaulobacteraceaeFA	0.000334566	0.75
934	k__Bacteria;p__Cyanobacteria	0.000377656	0.25			344	k__Bacteria;p__Firmicutes;c__Bacilli;o__Bacillales;f__Alicyclobacillaceae;g__Alicyclobacillus	0.000334566	1
1347	k__Bacteria;p__Verrucomicrobia;c__Verrucomicrobiae;o__Verrucomicrobiales;f__VerrucomicrobialesOR;g__VerrucomicrobialesOR	0.000377656	1			378	k__Bacteria;p__Actinobacteria;c__Actinobacteria;o__Actinomycetales;f__Cryptosporangiaceae;g__Cryptosporangium	0.000334566	1
1365	k__Bacteria;p__Acidobacteria;c__Chloracidobacteria;o__ChloracidobacteriaCL;f__ChloracidobacteriaCL;g__ChloracidobacteriaCL	0.000377656	0.75			571	k__Bacteria;p__Proteobacteria;c__Deltaproteobacteria;o__Myxococcales;f__Polyangiaceae;g__PolyangiaceaeFA	0.000334566	1
1642	k__Bacteria;p__Acidobacteria;c__Chloracidobacteria;o__ChloracidobacteriaCL;f__ChloracidobacteriaCL;g__ChloracidobacteriaCL	0.000377656	0.75			714	k__Bacteria;p__Proteobacteria;c__Alphaproteobacteria;o__Rhodospirillales;f__Acetobacteraceae;g__Acidisoma	0.000334566	1
2181	k__Bacteria;p__Bacteroidetes;c__Sphingobacteria;o__Sphingobacteriales;f__Sphingobacteriaceae;g__SphingobacteriaceaeFA	0.000377656	0.75			760	k__Bacteria;p__Proteobacteria;c__Alphaproteobacteria;o__AlphaproteobacteriaCL;f__AlphaproteobacteriaCL;g__AlphaproteobacteriaCL	0.000334566	1
2561	k__Bacteria;p__Proteobacteria;c__Alphaproteobacteria;o__Rhodospirillales;f__Rhodospirillaceae;g__RhodospirillaceaeFA	0.000377656	1			825	k__Bacteria;p__Acidobacteria;c__Solibacteres;o__Solibacterales;f__Solibacteraceae;g__Solibacter	0.000334566	1
3292	k__Bacteria;p__Chloroflexi;c__Chloroflexi;o__Chloroflexales;f__ChloroflexalesOR;g__ChloroflexalesOR	0.000377656	1			1440	k__Bacteria;p__Acidobacteria;c__Solibacteres;o__Solibacterales;f__Solibacteraceae;g__Solibacter	0.000334566	1
3448	k__Bacteria;p__Acidobacteria;c__AcidobacteriaPH;o__AcidobacteriaPH;f__AcidobacteriaPH;g__AcidobacteriaPH	0.000377656	1			1481	k__Bacteria;p__Planctomycetes;c__Phycisphaerae;o__PhycisphaeraeCL;f__PhycisphaeraeCL;g__PhycisphaeraeCL	0.000334566	1
4609	k__Bacteria;p__Gemmatimonadetes;c__Gemmatimonadetes;o__Gemmatimonadales;f__Gemmatimonadaceae;g__Gemmatimonas	0.000377656	1			1546	k__Bacteria;p__Proteobacteria;c__Alphaproteobacteria;o__Rhodospirillales;f__Rhodospirillaceae;g__RhodospirillaceaeFA	0.000334566	1
252	k__Bacteria;p__Chloroflexi;c__Thermomicrobia;o__HN1_15;f__HN1_15OR;g__HN1_15OR	0.000366212	1			1857	k__Bacteria;p__Acidobacteria;c__Chloracidobacteria;o__ChloracidobacteriaCL;f__ChloracidobacteriaCL;g__ChloracidobacteriaCL	0.000334566	0.5
397	k__Bacteria;p__Proteobacteria;c__Betaproteobacteria;o__Rhodocyclales;f__RhodocyclalesOR;g__RhodocyclalesOR	0.000366212	0.75			1952	k__Bacteria;p__Armatimonadetes;c__S1a_1H;o__S1a_1HCL;f__S1a_1HCL;g__S1a_1HCL	0.000334566	1
422	k__Bacteria;p__Cyanobacteria;c__Oscillatoriophycideae;o__Chroococcales;f__Xenococcaceae;g__Chroococcidiopsis	0.000366212	0.75			1982	k__Bacteria;p__Acidobacteria;c__Solibacteres;o__Solibacterales;f__Solibacteraceae;g__Solibacter	0.000334566	1
508	k__Bacteria;p__Actinobacteria;c__Actinobacteria;o__MC47;f__MC47OR;g__MC47OR	0.000366212	0.5			2258	k__Bacteria;p__Proteobacteria;c__Alphaproteobacteria;o__Rhodospirillales;f__Rhodospirillaceae;g__RhodospirillaceaeFA	0.000334566	1
823	k__Bacteria;p__Actinobacteria;c__Actinobacteria;o__Solirubrobacterales;f__SolirubrobacteralesOR;g__SolirubrobacteralesOR	0.000366212	1			2487	k__Bacteria;p__Proteobacteria;c__Alphaproteobacteria;o__Rhodospirillales;f__Acetobacteraceae;g__AcetobacteraceaeFA	0.000334566	1
871	k__Bacteria;p__Proteobacteria;c__Alphaproteobacteria;o__Sphingomonadales;f__Sphingomonadaceae;g__SphingomonadaceaeFA	0.000366212	1			4940	k__Bacteria;p__Actinobacteria;c__Actinobacteria;o__Actinomycetales;f__Nocardioidaceae;g__NocardioidaceaeFA	0.000334566	0.5
1180	k__Bacteria;p__Acidobacteria;c__Chloracidobacteria;o__ChloracidobacteriaCL;f__ChloracidobacteriaCL;g__ChloracidobacteriaCL	0.000366212	1			5821	k__Bacteria;p__Acidobacteria;c__Solibacteres;o__Solibacterales;f__Solibacteraceae;g__Solibacter	0.000334566	1
1293	k__Bacteria;p__Acidobacteria;c__Chloracidobacteria;o__ChloracidobacteriaCL;f__ChloracidobacteriaCL;g__ChloracidobacteriaCL	0.000366212	0.75			332	k__Bacteria;p__Bacteroidetes;c__Sphingobacteria;o__Sphingobacteriales;f__SphingobacterialesOR;g__SphingobacterialesOR	0.000325007	0.75
1625	k__Bacteria;p__Acidobacteria;c__Chloracidobacteria;o__ChloracidobacteriaCL;f__ChloracidobacteriaCL;g__ChloracidobacteriaCL	0.000366212	1			406	k__Bacteria;p__Actinobacteria;c__Actinobacteria;o__0319_7L14;f__0319_7L14OR;g__0319_7L14OR	0.000325007	0.5
1677	k__Bacteria;p__Planctomycetes;c__Phycisphaerae;o__PhycisphaeraeCL;f__PhycisphaeraeCL;g__PhycisphaeraeCL	0.000366212	1			552	k__Bacteria;p__Bacteroidetes;c__Sphingobacteria;o__Sphingobacteriales;f__SphingobacterialesOR;g__SphingobacterialesOR	0.000325007	0.75
2097	k__Bacteria;p__Acidobacteria;c__Solibacteres;o__Solibacterales;f__Solibacteraceae;g__Solibacter	0.000366212	1			865	k__Bacteria;p__Acidobacteria;c__iii1_8;o__DS_18;f__DS_18OR;g__DS_18OR	0.000325007	1
2761	k__Bacteria;p__Acidobacteria;c__Solibacteres;o__Solibacterales;f__Solibacteraceae;g__Solibacter	0.000366212	1			889	k__Bacteria;p__Bacteroidetes;c__Sphingobacteria;o__Sphingobacteriales;f__Sphingobacteriaceae;g__SphingobacteriaceaeFA	0.000325007	0.5
2843	k__Bacteria;p__Cyanobacteria;c__Oscillatoriophycideae;o__Oscillatoriales;f__Phormidiaceae;g__Phormidium	0.000366212	1			1588	k__Bacteria;p__Verrucomicrobia;c__Spartobacteria;o__Spartobacteriales;f__Spartobacteriaceae;g__Chthoniobacter	0.000325007	1
3096	k__Bacteria;p__Bacteroidetes;c__Sphingobacteria;o__Sphingobacteriales;f__SphingobacterialesOR;g__SphingobacterialesOR	0.000366212	1			1639	k__Bacteria;p__Proteobacteria;c__Alphaproteobacteria;o__Sphingomonadales;f__Sphingomonadaceae;g__Sphingomonas	0.000325007	0.75
3518	k__Bacteria;p__Acidobacteria;c__Solibacteres;o__Solibacterales;f__Solibacteraceae;g__Solibacter	0.000366212	1			4499	k__Bacteria;p__Acidobacteria;c__Solibacteres;o__Solibacterales;f__Solibacteraceae;g__Solibacter	0.000325007	0.5
214	k__Bacteria;p__Actinobacteria;c__Actinobacteria;o__Actinomycetales;f__Micrococcaceae;g__Arthrobacter	0.000354768	1			124	k__Bacteria;p__Proteobacteria;c__Betaproteobacteria;o__Burkholderiales;f__Oxalobacteraceae;g__OxalobacteraceaeFA	0.000315448	0.75
280	k__Bacteria;p__Proteobacteria;c__Alphaproteobacteria;o__Rhizobiales;f__Hyphomicrobiaceae;g__Devosia	0.000354768	1			399	k__Bacteria;p__Firmicutes;c__Bacilli;o__Bacillales;f__Bacillaceae;g__BacillaceaeFA	0.000315448	0.75
339	k__Bacteria;p__Verrucomicrobia;c__Spartobacteria;o__Spartobacteriales;f__Spartobacteriaceae;g__Chthoniobacter	0.000354768	1			703	k__Bacteria;p__Acidobacteria;c__Chloracidobacteria;o__ChloracidobacteriaCL;f__ChloracidobacteriaCL;g__ChloracidobacteriaCL	0.000315448	0.5
541	k__Bacteria;p__Planctomycetes;c__Planctomycea;o__Pirellulales;f__PirellulalesOR;g__PirellulalesOR	0.000354768	1			840	k__Bacteria;p__Armatimonadetes;c__CH21;o__CH21CL;f__CH21CL;g__CH21CL	0.000315448	0.75
597	k__Bacteria;p__Proteobacteria;c__Alphaproteobacteria;o__Rhizobiales;f__Rhodobiaceae;g__RhodobiaceaeFA	0.000354768	0.25			871	k__Bacteria;p__Proteobacteria;c__Alphaproteobacteria;o__Sphingomonadales;f__Sphingomonadaceae;g__SphingomonadaceaeFA	0.000315448	1
749	k__Bacteria;p__Proteobacteria;c__Alphaproteobacteria;o__Rhizobiales;f__Bradyrhizobiaceae;g__BradyrhizobiaceaeFA	0.000354768	1			912	k__Bacteria;p__Actinobacteria;c__Actinobacteria;o__0319_7L14;f__0319_7L14OR;g__0319_7L14OR	0.000315448	1
941	k__Bacteria;p__Bacteroidetes;c__Sphingobacteria;o__Sphingobacteriales;f__Flexibacteraceae;g__Hymenobacter	0.000354768	0.75			981	k__Bacteria;p__Chlorobi;c__SM1B09;o__SM1B09CL;f__SM1B09CL;g__SM1B09CL	0.000315448	0.75
954	k__Bacteria;p__Chloroflexi;c__Bljii12;o__B07_WMSP1;f__FFCH4570;g__FFCH4570FA	0.000354768	1			1072	k__Bacteria;p__Planctomycetes;c__Planctomycea;o__Pirellulales;f__PirellulalesOR;g__PirellulalesOR	0.000315448	0.75
985	k__Bacteria;p__Gemmatimonadetes;c__Gemmatimonadetes;o__Gemmatimonadales;f__Gemmatimonadaceae;g__GemmatimonadaceaeFA	0.000354768	1			1148	k__Bacteria;p__Actinobacteria;c__Actinobacteria;o__MC47;f__MC47OR;g__MC47OR	0.000315448	0.5
1068	k__Bacteria;p__Firmicutes;c__Bacilli;o__Bacillales;f__Planococcaceae;g__Lysinibacillus	0.000354768	1			1582	k__Bacteria;p__Actinobacteria;c__Actinobacteria;o__Acidimicrobiales;f__AKIW874;g__AKIW874FA	0.000315448	1
1221	k__Bacteria;p__Bacteroidetes;c__Sphingobacteria;o__Sphingobacteriales;f__Flexibacteraceae;g__Cytophaga	0.000354768	0.25			1616	k__Bacteria;p__Chloroflexi;c__SOGA31;o__SOGA31CL;f__SOGA31CL;g__SOGA31CL	0.000315448	1
1287	k__Bacteria;p__Proteobacteria;c__Alphaproteobacteria;o__Rhodospirillales;f__Acetobacteraceae;g__AcetobacteraceaeFA	0.000354768	1			1837	k__Bacteria;p__Chloroflexi;c__Chloroflexi;o__Roseiflexales;f__Kouleothrixaceae;g__KouleothrixaceaeFA	0.000315448	0.75
1668	k__Bacteria;p__Actinobacteria;c__Actinobacteria;o__ActinobacteriaCL;f__ActinobacteriaCL;g__ActinobacteriaCL	0.000354768	1			2009	k__Bacteria;p__Acidobacteria;c__Acidobacteria;o__Acidobacteriales;f__AcidobacterialesOR;g__AcidobacterialesOR	0.000315448	0.75
2273	k__Bacteria;p__Actinobacteria;c__Actinobacteria;o__Actinomycetales;f__Frankiaceae;g__FrankiaceaeFA	0.000354768	1			2271	k__Bacteria;p__Actinobacteria;c__Actinobacteria;o__Solirubrobacterales;f__SolirubrobacteralesOR;g__SolirubrobacteralesOR	0.000315448	1
2720	k__Bacteria;p__Acidobacteria;c__AcidobacteriaPH;o__AcidobacteriaPH;f__AcidobacteriaPH;g__AcidobacteriaPH	0.000354768	1			2485	k__Bacteria;p__Bacteroidetes;c__Sphingobacteria;o__Sphingobacteriales;f__SphingobacterialesOR;g__SphingobacterialesOR	0.000315448	1
2810	k__Bacteria;p__Bacteroidetes;c__Sphingobacteria;o__Sphingobacteriales;f__SphingobacterialesOR;g__SphingobacterialesOR	0.000354768	1			2685	k__Bacteria;p__Acidobacteria;c__Solibacteres;o__Solibacterales;f__Solibacteraceae;g__Solibacter	0.000315448	0.75
2832	k__Bacteria;p__Gemmatimonadetes;c__Gemmatimonadetes;o__Gemmatimonadales;f__Gemmatimonadaceae;g__GemmatimonadaceaeFA	0.000354768	1			3968	k__Bacteria;p__Planctomycetes;c__Phycisphaerae;o__PhycisphaeraeCL;f__PhycisphaeraeCL;g__PhycisphaeraeCL	0.000315448	0.75
2856	k__Archaea;p__Crenarchaeota;c__Thaumarchaeota;o__Nitrososphaerales;f__Nitrososphaeraceae;g__Nitrososphaera	0.000354768	1			4422	k__Bacteria;p__Proteobacteria;c__Deltaproteobacteria;o__Syntrophobacterales;f__Syntrophobacteraceae;g__SyntrophobacteraceaeFA	0.000315448	0.75
3283	k__Bacteria;p__CCM11b;c__CCM11bPH;o__CCM11bPH;f__CCM11bPH;g__CCM11bPH	0.000354768	0.25			172	k__Bacteria;p__Proteobacteria;c__Alphaproteobacteria;o__Rhizobiales;f__Methylocystaceae;g__MethylocystaceaeFA	0.000305889	0.75
4339	k__Bacteria;p__Acidobacteria;c__Solibacteres;o__Solibacterales;f__Solibacteraceae;g__Solibacter	0.000354768	0.75			318	k__Bacteria;p__Actinobacteria;c__Actinobacteria;o__Actinomycetales;f__Actinosynnemataceae;g__Lentzea	0.000305889	1
4422	k__Bacteria;p__Proteobacteria;c__Deltaproteobacteria;o__Syntrophobacterales;f__Syntrophobacteraceae;g__SyntrophobacteraceaeFA	0.000354768	1			365	k__Bacteria;p__Proteobacteria;c__Alphaproteobacteria;o__Rhizobiales;f__Bradyrhizobiaceae;g__Balneimonas	0.000305889	1
258	k__Bacteria;p__Bacteroidetes;c__Sphingobacteria;o__Sphingobacteriales;f__Flexibacteraceae;g__FlexibacteraceaeFA	0.000343324	1			433	k__Bacteria;p__Actinobacteria;c__Actinobacteria;o__Actinomycetales;f__ActinomycetalesOR;g__ActinomycetalesOR	0.000305889	1
392	k__Bacteria;p__Proteobacteria;c__Alphaproteobacteria;o__Rhizobiales;f__Hyphomicrobiaceae;g__Rhodoplanes	0.000343324	1			439	k__Bacteria;p__Firmicutes;c__Bacilli;o__Bacillales;f__Paenibacillaceae;g__Paenibacillus	0.000305889	1
547	k__Bacteria;p__Acidobacteria;c__Acidobacteria;o__Acidobacteriales;f__Acidobacteriaceae;g__Terriglobus	0.000343324	0.5			504	k__Bacteria;p__Proteobacteria;c__Deltaproteobacteria;o__Myxococcales;f__MyxococcalesOR;g__MyxococcalesOR	0.000305889	0.5
587	k__Bacteria;p__Acidobacteria;c__Chloracidobacteria;o__ChloracidobacteriaCL;f__ChloracidobacteriaCL;g__ChloracidobacteriaCL	0.000343324	0.75			512	k__Bacteria;p__Proteobacteria;c__Gammaproteobacteria;o__Oceanospirillales;f__211ds20;g__211ds20FA	0.000305889	0.75
602	k__Bacteria;p__Bacteroidetes;c__Sphingobacteria;o__Sphingobacteriales;f__Flexibacteraceae;g__FlexibacteraceaeFA	0.000343324	0.75			548	k__Bacteria;p__Cyanobacteria;c__Oscillatoriophycideae;o__Chroococcales;f__Xenococcaceae;g__Chroococcidiopsis	0.000305889	1
897	k__Bacteria;p__Proteobacteria;c__Alphaproteobacteria;o__Sphingomonadales;f__Sphingomonadaceae;g__Sphingomonas	0.000343324	1			550	k__Bacteria;p__Gemmatimonadetes;c__Gemmatimonadetes;o__Gemmatimonadales;f__Gemmatimonadaceae;g__GemmatimonadaceaeFA	0.000305889	1
1639	k__Bacteria;p__Proteobacteria;c__Alphaproteobacteria;o__Sphingomonadales;f__Sphingomonadaceae;g__Sphingomonas	0.000343324	0.75			595	k__Bacteria;p__Bacteroidetes;c__Sphingobacteria;o__Sphingobacteriales;f__Flexibacteraceae;g__Dyadobacter	0.000305889	0.25
3122	k__Bacteria;p__Planctomycetes;c__Phycisphaerae;o__PhycisphaeraeCL;f__PhycisphaeraeCL;g__PhycisphaeraeCL	0.000343324	1			636	k__Bacteria;p__Planctomycetes;c__Planctomycea;o__Pirellulales;f__Pirellulaceae;g__A17	0.000305889	0.75
4552	k__Bacteria;p__CCM11b;c__CCM11bPH;o__CCM11bPH;f__CCM11bPH;g__CCM11bPH	0.000343324	0.75			826	k__Bacteria;p__Actinobacteria;c__Actinobacteria;o__Actinomycetales;f__Kineosporiaceae;g__KineosporiaceaeFA	0.000305889	1
467	k__Bacteria;p__Acidobacteria;c__Chloracidobacteria;o__ChloracidobacteriaCL;f__ChloracidobacteriaCL;g__ChloracidobacteriaCL	0.00033188	1			895	k__Archaea;p__Crenarchaeota;c__Thaumarchaeota;o__Nitrososphaerales;f__Nitrososphaeraceae;g__Nitrososphaera	0.000305889	0.75
623	k__Bacteria;p__Bacteroidetes;c__Sphingobacteria;o__Sphingobacteriales;f__Sphingobacteriaceae;g__SphingobacteriaceaeFA	0.00033188	0.75			927	k__Bacteria;p__Actinobacteria;c__Actinobacteria;o__MC47;f__MC47OR;g__MC47OR	0.000305889	1
1133	k__Bacteria;p__Chloroflexi;c__Anaerolineae;o__A4b;f__A4bOR;g__A4bOR	0.00033188	0.5			1195	k__Bacteria;p__Bacteroidetes;c__Sphingobacteria;o__Sphingobacteriales;f__Flexibacteraceae;g__Cytophaga	0.000305889	0.5
2424	k__Bacteria;p__Chloroflexi;c__Bljii12;o__B07_WMSP1;f__FFCH4570;g__FFCH4570FA	0.00033188	1			1230	k__Bacteria;p__Firmicutes;c__Clostridia;o__Clostridiales	0.000305889	0.75
2657	k__Bacteria;p__Planctomycetes;c__Planctomycea;o__Gemmatales;f__Isosphaeraceae;g__IsosphaeraceaeFA	0.00033188	1			1549	k__Bacteria;p__Proteobacteria;c__Deltaproteobacteria;o__Myxococcales;f__MyxococcalesOR;g__MyxococcalesOR	0.000305889	0.25
2973	k__Bacteria;p__Bacteroidetes;c__Sphingobacteria;o__Sphingobacteriales;f__SphingobacterialesOR;g__SphingobacterialesOR	0.00033188	1			1568	k__Bacteria;p__Bacteroidetes;c__Sphingobacteria;o__Sphingobacteriales;f__SphingobacterialesOR;g__SphingobacterialesOR	0.000305889	0.75
3111	k__Bacteria;p__Acidobacteria;c__AcidobacteriaPH;o__AcidobacteriaPH;f__AcidobacteriaPH;g__AcidobacteriaPH	0.00033188	1			1671	k__Bacteria;p__Actinobacteria;c__Actinobacteria;o__MC47;f__MC47OR;g__MC47OR	0.000305889	0.75
4289	k__Bacteria;p__Bacteroidetes;c__Sphingobacteria;o__Sphingobacteriales;f__SphingobacterialesOR;g__SphingobacterialesOR	0.00033188	0.75			1951	k__Bacteria;p__Acidobacteria;c__Solibacteres;o__Solibacterales;f__Solibacteraceae;g__Solibacter	0.000305889	1
5101	k__Bacteria;p__Acidobacteria;c__Solibacteres;o__Solibacterales;f__Solibacteraceae;g__Solibacter	0.00033188	1			2291	k__Bacteria;p__Actinobacteria;c__Actinobacteria;o__Solirubrobacterales;f__SolirubrobacteralesOR;g__SolirubrobacteralesOR	0.000305889	1
5709	k__Bacteria;p__Proteobacteria;c__Alphaproteobacteria;o__AlphaproteobacteriaCL;f__AlphaproteobacteriaCL;g__AlphaproteobacteriaCL	0.00033188	0.75			2293	k__Bacteria;p__Proteobacteria;c__Alphaproteobacteria;o__Rhodospirillales;f__Rhodospirillaceae;g__RhodospirillaceaeFA	0.000305889	1
68	k__Bacteria;p__Proteobacteria;c__Gammaproteobacteria;o__Xanthomonadales;f__Sinobacteraceae;g__Steroidobacter	0.000320436	0.75			2740	k__Archaea;p__Crenarchaeota;c__Thaumarchaeota;o__Nitrososphaerales;f__Nitrososphaeraceae;g__Nitrososphaera	0.000305889	0.75
287	k__Bacteria;p__Proteobacteria;c__Alphaproteobacteria;o__Rhodospirillales;f__Rhodospirillaceae;g__RhodospirillaceaeFA	0.000320436	1			236	k__Bacteria;p__Bacteroidetes;c__Sphingobacteria;o__Sphingobacteriales;f__SphingobacterialesOR;g__SphingobacterialesOR	0.00029633	0.5
						762	k__Bacteria;p__Bacteroidetes;c__Sphingobacteria;o__Sphingobacteriales;f__Flexibacteraceae;g__Cytophaga	0.00029633	0.75
						810	k__Bacteria;p__Verrucomicrobia;c__Opitutae;o__OpitutaeCL;f__OpitutaeCL;g__OpitutaeCL	0.00029633	0.75
						887	k__Bacteria;p__Acidobacteria;c__Acidobacteria_5;o__Acidobacteria_5CL;f__Acidobacteria_5CL;g__Acidobacteria_5CL	0.00029633	1
						908	k__Bacteria;p__Proteobacteria;c__Gammaproteobacteria;o__Legionellales;f__Coxiellaceae;g__CoxiellaceaeFA	0.00029633	1
						955	k__Bacteria;p__Proteobacteria;c__Betaproteobacteria;o__Burkholderiales;f__Oxalobacteraceae;g__OxalobacteraceaeFA	0.00029633	1
						985	k__Bacteria;p__Gemmatimonadetes;c__Gemmatimonadetes;o__Gemmatimonadales;f__Gemmatimonadaceae;g__GemmatimonadaceaeFA	0.00029633	1

## Sheet: Root zone soil
		M. geometrizans						O. robusta
OTU ID	Consensus lineage	Relative abundance	Frequency			OTU ID	Consensus lineage	Relative abundance	Frequency
107	k__Bacteria;p__Acidobacteria;c__Solibacteres;o__Solibacterales;f__Solibacteraceae;g__Solibacter	0.0246235	1			34	k__Bacteria;p__Acidobacteria;c__Chloracidobacteria;o__ChloracidobacteriaCL;f__ChloracidobacteriaCL;g__ChloracidobacteriaCL	0.0401795	1
34	k__Bacteria;p__Acidobacteria;c__Chloracidobacteria;o__ChloracidobacteriaCL;f__ChloracidobacteriaCL;g__ChloracidobacteriaCL	0.0243391	1			36	k__Bacteria;p__Proteobacteria;c__Alphaproteobacteria;o__Sphingomonadales;f__Sphingomonadaceae;g__Kaistobacter	0.0264628	1
36	k__Bacteria;p__Proteobacteria;c__Alphaproteobacteria;o__Sphingomonadales;f__Sphingomonadaceae;g__Kaistobacter	0.0210056	1			107	k__Bacteria;p__Acidobacteria;c__Solibacteres;o__Solibacterales;f__Solibacteraceae;g__Solibacter	0.0197601	1
15	k__Bacteria;p__Proteobacteria;c__Alphaproteobacteria;o__Rhizobiales;f__Bradyrhizobiaceae;g__Bradyrhizobium	0.0202144	1			119	k__Bacteria;p__Verrucomicrobia;c__Spartobacteria;o__Spartobacteriales;f__Spartobacteriaceae;g__MC18	0.0176541	1
38	k__Bacteria;p__Acidobacteria;c__Chloracidobacteria;o__ChloracidobacteriaCL;f__ChloracidobacteriaCL;g__ChloracidobacteriaCL	0.0166498	1			73	k__Bacteria;p__Firmicutes;c__Bacilli;o__Bacillales;f__BacillalesOR;g__BacillalesOR	0.0171962	1
100	k__Bacteria;p__Verrucomicrobia;c__Spartobacteria;o__Spartobacteriales;f__Spartobacteriaceae;g__MC18	0.0163564	1			100	k__Bacteria;p__Verrucomicrobia;c__Spartobacteria;o__Spartobacteriales;f__Spartobacteriaceae;g__MC18	0.0152642	1
682	k__Bacteria;p__Acidobacteria;c__AcidobacteriaPH;o__AcidobacteriaPH;f__AcidobacteriaPH;g__AcidobacteriaPH	0.0114139	1			38	k__Bacteria;p__Acidobacteria;c__Chloracidobacteria;o__ChloracidobacteriaCL;f__ChloracidobacteriaCL;g__ChloracidobacteriaCL	0.0150993	1
43	k__Bacteria;p__Actinobacteria;c__Actinobacteria;o__Actinomycetales;f__ActinomycetalesOR;g__ActinomycetalesOR	0.0113873	1			15	k__Bacteria;p__Proteobacteria;c__Alphaproteobacteria;o__Rhizobiales;f__Bradyrhizobiaceae;g__Bradyrhizobium	0.0145499	1
65	k__Archaea;p__Crenarchaeota;c__Thaumarchaeota;o__Nitrososphaerales;f__Nitrososphaeraceae;g__Nitrososphaera	0.0108806	1			71	k__Bacteria;p__Actinobacteria;c__Actinobacteria;o__Rubrobacterales;f__Rubrobacteraceae;g__Rubrobacter	0.0102005	1
75	k__Bacteria;p__Actinobacteria;c__Actinobacteria;o__Actinomycetales;f__Pseudonocardiaceae;g__Pseudonocardia	0.00872047	1			24	k__Bacteria;p__Proteobacteria;c__Betaproteobacteria;o__Burkholderiales;f__Burkholderiaceae;g__Burkholderia	0.00964197	1
90	k__Bacteria;p__Bacteroidetes;c__Sphingobacteria;o__Sphingobacteriales;f__SphingobacterialesOR;g__SphingobacterialesOR	0.00822266	1			259	k__Bacteria;p__Gemmatimonadetes;c__Gemmatimonadetes;o__Gemmatimonadales;f__Gemmatimonadaceae;g__Gemmatimonas	0.00931233	1
23	k__Bacteria;p__Proteobacteria;c__Alphaproteobacteria;o__Sphingomonadales;f__Sphingomonadaceae;g__Sphingomonas	0.00816932	1			403	k__Bacteria;p__Acidobacteria;c__Acidobacteria;o__Acidobacteriales;f__Acidobacteriaceae;g__AcidobacteriaceaeFA	0.00806703	1
133	k__Bacteria;p__Acidobacteria;c__Chloracidobacteria;o__ChloracidobacteriaCL;f__ChloracidobacteriaCL;g__ChloracidobacteriaCL	0.00720927	1			133	k__Bacteria;p__Acidobacteria;c__Chloracidobacteria;o__ChloracidobacteriaCL;f__ChloracidobacteriaCL;g__ChloracidobacteriaCL	0.00711473	1
92	k__Bacteria;p__Verrucomicrobia;c__Spartobacteria;o__Spartobacteriales;f__Spartobacteriaceae;g__MC18	0.00683592	1			701	k__Bacteria;p__Cyanobacteria;c__Oscillatoriophycideae;o__Oscillatoriales;f__Phormidiaceae;g__Phormidium	0.0068675	1
62	k__Bacteria;p__Cyanobacteria;c__Oscillatoriophycideae;o__Oscillatoriales;f__Phormidiaceae;g__Microcoleus	0.00656035	1			92	k__Bacteria;p__Verrucomicrobia;c__Spartobacteria;o__Spartobacteriales;f__Spartobacteriaceae;g__MC18	0.00657449	1
208	k__Archaea;p__Crenarchaeota;c__Thaumarchaeota;o__Nitrososphaerales;f__Nitrososphaeraceae;g__Nitrososphaera	0.00655146	1			90	k__Bacteria;p__Bacteroidetes;c__Sphingobacteria;o__Sphingobacteriales;f__SphingobacterialesOR;g__SphingobacterialesOR	0.00629063	1
403	k__Bacteria;p__Acidobacteria;c__Acidobacteria;o__Acidobacteriales;f__Acidobacteriaceae;g__AcidobacteriaceaeFA	0.00589365	1			55	k__Bacteria;p__Actinobacteria;c__Actinobacteria;o__Actinomycetales;f__Micromonosporaceae;g__Couchioplanes	0.00615328	1
235	k__Bacteria;p__Proteobacteria;c__Deltaproteobacteria;o__Myxococcales;f__Haliangiaceae;g__HaliangiaceaeFA	0.00586698	1			132	k__Bacteria;p__Actinobacteria;c__Actinobacteria;o__Rubrobacterales;f__Rubrobacteraceae;g__Rubrobacter	0.0061075	1
342	k__Bacteria;p__Acidobacteria;c__Solibacteres;o__Solibacterales;f__Solibacteraceae;g__Solibacter	0.00552029	1			75	k__Bacteria;p__Actinobacteria;c__Actinobacteria;o__Actinomycetales;f__Pseudonocardiaceae;g__Pseudonocardia	0.00608003	1
60	k__Bacteria;p__Gemmatimonadetes;c__Gemmatimonadetes;o__Gemmatimonadales;f__GemmatimonadalesOR;g__GemmatimonadalesOR	0.00533362	1			23	k__Bacteria;p__Proteobacteria;c__Alphaproteobacteria;o__Sphingomonadales;f__Sphingomonadaceae;g__Sphingomonas	0.0058969	1
390	k__Bacteria;p__Acidobacteria;c__AcidobacteriaPH;o__AcidobacteriaPH;f__AcidobacteriaPH;g__AcidobacteriaPH	0.00533362	1			43	k__Bacteria;p__Actinobacteria;c__Actinobacteria;o__Actinomycetales;f__ActinomycetalesOR;g__ActinomycetalesOR	0.00561304	1
55	k__Bacteria;p__Actinobacteria;c__Actinobacteria;o__Actinomycetales;f__Micromonosporaceae;g__Couchioplanes	0.00528028	1			121	k__Bacteria;p__Acidobacteria;c__Chloracidobacteria;o__ChloracidobacteriaCL;f__ChloracidobacteriaCL;g__ChloracidobacteriaCL	0.00547569	1
25	k__Bacteria;p__Proteobacteria;c__Betaproteobacteria;o__Burkholderiales;f__Oxalobacteraceae;g__Massilia	0.00521806	1			1222	k__Bacteria;p__Bacteroidetes;c__Sphingobacteria;o__Sphingobacteriales;f__Sphingobacteriaceae;g__SphingobacteriaceaeFA	0.00541159	1
71	k__Bacteria;p__Actinobacteria;c__Actinobacteria;o__Rubrobacterales;f__Rubrobacteraceae;g__Rubrobacter	0.00519139	1			60	k__Bacteria;p__Gemmatimonadetes;c__Gemmatimonadetes;o__Gemmatimonadales;f__GemmatimonadalesOR;g__GemmatimonadalesOR	0.00535665	1
73	k__Bacteria;p__Firmicutes;c__Bacilli;o__Bacillales;f__BacillalesOR;g__BacillalesOR	0.00517361	1			208	k__Archaea;p__Crenarchaeota;c__Thaumarchaeota;o__Nitrososphaerales;f__Nitrososphaeraceae;g__Nitrososphaera	0.0052834	1
701	k__Bacteria;p__Cyanobacteria;c__Oscillatoriophycideae;o__Oscillatoriales;f__Phormidiaceae;g__Phormidium	0.00515583	0.25			83	k__Bacteria;p__Proteobacteria;c__Betaproteobacteria;o__Rhodocyclales;f__RhodocyclalesOR;g__RhodocyclalesOR	0.00485304	1
27	k__Bacteria;p__Actinobacteria;c__Actinobacteria;o__Actinomycetales;f__Geodermatophilaceae;g__GeodermatophilaceaeFA	0.00512916	1			146	k__Bacteria;p__Proteobacteria;c__Betaproteobacteria;o__BetaproteobacteriaCL;f__BetaproteobacteriaCL;g__BetaproteobacteriaCL	0.00478894	1
693	k__Bacteria;p__Proteobacteria;c__Alphaproteobacteria;o__AlphaproteobacteriaCL;f__AlphaproteobacteriaCL;g__AlphaproteobacteriaCL	0.00498693	1			25	k__Bacteria;p__Proteobacteria;c__Betaproteobacteria;o__Burkholderiales;f__Oxalobacteraceae;g__Massilia	0.00477063	1
67	k__Bacteria;p__Actinobacteria;c__Actinobacteria;o__Actinomycetales;f__Pseudonocardiaceae;g__Amycolatopsis	0.00478248	1			244	k__Bacteria;p__Proteobacteria;c__Alphaproteobacteria;o__Sphingomonadales;f__Sphingomonadaceae;g__Kaistobacter	0.00474316	1
32	k__Bacteria;p__Proteobacteria;c__Gammaproteobacteria;o__Xanthomonadales;f__Sinobacteraceae;g__Steroidobacter	0.00457802	1			515	k__Bacteria;p__Proteobacteria;c__Alphaproteobacteria;o__AlphaproteobacteriaCL;f__AlphaproteobacteriaCL;g__AlphaproteobacteriaCL	0.00466075	1
48	k__Bacteria;p__Actinobacteria;c__Actinobacteria;o__Actinomycetales;f__Geodermatophilaceae;g__Modestobacter	0.00449802	1			180	k__Bacteria;p__Bacteroidetes;c__Sphingobacteria;o__Sphingobacteriales;f__SphingobacterialesOR;g__SphingobacterialesOR	0.00462412	1
123	k__Bacteria;p__Proteobacteria;c__Alphaproteobacteria;o__Rhodospirillales;f__Rhodospirillaceae;g__RhodospirillaceaeFA	0.00443579	1			48	k__Bacteria;p__Actinobacteria;c__Actinobacteria;o__Actinomycetales;f__Geodermatophilaceae;g__Modestobacter	0.00460581	1
259	k__Bacteria;p__Gemmatimonadetes;c__Gemmatimonadetes;o__Gemmatimonadales;f__Gemmatimonadaceae;g__Gemmatimonas	0.00438246	1			32	k__Bacteria;p__Proteobacteria;c__Gammaproteobacteria;o__Xanthomonadales;f__Sinobacteraceae;g__Steroidobacter	0.00454171	1
82	k__Bacteria;p__Actinobacteria;c__Actinobacteria;o__Solirubrobacterales;f__Solirubrobacteraceae;g__Solirubrobacter	0.00432023	1			274	k__Bacteria;p__Actinobacteria;c__Actinobacteria;o__Actinomycetales;f__Micromonosporaceae;g__Actinoplanes	0.00448677	1
44	k__Bacteria;p__Acidobacteria;c__Solibacteres;o__Solibacterales;f__Solibacteraceae;g__Solibacter	0.00430245	1			65	k__Archaea;p__Crenarchaeota;c__Thaumarchaeota;o__Nitrososphaerales;f__Nitrososphaeraceae;g__Nitrososphaera	0.0044593	1
146	k__Bacteria;p__Proteobacteria;c__Betaproteobacteria;o__BetaproteobacteriaCL;f__BetaproteobacteriaCL;g__BetaproteobacteriaCL	0.00424023	1			235	k__Bacteria;p__Proteobacteria;c__Deltaproteobacteria;o__Myxococcales;f__Haliangiaceae;g__HaliangiaceaeFA	0.00444099	1
600	k__Bacteria;p__Acidobacteria;c__Solibacteres;o__Solibacterales;f__Solibacteraceae;g__Solibacter	0.00411578	1			359	k__Bacteria;p__Actinobacteria;c__Actinobacteria;o__ActinobacteriaCL;f__ActinobacteriaCL;g__ActinobacteriaCL	0.00428532	0.5
192	k__Bacteria;p__Acidobacteria;c__Chloracidobacteria;o__ChloracidobacteriaCL;f__ChloracidobacteriaCL;g__ChloracidobacteriaCL	0.00406244	1			251	k__Bacteria;p__Bacteroidetes;c__Sphingobacteria;o__Sphingobacteriales;f__SphingobacterialesOR;g__SphingobacterialesOR	0.0042487	1
86	k__Bacteria;p__Proteobacteria;c__Betaproteobacteria;o__Burkholderiales;f__Oxalobacteraceae;g__Herminiimonas	0.00402688	1			390	k__Bacteria;p__Acidobacteria;c__AcidobacteriaPH;o__AcidobacteriaPH;f__AcidobacteriaPH;g__AcidobacteriaPH	0.00417544	1
113	k__Bacteria;p__Bacteroidetes;c__Sphingobacteria;o__Sphingobacteriales;f__SphingobacterialesOR;g__SphingobacterialesOR	0.00402688	1			95	k__Bacteria;p__Proteobacteria;c__Alphaproteobacteria;o__Rhizobiales;f__Methylobacteriaceae;g__Methylobacterium	0.00401062	1
312	k__Bacteria;p__Actinobacteria;c__Actinobacteria;o__Solirubrobacterales;f__SolirubrobacteralesOR;g__SolirubrobacteralesOR	0.00398243	1			27	k__Bacteria;p__Actinobacteria;c__Actinobacteria;o__Actinomycetales;f__Geodermatophilaceae;g__GeodermatophilaceaeFA	0.00389159	1
934	k__Bacteria;p__Cyanobacteria	0.00398243	1			82	k__Bacteria;p__Actinobacteria;c__Actinobacteria;o__Solirubrobacterales;f__Solirubrobacteraceae;g__Solirubrobacter	0.00386412	1
510	k__Bacteria;p__Bacteroidetes;c__Sphingobacteria;o__Sphingobacteriales;f__SphingobacterialesOR;g__SphingobacterialesOR	0.00390243	1			123	k__Bacteria;p__Proteobacteria;c__Alphaproteobacteria;o__Rhodospirillales;f__Rhodospirillaceae;g__RhodospirillaceaeFA	0.00386412	1
247	k__Bacteria;p__Acidobacteria;c__Chloracidobacteria;o__ChloracidobacteriaCL;f__ChloracidobacteriaCL;g__ChloracidobacteriaCL	0.00382243	1			837	k__Bacteria;p__Acidobacteria;c__Solibacteres;o__Solibacterales;f__Solibacteraceae;g__Solibacter	0.0038458	1
515	k__Bacteria;p__Proteobacteria;c__Alphaproteobacteria;o__AlphaproteobacteriaCL;f__AlphaproteobacteriaCL;g__AlphaproteobacteriaCL	0.00380465	1			113	k__Bacteria;p__Bacteroidetes;c__Sphingobacteria;o__Sphingobacteriales;f__SphingobacterialesOR;g__SphingobacterialesOR	0.00377255	1
83	k__Bacteria;p__Proteobacteria;c__Betaproteobacteria;o__Rhodocyclales;f__RhodocyclalesOR;g__RhodocyclalesOR	0.00378687	1			29	k__Bacteria;p__Firmicutes;c__Bacilli;o__Bacillales;f__Planococcaceae;g__Paenisporosarcina	0.00371761	1
776	k__Bacteria;p__Cyanobacteria;c__Oscillatoriophycideae;o__Oscillatoriales;f__Phormidiaceae;g__Phormidium	0.00376909	0.25			49	k__Bacteria;p__Actinobacteria;c__Actinobacteria;o__Actinomycetales;f__Mycobacteriaceae;g__Mycobacterium	0.00360773	1
849	k__Bacteria;p__WPS_2;c__WPS_2PH;o__WPS_2PH;f__WPS_2PH;g__WPS_2PH	0.00374242	1			458	k__Archaea;p__Crenarchaeota;c__Thaumarchaeota;o__Nitrososphaerales;f__Nitrososphaeraceae;g__Nitrososphaera	0.00353447	1
26	k__Bacteria;p__Actinobacteria;c__Actinobacteria;o__Actinomycetales;f__Micrococcaceae;g__MicrococcaceaeFA	0.00373353	1			682	k__Bacteria;p__Acidobacteria;c__AcidobacteriaPH;o__AcidobacteriaPH;f__AcidobacteriaPH;g__AcidobacteriaPH	0.00349785	1
251	k__Bacteria;p__Bacteroidetes;c__Sphingobacteria;o__Sphingobacteriales;f__SphingobacterialesOR;g__SphingobacterialesOR	0.00371575	1			26	k__Bacteria;p__Actinobacteria;c__Actinobacteria;o__Actinomycetales;f__Micrococcaceae;g__MicrococcaceaeFA	0.00344291	1
222	k__Bacteria;p__Bacteroidetes;c__Sphingobacteria;o__Sphingobacteriales;f__SphingobacterialesOR;g__SphingobacterialesOR	0.00349352	1			510	k__Bacteria;p__Bacteroidetes;c__Sphingobacteria;o__Sphingobacteriales;f__SphingobacterialesOR;g__SphingobacterialesOR	0.00325977	1
283	k__Bacteria;p__Acidobacteria;c__Chloracidobacteria;o__ChloracidobacteriaCL;f__ChloracidobacteriaCL;g__ChloracidobacteriaCL	0.00341352	1			67	k__Bacteria;p__Actinobacteria;c__Actinobacteria;o__Actinomycetales;f__Pseudonocardiaceae;g__Amycolatopsis	0.00325062	1
244	k__Bacteria;p__Proteobacteria;c__Alphaproteobacteria;o__Sphingomonadales;f__Sphingomonadaceae;g__Kaistobacter	0.00320906	1			192	k__Bacteria;p__Acidobacteria;c__Chloracidobacteria;o__ChloracidobacteriaCL;f__ChloracidobacteriaCL;g__ChloracidobacteriaCL	0.00319568	1
49	k__Bacteria;p__Actinobacteria;c__Actinobacteria;o__Actinomycetales;f__Mycobacteriaceae;g__Mycobacterium	0.00320017	1			302	k__Bacteria;p__Proteobacteria;c__Deltaproteobacteria;o__Entotheonellales;f__Entotheonellaceae;g__Entotheonella	0.00317736	1
129	k__Bacteria;p__Bacteroidetes;c__Sphingobacteria;o__Sphingobacteriales;f__SphingobacterialesOR;g__SphingobacterialesOR	0.00319128	1			409	k__Bacteria;p__Gemmatimonadetes;c__Gemmatimonadetes;o__Gemmatimonadales;f__Gemmatimonadaceae;g__GemmatimonadaceaeFA	0.00314989	1
274	k__Bacteria;p__Actinobacteria;c__Actinobacteria;o__Actinomycetales;f__Micromonosporaceae;g__Actinoplanes	0.00316461	1			262	k__Bacteria;p__Verrucomicrobia;c__Verrucomicrobiae;o__Verrucomicrobiales;f__VerrucomicrobialesOR;g__VerrucomicrobialesOR	0.00314074	1
180	k__Bacteria;p__Bacteroidetes;c__Sphingobacteria;o__Sphingobacteriales;f__SphingobacterialesOR;g__SphingobacterialesOR	0.00312906	1			59	k__Bacteria;p__Proteobacteria;c__Betaproteobacteria;o__Burkholderiales;f__Comamonadaceae;g__Ramlibacter	0.00312242	1
9	k__Bacteria;p__Proteobacteria;c__Alphaproteobacteria;o__Rhizobiales;f__Bradyrhizobiaceae;g__Balneimonas	0.00312017	1			162	k__Bacteria;p__Proteobacteria;c__Alphaproteobacteria;o__Caulobacterales;f__Caulobacteraceae;g__Phenylobacterium	0.0030858	1
579	k__Bacteria;p__Acidobacteria;c__AcidobacteriaPH;o__AcidobacteriaPH;f__AcidobacteriaPH;g__AcidobacteriaPH	0.00312017	1			315	k__Bacteria;p__Acidobacteria;c__Chloracidobacteria;o__ChloracidobacteriaCL;f__ChloracidobacteriaCL;g__ChloracidobacteriaCL	0.00304917	1
95	k__Bacteria;p__Proteobacteria;c__Alphaproteobacteria;o__Rhizobiales;f__Methylobacteriaceae;g__Methylobacterium	0.00296905	1			342	k__Bacteria;p__Acidobacteria;c__Solibacteres;o__Solibacterales;f__Solibacteraceae;g__Solibacter	0.00304917	1
28	k__Bacteria;p__Proteobacteria;c__Deltaproteobacteria;o__Myxococcales;f__Cystobacteraceae;g__Archangium	0.00296016	1			600	k__Bacteria;p__Acidobacteria;c__Solibacteres;o__Solibacterales;f__Solibacteraceae;g__Solibacter	0.0030217	1
111	k__Bacteria;p__Proteobacteria;c__Gammaproteobacteria;o__Xanthomonadales;f__Sinobacteraceae;g__SinobacteraceaeFA	0.00295127	0.75			44	k__Bacteria;p__Acidobacteria;c__Solibacteres;o__Solibacterales;f__Solibacteraceae;g__Solibacter	0.00298507	1
119	k__Bacteria;p__Verrucomicrobia;c__Spartobacteria;o__Spartobacteriales;f__Spartobacteriaceae;g__MC18	0.00291571	1			28	k__Bacteria;p__Proteobacteria;c__Deltaproteobacteria;o__Myxococcales;f__Cystobacteraceae;g__Archangium	0.00290266	1
59	k__Bacteria;p__Proteobacteria;c__Betaproteobacteria;o__Burkholderiales;f__Comamonadaceae;g__Ramlibacter	0.00289793	1			249	k__Bacteria;p__Nitrospirae;c__Nitrospira;o__Nitrospirales;f__Nitrospiraceae;g__Nitrospira	0.00285688	1
170	k__Bacteria;p__Actinobacteria;c__Actinobacteria;o__Actinomycetales;f__Micromonosporaceae;g__Actinoplanes	0.00288904	1			102	k__Bacteria;p__Actinobacteria;c__Actinobacteria;o__Actinomycetales;f__Nocardioidaceae;g__Kribbella	0.00280194	1
350	k__Bacteria;p__Verrucomicrobia;c__Spartobacteria;o__Spartobacteriales;f__Spartobacteriaceae;g__MC18	0.00286237	1			170	k__Bacteria;p__Actinobacteria;c__Actinobacteria;o__Actinomycetales;f__Micromonosporaceae;g__Actinoplanes	0.00275616	1
1156	k__Bacteria;p__Acidobacteria;c__AcidobacteriaPH;o__AcidobacteriaPH;f__AcidobacteriaPH;g__AcidobacteriaPH	0.00281793	0.75			270	k__Bacteria;p__Acidobacteria;c__Acidobacteria;o__Acidobacteriales;f__AcidobacterialesOR;g__AcidobacterialesOR	0.00273784	1
428	k__Bacteria;p__Gemmatimonadetes;c__Gemmatimonadetes;o__Gemmatimonadales;f__Gemmatimonadaceae;g__GemmatimonadaceaeFA	0.00273792	1			629	k__Bacteria;p__Verrucomicrobia;c__Verrucomicrobiae;o__Verrucomicrobiales;f__VerrucomicrobialesOR;g__VerrucomicrobialesOR	0.00271953	1
134	k__Bacteria;p__Actinobacteria;c__Actinobacteria;o__Actinomycetales;f__Pseudonocardiaceae;g__Actinomycetospora	0.00271126	1			194	k__Bacteria;p__Proteobacteria;c__Gammaproteobacteria;o__Xanthomonadales;f__Sinobacteraceae;g__SinobacteraceaeFA	0.00270122	1
409	k__Bacteria;p__Gemmatimonadetes;c__Gemmatimonadetes;o__Gemmatimonadales;f__Gemmatimonadaceae;g__GemmatimonadaceaeFA	0.00270237	1			283	k__Bacteria;p__Acidobacteria;c__Chloracidobacteria;o__ChloracidobacteriaCL;f__ChloracidobacteriaCL;g__ChloracidobacteriaCL	0.00270122	1
24	k__Bacteria;p__Proteobacteria;c__Betaproteobacteria;o__Burkholderiales;f__Burkholderiaceae;g__Burkholderia	0.00256014	1			222	k__Bacteria;p__Bacteroidetes;c__Sphingobacteria;o__Sphingobacteriales;f__SphingobacterialesOR;g__SphingobacterialesOR	0.00261881	1
837	k__Bacteria;p__Acidobacteria;c__Solibacteres;o__Solibacterales;f__Solibacteraceae;g__Solibacter	0.00249791	1			335	k__Bacteria;p__Actinobacteria;c__Actinobacteria;o__MC47;f__MC47OR;g__MC47OR	0.00257302	1
185	k__Bacteria;p__Bacteroidetes;c__Sphingobacteria;o__Sphingobacteriales;f__SphingobacterialesOR;g__SphingobacterialesOR	0.00243569	1			350	k__Bacteria;p__Verrucomicrobia;c__Spartobacteria;o__Spartobacteriales;f__Spartobacteriaceae;g__MC18	0.0025364	1
12	k__Bacteria;p__Proteobacteria;c__Gammaproteobacteria;o__Xanthomonadales;f__Xanthomonadaceae;g__Stenotrophomonas	0.0024268	0.5			9	k__Bacteria;p__Proteobacteria;c__Alphaproteobacteria;o__Rhizobiales;f__Bradyrhizobiaceae;g__Balneimonas	0.00246314	1
17	k__Bacteria;p__Actinobacteria;c__Actinobacteria;o__Actinomycetales;f__Pseudonocardiaceae;g__Pseudonocardia	0.0024268	1			166	k__Bacteria;p__Acidobacteria;c__Acidobacteria;o__Acidobacteriales;f__AcidobacterialesOR;g__AcidobacterialesOR	0.00235326	1
2016	k__Bacteria;p__Acidobacteria;c__Sva0725;o__Sva0725;f__Sva0725OR;g__Sva0725OR	0.00241791	1			881	k__Bacteria;p__Bacteroidetes;c__Sphingobacteria;o__Sphingobacteriales;f__SphingobacterialesOR;g__SphingobacterialesOR	0.00235326	1
525	k__Bacteria;p__Cyanobacteria;c__Oscillatoriophycideae;o__Oscillatoriales;f__Phormidiaceae;g__Phormidium	0.00240902	1			585	k__Bacteria;p__Verrucomicrobia;c__Spartobacteria;o__Spartobacteriales;f__Spartobacteriaceae;g__MC18	0.00229832	1
793	k__Bacteria;p__Acidobacteria;c__Chloracidobacteria;o__ChloracidobacteriaCL;f__ChloracidobacteriaCL;g__ChloracidobacteriaCL	0.00240902	1			2056	k__Bacteria;p__Chloroflexi;c__Ktedonobacteria;o__KtedonobacteriaCL;f__KtedonobacteriaCL;g__KtedonobacteriaCL	0.00222507	0.75
808	k__Bacteria;p__WPS_2;c__WPS_2PH;o__WPS_2PH;f__WPS_2PH;g__WPS_2PH	0.00231123	1			667	k__Bacteria;p__Acidobacteria;c__Chloracidobacteria;o__ChloracidobacteriaCL;f__ChloracidobacteriaCL;g__ChloracidobacteriaCL	0.00220676	0.75
385	k__Bacteria;p__Actinobacteria;c__Actinobacteria;o__Rubrobacterales;f__Rubrobacteraceae;g__Rubrobacter	0.00229346	1			232	k__Bacteria;p__Acidobacteria;c__Chloracidobacteria;o__ChloracidobacteriaCL;f__ChloracidobacteriaCL;g__ChloracidobacteriaCL	0.00218844	1
1599	k__Bacteria;p__Proteobacteria;c__Gammaproteobacteria;o__Xanthomonadales;f__Xanthomonadaceae;g__XanthomonadaceaeFA	0.0022579	1			695	k__Bacteria;p__Bacteroidetes;c__Flavobacteria;o__Flavobacteriales;f__Flavobacteriaceae;g__Flavobacterium	0.00218844	0.5
194	k__Bacteria;p__Proteobacteria;c__Gammaproteobacteria;o__Xanthomonadales;f__Sinobacteraceae;g__SinobacteraceaeFA	0.00224901	1			312	k__Bacteria;p__Actinobacteria;c__Actinobacteria;o__Solirubrobacterales;f__SolirubrobacteralesOR;g__SolirubrobacteralesOR	0.00217929	1
132	k__Bacteria;p__Actinobacteria;c__Actinobacteria;o__Rubrobacterales;f__Rubrobacteraceae;g__Rubrobacter	0.00224012	1			191	k__Bacteria;p__Proteobacteria;c__Betaproteobacteria;o__Rhodocyclales;f__RhodocyclalesOR;g__RhodocyclalesOR	0.00215182	1
7	k__Bacteria;p__Firmicutes;c__Bacilli;o__Bacillales;f__Bacillaceae;g__Bacillus	0.00221345	1			889	k__Bacteria;p__Bacteroidetes;c__Sphingobacteria;o__Sphingobacteriales;f__Sphingobacteriaceae;g__SphingobacteriaceaeFA	0.00214266	1
121	k__Bacteria;p__Acidobacteria;c__Chloracidobacteria;o__ChloracidobacteriaCL;f__ChloracidobacteriaCL;g__ChloracidobacteriaCL	0.00215123	1			129	k__Bacteria;p__Bacteroidetes;c__Sphingobacteria;o__Sphingobacteriales;f__SphingobacterialesOR;g__SphingobacterialesOR	0.00212435	1
1292	k__Bacteria;p__Acidobacteria;c__Solibacteres;o__Solibacterales;f__Solibacteraceae;g__Solibacter	0.00212456	1			190	k__Bacteria;p__Bacteroidetes;c__Sphingobacteria;o__Sphingobacteriales;f__Flexibacteraceae;g__Hymenobacter	0.00207856	0.75
102	k__Bacteria;p__Actinobacteria;c__Actinobacteria;o__Actinomycetales;f__Nocardioidaceae;g__Kribbella	0.00211567	1			247	k__Bacteria;p__Acidobacteria;c__Chloracidobacteria;o__ChloracidobacteriaCL;f__ChloracidobacteriaCL;g__ChloracidobacteriaCL	0.00206025	1
162	k__Bacteria;p__Proteobacteria;c__Alphaproteobacteria;o__Caulobacterales;f__Caulobacteraceae;g__Phenylobacterium	0.00211567	1			250	k__Bacteria;p__Verrucomicrobia;c__Opitutae;o__Opitutales;f__Opitutaceae;g__Opitutus	0.001987	1
500	k__Bacteria;p__Acidobacteria;c__Solibacteres;o__Solibacterales;f__Solibacteraceae;g__Solibacter	0.00210678	1			476	k__Bacteria;p__Nitrospirae;c__Nitrospira;o__Nitrospirales;f__Nitrospiraceae;g__Nitrospira	0.00196868	1
585	k__Bacteria;p__Verrucomicrobia;c__Spartobacteria;o__Spartobacteriales;f__Spartobacteriaceae;g__MC18	0.00208011	1			7	k__Bacteria;p__Firmicutes;c__Bacilli;o__Bacillales;f__Bacillaceae;g__Bacillus	0.00195953	1
166	k__Bacteria;p__Acidobacteria;c__Acidobacteria;o__Acidobacteriales;f__AcidobacterialesOR;g__AcidobacterialesOR	0.00207122	1			385	k__Bacteria;p__Actinobacteria;c__Actinobacteria;o__Rubrobacterales;f__Rubrobacteraceae;g__Rubrobacter	0.00195953	1
168	k__Bacteria;p__Actinobacteria;c__Actinobacteria;o__Solirubrobacterales;f__SolirubrobacteralesOR;g__SolirubrobacteralesOR	0.00206233	1			2168	k__Bacteria;p__Bacteroidetes;c__Sphingobacteria;o__Sphingobacteriales;f__Sphingobacteriaceae;g__Pedobacter	0.0019229	0.75
458	k__Archaea;p__Crenarchaeota;c__Thaumarchaeota;o__Nitrososphaerales;f__Nitrososphaeraceae;g__Nitrososphaera	0.00204455	0.75			428	k__Bacteria;p__Gemmatimonadetes;c__Gemmatimonadetes;o__Gemmatimonadales;f__Gemmatimonadaceae;g__GemmatimonadaceaeFA	0.00191374	1
476	k__Bacteria;p__Nitrospirae;c__Nitrospira;o__Nitrospirales;f__Nitrospiraceae;g__Nitrospira	0.00204455	1			89	k__Bacteria;p__Proteobacteria;c__Betaproteobacteria;o__Burkholderiales;f__Comamonadaceae;g__Variovorax	0.00189543	0.5
29	k__Bacteria;p__Firmicutes;c__Bacilli;o__Bacillales;f__Planococcaceae;g__Paenisporosarcina	0.00203566	1			500	k__Bacteria;p__Acidobacteria;c__Solibacteres;o__Solibacterales;f__Solibacteraceae;g__Solibacter	0.00189543	1
270	k__Bacteria;p__Acidobacteria;c__Acidobacteria;o__Acidobacteriales;f__AcidobacterialesOR;g__AcidobacterialesOR	0.00203566	1			2446	k__Bacteria;p__Acidobacteria;c__Acidobacteria;o__Acidobacteriales;f__Acidobacteriaceae;g__AcidobacteriaceaeFA	0.00188627	1
1458	k__Bacteria;p__Gemmatimonadetes;c__Gemmatimonadetes;o__Gemmatimonadales;f__Gemmatimonadaceae;g__GemmatimonadaceaeFA	0.00203566	1			623	k__Bacteria;p__Bacteroidetes;c__Sphingobacteria;o__Sphingobacteriales;f__Sphingobacteriaceae;g__SphingobacteriaceaeFA	0.00186796	1
448	k__Bacteria;p__Actinobacteria;c__Actinobacteria;o__MC47;f__MC47OR;g__MC47OR	0.00202677	1			185	k__Bacteria;p__Bacteroidetes;c__Sphingobacteria;o__Sphingobacteriales;f__SphingobacterialesOR;g__SphingobacterialesOR	0.0018588	1
1542	k__Bacteria;p__Chloroflexi;c__Ktedonobacteria;o__KtedonobacteriaCL;f__KtedonobacteriaCL;g__KtedonobacteriaCL	0.002009	1			536	k__Bacteria;p__Proteobacteria;c__Betaproteobacteria;o__BetaproteobacteriaCL;f__BetaproteobacteriaCL;g__BetaproteobacteriaCL	0.0018588	1
529	k__Bacteria;p__Actinobacteria;c__Actinobacteria;o__Actinomycetales;f__Nocardioidaceae;g__NocardioidaceaeFA	0.00193788	1			17	k__Bacteria;p__Actinobacteria;c__Actinobacteria;o__Actinomycetales;f__Pseudonocardiaceae;g__Pseudonocardia	0.00184965	1
669	k__Bacteria;p__Actinobacteria;c__Actinobacteria;o__Actinomycetales;f__Micromonosporaceae;g__Dactylosporangium	0.00187566	1			21	k__Bacteria;p__Proteobacteria;c__Gammaproteobacteria;o__Pseudomonadales;f__Pseudomonadaceae;g__Pseudomonas	0.00184965	1
613	k__Bacteria;p__Acidobacteria;c__Acidobacteria;o__Acidobacteriales;f__Acidobacteriaceae;g__AcidobacteriaceaeFA	0.00185788	1			326	k__Bacteria;p__Acidobacteria;c__Solibacteres;o__Solibacterales;f__Solibacteraceae;g__Solibacter	0.00184049	1
1440	k__Bacteria;p__Acidobacteria;c__Solibacteres;o__Solibacterales;f__Solibacteraceae;g__Solibacter	0.0018401	1			189	k__Bacteria;p__Proteobacteria;c__Deltaproteobacteria;o__Syntrophobacterales;f__Syntrophobacteraceae;g__SyntrophobacteraceaeFA	0.00182218	1
1550	k__Bacteria;p__Cyanobacteria	0.00183121	0.25			273	k__Bacteria;p__Chloroflexi;c__SOGA31;o__SOGA31CL;f__SOGA31CL;g__SOGA31CL	0.00179471	1
745	k__Bacteria;p__Acidobacteria;c__AcidobacteriaPH;o__AcidobacteriaPH;f__AcidobacteriaPH;g__AcidobacteriaPH	0.00182232	1			448	k__Bacteria;p__Actinobacteria;c__Actinobacteria;o__MC47;f__MC47OR;g__MC47OR	0.00179471	1
1673	k__Bacteria;p__Acidobacteria;c__AcidobacteriaPH;o__AcidobacteriaPH;f__AcidobacteriaPH;g__AcidobacteriaPH	0.00182232	0.25			363	k__Bacteria;p__Verrucomicrobia;c__Spartobacteria;o__Spartobacteriales;f__Spartobacteriaceae;g__Chthoniobacter	0.00175808	1
603	k__Bacteria;p__Proteobacteria;c__Betaproteobacteria;o__Burkholderiales;f__Burkholderiaceae;g__Burkholderia	0.00178676	1			70	k__Bacteria;p__Proteobacteria;c__Alphaproteobacteria;o__Rhodospirillales;f__Rhodospirillaceae;g__Skermanella	0.00173061	1
249	k__Bacteria;p__Nitrospirae;c__Nitrospira;o__Nitrospirales;f__Nitrospiraceae;g__Nitrospira	0.00177787	1			134	k__Bacteria;p__Actinobacteria;c__Actinobacteria;o__Actinomycetales;f__Pseudonocardiaceae;g__Actinomycetospora	0.00172145	1
877	k__Bacteria;p__Acidobacteria;c__Chloracidobacteria;o__ChloracidobacteriaCL;f__ChloracidobacteriaCL;g__ChloracidobacteriaCL	0.00177787	0.75			175	k__Archaea;p__Crenarchaeota;c__Thaumarchaeota;o__Nitrososphaerales;f__Nitrososphaeraceae;g__Nitrososphaera	0.00172145	1
70	k__Bacteria;p__Proteobacteria;c__Alphaproteobacteria;o__Rhodospirillales;f__Rhodospirillaceae;g__Skermanella	0.00176898	1			278	k__Bacteria;p__Acidobacteria;c__Acidobacteria;o__Acidobacteriales;f__Acidobacteriaceae;g__AcidobacteriaceaeFA	0.0017123	1
332	k__Bacteria;p__Bacteroidetes;c__Sphingobacteria;o__Sphingobacteriales;f__SphingobacterialesOR;g__SphingobacterialesOR	0.00174232	1			645	k__Bacteria;p__Bacteroidetes;c__Sphingobacteria;o__Sphingobacteriales;f__SphingobacterialesOR;g__SphingobacterialesOR	0.00168483	1
308	k__Bacteria;p__Actinobacteria;c__Actinobacteria;o__Solirubrobacterales;f__SolirubrobacteralesOR;g__SolirubrobacteralesOR	0.00173343	1			111	k__Bacteria;p__Proteobacteria;c__Gammaproteobacteria;o__Xanthomonadales;f__Sinobacteraceae;g__SinobacteraceaeFA	0.00167567	1
326	k__Bacteria;p__Acidobacteria;c__Solibacteres;o__Solibacterales;f__Solibacteraceae;g__Solibacter	0.00171565	1			307	k__Bacteria;p__Proteobacteria;c__Deltaproteobacteria;o__Myxococcales;f__Cystobacteraceae;g__Cystobacter	0.00166651	0.5
1570	k__Bacteria;p__Acidobacteria;c__Acidobacteria;o__Acidobacteriales;f__Acidobacteriaceae;g__AcidobacteriaceaeFA	0.00171565	1			613	k__Bacteria;p__Acidobacteria;c__Acidobacteria;o__Acidobacteriales;f__Acidobacteriaceae;g__AcidobacteriaceaeFA	0.00166651	1
388	k__Bacteria;p__Proteobacteria;c__Alphaproteobacteria;o__Rhizobiales;f__RhizobialesOR;g__RhizobialesOR	0.00170676	1			693	k__Bacteria;p__Proteobacteria;c__Alphaproteobacteria;o__AlphaproteobacteriaCL;f__AlphaproteobacteriaCL;g__AlphaproteobacteriaCL	0.00166651	1
855	k__Bacteria;p__Proteobacteria;c__Alphaproteobacteria;o__Rhizobiales;f__RhizobialesOR;g__RhizobialesOR	0.00168898	1			248	k__Bacteria;p__Bacteroidetes;c__Sphingobacteria;o__Sphingobacteriales;f__SphingobacterialesOR;g__SphingobacterialesOR	0.0016482	1
383	k__Bacteria;p__Actinobacteria;c__Actinobacteria;o__MC47;f__MC47OR;g__MC47OR	0.00168009	1			658	k__Bacteria;p__Actinobacteria;c__Actinobacteria;o__Actinomycetales;f__Micromonosporaceae;g__MicromonosporaceaeFA	0.00163904	1
1641	k__Bacteria;p__Acidobacteria;c__Acidobacteria;o__Acidobacteriales;f__Acidobacteriaceae;g__AcidobacteriaceaeFA	0.0016712	0.75			697	k__Bacteria;p__Proteobacteria;c__Alphaproteobacteria;o__Rhizobiales;f__Hyphomicrobiaceae;g__Rhodoplanes	0.00163904	1
859	k__Bacteria	0.00166231	0.25			760	k__Bacteria;p__Proteobacteria;c__Alphaproteobacteria;o__AlphaproteobacteriaCL;f__AlphaproteobacteriaCL;g__AlphaproteobacteriaCL	0.00161157	1
116	k__Bacteria;p__SC4;c__SC4PH;o__SC4PH;f__SC4PH;g__SC4PH	0.00165342	1			1022	k__Bacteria;p__Bacteroidetes;c__Sphingobacteria;o__Sphingobacteriales;f__SphingobacterialesOR;g__SphingobacterialesOR	0.00161157	1
61	k__Bacteria;p__Actinobacteria;c__Actinobacteria;o__Actinomycetales;f__Streptomycetaceae;g__Streptomyces	0.00163564	0.75			579	k__Bacteria;p__Acidobacteria;c__AcidobacteriaPH;o__AcidobacteriaPH;f__AcidobacteriaPH;g__AcidobacteriaPH	0.00159326	1
889	k__Bacteria;p__Bacteroidetes;c__Sphingobacteria;o__Sphingobacteriales;f__Sphingobacteriaceae;g__SphingobacteriaceaeFA	0.00163564	0.75			1044	k__Bacteria;p__Planctomycetes;c__Phycisphaerae;o__PhycisphaeraeCL;f__PhycisphaeraeCL;g__PhycisphaeraeCL	0.00159326	1
882	k__Bacteria;p__Acidobacteria;c__Solibacteres;o__Solibacterales;f__Solibacteraceae;g__Solibacter	0.00160897	1			187	k__Bacteria;p__CCM11b;c__CCM11bPH;o__CCM11bPH;f__CCM11bPH;g__CCM11bPH	0.00155663	0.75
4	k__Bacteria;p__Proteobacteria;c__Gammaproteobacteria;o__Enterobacteriales;f__Enterobacteriaceae;g__Leclercia	0.00157342	1			565	k__Bacteria;p__Nitrospirae;c__Nitrospira;o__Nitrospirales;f__Nitrospiraceae;g__Nitrospira	0.00153832	1
1087	k__Bacteria;p__Acidobacteria;c__Solibacteres;o__Solibacterales;f__Solibacteraceae;g__Solibacter	0.00157342	1			388	k__Bacteria;p__Proteobacteria;c__Alphaproteobacteria;o__Rhizobiales;f__RhizobialesOR;g__RhizobialesOR	0.00152001	1
499	k__Bacteria;p__Bacteroidetes;c__Sphingobacteria;o__Sphingobacteriales;f__SphingobacterialesOR;g__SphingobacterialesOR	0.00153786	1			552	k__Bacteria;p__Bacteroidetes;c__Sphingobacteria;o__Sphingobacteriales;f__SphingobacterialesOR;g__SphingobacterialesOR	0.00151085	1
179	k__Bacteria;p__Proteobacteria;c__Alphaproteobacteria;o__Rhizobiales;f__Hyphomicrobiaceae;g__Rhodoplanes	0.00151119	1			1146	k__Bacteria;p__Acidobacteria;c__Solibacteres;o__Solibacterales;f__Solibacteraceae;g__Solibacter	0.00151085	1
629	k__Bacteria;p__Verrucomicrobia;c__Verrucomicrobiae;o__Verrucomicrobiales;f__VerrucomicrobialesOR;g__VerrucomicrobialesOR	0.00151119	1			86	k__Bacteria;p__Proteobacteria;c__Betaproteobacteria;o__Burkholderiales;f__Oxalobacteraceae;g__Herminiimonas	0.00148338	1
199	k__Bacteria;p__Actinobacteria;c__Actinobacteria;o__Actinomycetales;f__Micromonosporaceae;g__Virgisporangium	0.00149341	1			199	k__Bacteria;p__Actinobacteria;c__Actinobacteria;o__Actinomycetales;f__Micromonosporaceae;g__Virgisporangium	0.00147422	1
2342	k__Bacteria;p__Acidobacteria;c__Solibacteres;o__Solibacterales;f__Solibacteraceae;g__Solibacter	0.00149341	1			41	k__Bacteria;p__Actinobacteria;c__Actinobacteria;o__Actinomycetales;f__Actinosynnemataceae	0.00146507	1
248	k__Bacteria;p__Bacteroidetes;c__Sphingobacteria;o__Sphingobacteriales;f__SphingobacterialesOR;g__SphingobacterialesOR	0.00146674	1			952	k__Bacteria;p__Verrucomicrobia;c__Spartobacteria;o__Spartobacteriales;f__Spartobacteriaceae;g__MC18	0.00146507	1
402	k__Bacteria;p__Proteobacteria;c__Betaproteobacteria;o__Rhodocyclales;f__RhodocyclalesOR;g__RhodocyclalesOR	0.00146674	1			116	k__Bacteria;p__SC4;c__SC4PH;o__SC4PH;f__SC4PH;g__SC4PH	0.00144675	1
191	k__Bacteria;p__Proteobacteria;c__Betaproteobacteria;o__Rhodocyclales;f__RhodocyclalesOR;g__RhodocyclalesOR	0.00145786	1			423	k__Bacteria;p__Cyanobacteria;c__Nostocophycideae;o__Nostocales;f__NostocalesOR;g__NostocalesOR	0.0014376	0.75
1612	k__Bacteria;p__Actinobacteria;c__Actinobacteria;o__Actinomycetales;f__ActinomycetalesOR;g__ActinomycetalesOR	0.00144897	1			292	k__Bacteria;p__Proteobacteria;c__Alphaproteobacteria;o__Rhizobiales;f__Hyphomicrobiaceae;g__Rhodoplanes	0.00142844	1
916	k__Bacteria;p__Chloroflexi;c__Bljii12;o__B07_WMSP1;f__FFCH4570;g__FFCH4570FA	0.00144008	1			228	k__Bacteria;p__Actinobacteria;c__Actinobacteria;o__ActinobacteriaCL;f__ActinobacteriaCL;g__ActinobacteriaCL	0.00141928	1
658	k__Bacteria;p__Actinobacteria;c__Actinobacteria;o__Actinomycetales;f__Micromonosporaceae;g__MicromonosporaceaeFA	0.0014223	1			210	k__Bacteria;p__Actinobacteria;c__Actinobacteria;o__Acidimicrobiales;f__AcidimicrobialesOR;g__AcidimicrobialesOR	0.00138266	1
565	k__Bacteria;p__Nitrospirae;c__Nitrospira;o__Nitrospirales;f__Nitrospiraceae;g__Nitrospira	0.00138674	1			402	k__Bacteria;p__Proteobacteria;c__Betaproteobacteria;o__Rhodocyclales;f__RhodocyclalesOR;g__RhodocyclalesOR	0.00138266	1
355	k__Bacteria;p__Acidobacteria;c__Acidobacteria;o__Acidobacteriales;f__AcidobacterialesOR;g__AcidobacterialesOR	0.00136896	1			529	k__Bacteria;p__Actinobacteria;c__Actinobacteria;o__Actinomycetales;f__Nocardioidaceae;g__NocardioidaceaeFA	0.00133687	1
1967	k__Bacteria;p__Bacteroidetes;c__Sphingobacteria;o__Sphingobacteriales;f__SphingobacterialesOR;g__SphingobacterialesOR	0.00136007	1			420	k__Bacteria;p__Acidobacteria;c__Solibacteres;o__Solibacterales;f__Solibacteraceae;g__Solibacter	0.00129109	1
881	k__Bacteria;p__Bacteroidetes;c__Sphingobacteria;o__Sphingobacteriales;f__SphingobacterialesOR;g__SphingobacterialesOR	0.00135118	1			784	k__Bacteria;p__Proteobacteria;c__Alphaproteobacteria;o__Rhodospirillales;f__Acetobacteraceae;g__AcetobacteraceaeFA	0.00129109	1
262	k__Bacteria;p__Verrucomicrobia;c__Verrucomicrobiae;o__Verrucomicrobiales;f__VerrucomicrobialesOR;g__VerrucomicrobialesOR	0.00134229	0.75			882	k__Bacteria;p__Acidobacteria;c__Solibacteres;o__Solibacterales;f__Solibacteraceae;g__Solibacter	0.00129109	1
2094	k__Bacteria;p__Gemmatimonadetes;c__Gemmatimonadetes;o__Gemmatimonadales;f__Gemmatimonadaceae;g__GemmatimonadaceaeFA	0.00134229	1			308	k__Bacteria;p__Actinobacteria;c__Actinobacteria;o__Solirubrobacterales;f__SolirubrobacteralesOR;g__SolirubrobacteralesOR	0.00128193	1
151	k__Bacteria;p__Bacteroidetes;c__Sphingobacteria;o__Sphingobacteriales;f__Sphingobacteriaceae;g__Pedobacter	0.0013334	1			478	k__Bacteria;p__Proteobacteria;c__Betaproteobacteria;o__Rhodocyclales;f__RhodocyclalesOR;g__RhodocyclalesOR	0.00128193	1
181	k__Bacteria;p__Actinobacteria;c__Actinobacteria;o__Actinomycetales;f__Nocardioidaceae;g__Marmoricola	0.0013334	1			218	k__Bacteria;p__Actinobacteria;c__Actinobacteria;o__Solirubrobacterales;f__Solirubrobacteraceae;g__SolirubrobacteraceaeFA	0.00127278	1
335	k__Bacteria;p__Actinobacteria;c__Actinobacteria;o__MC47;f__MC47OR;g__MC47OR	0.0013334	1			452	k__Bacteria;p__Verrucomicrobia;c__Verrucomicrobiae;o__Verrucomicrobiales;f__VerrucomicrobialesOR;g__VerrucomicrobialesOR	0.00126362	1
605	k__Bacteria;p__Cyanobacteria;c__Oscillatoriophycideae;o__Oscillatoriales;f__Phormidiaceae;g__Phormidium	0.0013334	0.25			714	k__Bacteria;p__Proteobacteria;c__Alphaproteobacteria;o__Rhodospirillales;f__Acetobacteraceae;g__Acidisoma	0.00126362	1
218	k__Bacteria;p__Actinobacteria;c__Actinobacteria;o__Solirubrobacterales;f__Solirubrobacteraceae;g__SolirubrobacteraceaeFA	0.00132452	1			736	k__Bacteria;p__Bacteroidetes;c__Sphingobacteria;o__Sphingobacteriales;f__SphingobacterialesOR;g__SphingobacterialesOR	0.00126362	1
697	k__Bacteria;p__Proteobacteria;c__Alphaproteobacteria;o__Rhizobiales;f__Hyphomicrobiaceae;g__Rhodoplanes	0.00132452	1			323	k__Bacteria;p__Bacteroidetes;c__Sphingobacteria;o__Sphingobacteriales;f__SphingobacterialesOR;g__SphingobacterialesOR	0.00124531	1
1468	k__Bacteria;p__Armatimonadetes;c__CH21;o__CH21CL;f__CH21CL;g__CH21CL	0.00132452	1			383	k__Bacteria;p__Actinobacteria;c__Actinobacteria;o__MC47;f__MC47OR;g__MC47OR	0.00124531	1
645	k__Bacteria;p__Bacteroidetes;c__Sphingobacteria;o__Sphingobacteriales;f__SphingobacterialesOR;g__SphingobacterialesOR	0.00131563	1			179	k__Bacteria;p__Proteobacteria;c__Alphaproteobacteria;o__Rhizobiales;f__Hyphomicrobiaceae;g__Rhodoplanes	0.00122699	1
41	k__Bacteria;p__Actinobacteria;c__Actinobacteria;o__Actinomycetales;f__Actinosynnemataceae	0.00128896	1			355	k__Bacteria;p__Acidobacteria;c__Acidobacteria;o__Acidobacteriales;f__AcidobacterialesOR;g__AcidobacterialesOR	0.00122699	0.75
273	k__Bacteria;p__Chloroflexi;c__SOGA31;o__SOGA31CL;f__SOGA31CL;g__SOGA31CL	0.00128896	1			1191	k__Bacteria;p__Acidobacteria;c__Chloracidobacteria;o__ChloracidobacteriaCL;f__ChloracidobacteriaCL;g__ChloracidobacteriaCL	0.00121784	1
2343	k__Bacteria;p__Acidobacteria;c__Acidobacteria;o__Acidobacteriales;f__Acidobacteriaceae;g__AcidobacteriaceaeFA	0.00128896	1			332	k__Bacteria;p__Bacteroidetes;c__Sphingobacteria;o__Sphingobacteriales;f__SphingobacterialesOR;g__SphingobacterialesOR	0.00120868	1
489	k__Bacteria;p__Actinobacteria;c__Actinobacteria;o__Actinomycetales;f__Frankiaceae;g__FrankiaceaeFA	0.00127118	1			669	k__Bacteria;p__Actinobacteria;c__Actinobacteria;o__Actinomycetales;f__Micromonosporaceae;g__Dactylosporangium	0.00120868	1
1110	k__Bacteria;p__Acidobacteria;c__Chloracidobacteria;o__ChloracidobacteriaCL;f__ChloracidobacteriaCL;g__ChloracidobacteriaCL	0.00126229	0.75			242	k__Bacteria;p__Bacteroidetes;c__Sphingobacteria;o__Sphingobacteriales;f__SphingobacterialesOR;g__SphingobacterialesOR	0.00117205	1
536	k__Bacteria;p__Proteobacteria;c__Betaproteobacteria;o__BetaproteobacteriaCL;f__BetaproteobacteriaCL;g__BetaproteobacteriaCL	0.0012534	1			609	k__Bacteria;p__Acidobacteria;c__Chloracidobacteria;o__ChloracidobacteriaCL;f__ChloracidobacteriaCL;g__ChloracidobacteriaCL	0.00117205	1
735	k__Bacteria;p__Cyanobacteria;c__Oscillatoriophycideae;o__Oscillatoriales;f__Phormidiaceae;g__Phormidium	0.00124451	0.75			1568	k__Bacteria;p__Bacteroidetes;c__Sphingobacteria;o__Sphingobacteriales;f__SphingobacterialesOR;g__SphingobacterialesOR	0.0011629	1
1061	k__Bacteria;p__Actinobacteria;c__Actinobacteria;o__Actinomycetales;f__Mycobacteriaceae;g__Mycobacterium	0.00121784	1			72	k__Archaea;p__Crenarchaeota;c__Thaumarchaeota;o__Nitrososphaerales;f__Nitrososphaeraceae;g__Nitrososphaera	0.00115374	1
2120	k__Bacteria;p__Acidobacteria;c__Chloracidobacteria;o__ChloracidobacteriaCL;f__ChloracidobacteriaCL;g__ChloracidobacteriaCL	0.00121784	1			341	k__Bacteria;p__Acidobacteria;c__Acidobacteria;o__Acidobacteriales;f__AcidobacterialesOR;g__AcidobacterialesOR	0.00115374	1
278	k__Bacteria;p__Acidobacteria;c__Acidobacteria;o__Acidobacteriales;f__Acidobacteriaceae;g__AcidobacteriaceaeFA	0.00120895	1			1364	k__Bacteria	0.00114458	0.75
315	k__Bacteria;p__Acidobacteria;c__Chloracidobacteria;o__ChloracidobacteriaCL;f__ChloracidobacteriaCL;g__ChloracidobacteriaCL	0.00120006	1			718	k__Bacteria;p__Armatimonadetes;c__CH21;o__CH21CL;f__CH21CL;g__CH21CL	0.00113543	1
736	k__Bacteria;p__Bacteroidetes;c__Sphingobacteria;o__Sphingobacteriales;f__SphingobacterialesOR;g__SphingobacterialesOR	0.00120006	1			79	k__Bacteria;p__Actinobacteria;c__Actinobacteria;o__Actinomycetales;f__Streptomycetaceae;g__Streptomyces	0.00112627	1
53	k__Bacteria;p__Bacteroidetes;c__Sphingobacteria;o__Sphingobacteriales;f__Flexibacteraceae;g__Adhaeribacter	0.00119117	1			559	k__Bacteria;p__Planctomycetes;c__Phycisphaerae;o__PhycisphaeraeCL;f__PhycisphaeraeCL;g__PhycisphaeraeCL	0.00112627	1
363	k__Bacteria;p__Verrucomicrobia;c__Spartobacteria;o__Spartobacteriales;f__Spartobacteriaceae;g__Chthoniobacter	0.00119117	1			1035	k__Bacteria;p__Bacteroidetes;c__Sphingobacteria;o__Sphingobacteriales;f__Sphingobacteriaceae;g__SphingobacteriaceaeFA	0.00112627	1
4282	k__Bacteria;p__Acidobacteria;c__Solibacteres;o__Solibacterales;f__Solibacteraceae;g__Solibacter	0.00119117	0.75			2576	k__Bacteria;p__Bacteroidetes;c__Sphingobacteria;o__Sphingobacteriales;f__SphingobacterialesOR;g__SphingobacterialesOR	0.00112627	1
232	k__Bacteria;p__Acidobacteria;c__Chloracidobacteria;o__ChloracidobacteriaCL;f__ChloracidobacteriaCL;g__ChloracidobacteriaCL	0.0011734	1			3183	k__Bacteria;p__Proteobacteria;c__Alphaproteobacteria;o__Sphingomonadales;f__Sphingomonadaceae;g__SphingomonadaceaeFA	0.00112627	0.25
798	k__Bacteria;p__Actinobacteria;c__Actinobacteria;o__Actinomycetales;f__ActinomycetalesOR;g__ActinomycetalesOR	0.0011734	1			114	k__Archaea;p__Crenarchaeota;c__Thaumarchaeota;o__Nitrososphaerales;f__Nitrososphaeraceae;g__Nitrososphaera	0.00110796	1
210	k__Bacteria;p__Actinobacteria;c__Actinobacteria;o__Acidimicrobiales;f__AcidimicrobialesOR;g__AcidimicrobialesOR	0.00115562	1			1864	k__Bacteria;p__Proteobacteria;c__Betaproteobacteria;o__BetaproteobacteriaCL;f__BetaproteobacteriaCL;g__BetaproteobacteriaCL	0.00110796	0.75
760	k__Bacteria;p__Proteobacteria;c__Alphaproteobacteria;o__AlphaproteobacteriaCL;f__AlphaproteobacteriaCL;g__AlphaproteobacteriaCL	0.00114673	1			214	k__Bacteria;p__Actinobacteria;c__Actinobacteria;o__Actinomycetales;f__Micrococcaceae;g__Arthrobacter	0.0010988	0.75
486	k__Bacteria;p__Acidobacteria;c__Chloracidobacteria;o__ChloracidobacteriaCL;f__ChloracidobacteriaCL;g__ChloracidobacteriaCL	0.00112006	0.75			499	k__Bacteria;p__Bacteroidetes;c__Sphingobacteria;o__Sphingobacteriales;f__SphingobacterialesOR;g__SphingobacterialesOR	0.00108964	1
189	k__Bacteria;p__Proteobacteria;c__Deltaproteobacteria;o__Syntrophobacterales;f__Syntrophobacteraceae;g__SyntrophobacteraceaeFA	0.00111117	1			685	k__Bacteria;p__Actinobacteria;c__Actinobacteria;o__MC47;f__MC47OR;g__MC47OR	0.00108049	1
1045	k__Bacteria;p__Verrucomicrobia;c__Spartobacteria;o__Spartobacteriales;f__Spartobacteriaceae;g__MC18	0.00111117	1			1110	k__Bacteria;p__Acidobacteria;c__Chloracidobacteria;o__ChloracidobacteriaCL;f__ChloracidobacteriaCL;g__ChloracidobacteriaCL	0.00107133	0.75
552	k__Bacteria;p__Bacteroidetes;c__Sphingobacteria;o__Sphingobacteriales;f__SphingobacterialesOR;g__SphingobacterialesOR	0.00110228	1			1599	k__Bacteria;p__Proteobacteria;c__Gammaproteobacteria;o__Xanthomonadales;f__Xanthomonadaceae;g__XanthomonadaceaeFA	0.00106217	1
1401	k__Bacteria;p__Proteobacteria;c__Alphaproteobacteria;o__Rhodospirillales;f__Acetobacteraceae;g__AcetobacteraceaeFA	0.00110228	1			181	k__Bacteria;p__Actinobacteria;c__Actinobacteria;o__Actinomycetales;f__Nocardioidaceae;g__Marmoricola	0.0010347	1
1146	k__Bacteria;p__Acidobacteria;c__Solibacteres;o__Solibacterales;f__Solibacteraceae;g__Solibacter	0.00109339	1			316	k__Bacteria;p__Verrucomicrobia;c__Spartobacteria;o__Spartobacteriales;f__Spartobacteriaceae;g__Chthoniobacter	0.0010347	1
3504	k__Bacteria;p__Bacteroidetes;c__Sphingobacteria;o__Sphingobacteriales;f__Sphingobacteriaceae;g__SphingobacteriaceaeFA	0.00109339	0.75			796	k__Bacteria;p__Bacteroidetes;c__Sphingobacteria;o__Sphingobacteriales;f__SphingobacterialesOR;g__SphingobacterialesOR	0.0010347	1
1022	k__Bacteria;p__Bacteroidetes;c__Sphingobacteria;o__Sphingobacteriales;f__SphingobacterialesOR;g__SphingobacterialesOR	0.0010845	1			290	k__Bacteria;p__Acidobacteria;c__Sva0725;o__Sva0725;f__Sva0725OR;g__Sva0725OR	0.00102555	1
1044	k__Bacteria;p__Planctomycetes;c__Phycisphaerae;o__PhycisphaeraeCL;f__PhycisphaeraeCL;g__PhycisphaeraeCL	0.00107561	1			463	k__Bacteria;p__Proteobacteria;c__Deltaproteobacteria;o__Myxococcales;f__MyxococcalesOR;g__MyxococcalesOR	0.00102555	1
714	k__Bacteria;p__Proteobacteria;c__Alphaproteobacteria;o__Rhodospirillales;f__Acetobacteraceae;g__Acidisoma	0.00106672	1			970	k__Bacteria	0.00102555	0.75
69	k__Bacteria;p__Bacteroidetes;c__Sphingobacteria;o__Sphingobacteriales;f__Flexibacteraceae;g__FlexibacteraceaeFA	0.00105783	1			253	k__Bacteria;p__Gemmatimonadetes;c__Gemmatimonadetes;o__Gemmatimonadales;f__Gemmatimonadaceae;g__GemmatimonadaceaeFA	0.00101639	1
302	k__Bacteria;p__Proteobacteria;c__Deltaproteobacteria;o__Entotheonellales;f__Entotheonellaceae;g__Entotheonella	0.00105783	1			614	k__Bacteria;p__Actinobacteria;c__Actinobacteria;o__Actinomycetales;f__Pseudonocardiaceae;g__PseudonocardiaceaeFA	0.00100723	1
612	k__Bacteria;p__Gemmatimonadetes;c__Gemmatimonadetes;o__Gemmatimonadales;f__Gemmatimonadaceae;g__GemmatimonadaceaeFA	0.00105783	1			855	k__Bacteria;p__Proteobacteria;c__Alphaproteobacteria;o__Rhizobiales;f__RhizobialesOR;g__RhizobialesOR	0.00100723	1
135	k__Bacteria;p__Actinobacteria;c__Actinobacteria;o__Solirubrobacterales;f__SolirubrobacteralesOR;g__SolirubrobacteralesOR	0.00104894	1			1767	k__Bacteria;p__Acidobacteria;c__Acidobacteria;o__Acidobacteriales;f__Acidobacteriaceae;g__AcidobacteriaceaeFA	0.00100723	1
952	k__Bacteria;p__Verrucomicrobia;c__Spartobacteria;o__Spartobacteriales;f__Spartobacteriaceae;g__MC18	0.00104894	1			744	k__Bacteria;p__Verrucomicrobia;c__Spartobacteria;o__Spartobacteriales;f__Spartobacteriaceae;g__MC18	0.00098892	1
250	k__Bacteria;p__Verrucomicrobia;c__Opitutae;o__Opitutales;f__Opitutaceae;g__Opitutus	0.00104006	1			489	k__Bacteria;p__Actinobacteria;c__Actinobacteria;o__Actinomycetales;f__Frankiaceae;g__FrankiaceaeFA	0.000979764	1
323	k__Bacteria;p__Bacteroidetes;c__Sphingobacteria;o__Sphingobacteriales;f__SphingobacterialesOR;g__SphingobacterialesOR	0.00104006	1			501	k__Bacteria;p__Gemmatimonadetes;c__Gemmatimonadetes;o__Gemmatimonadales;f__Gemmatimonadaceae;g__Gemmatimonas	0.000979764	1
432	k__Bacteria;p__Actinobacteria;c__Actinobacteria;o__Actinomycetales;f__Micromonosporaceae;g__Actinoplanes	0.00104006	1			88	k__Archaea;p__Crenarchaeota;c__Thaumarchaeota;o__Nitrososphaerales;f__Nitrososphaeraceae;g__Nitrososphaera	0.000970607	1
622	k__Bacteria;p__Actinobacteria;c__Actinobacteria;o__MC47;f__MC47OR;g__MC47OR	0.00104006	1			389	k__Bacteria;p__Proteobacteria;c__Alphaproteobacteria;o__Sphingomonadales;f__Sphingomonadaceae;g__Sphingomonas	0.000970607	0.5
356	k__Bacteria;p__Proteobacteria;c__Alphaproteobacteria;o__AlphaproteobacteriaCL;f__AlphaproteobacteriaCL;g__AlphaproteobacteriaCL	0.00103117	1			1365	k__Bacteria;p__Acidobacteria;c__Chloracidobacteria;o__ChloracidobacteriaCL;f__ChloracidobacteriaCL;g__ChloracidobacteriaCL	0.000970607	1
478	k__Bacteria;p__Proteobacteria;c__Betaproteobacteria;o__Rhodocyclales;f__RhodocyclalesOR;g__RhodocyclalesOR	0.00102228	1			173	k__Bacteria;p__Bacteroidetes;c__Sphingobacteria;o__Sphingobacteriales;f__SphingobacterialesOR;g__SphingobacterialesOR	0.00096145	0.5
667	k__Bacteria;p__Acidobacteria;c__Chloracidobacteria;o__ChloracidobacteriaCL;f__ChloracidobacteriaCL;g__ChloracidobacteriaCL	0.00102228	1			859	k__Bacteria	0.000952294	0.75
66	k__Bacteria;p__Firmicutes;c__Bacilli;o__Bacillales;f__Bacillaceae;g__Bacillus	0.00101339	1			1127	k__Archaea;p__Crenarchaeota;c__Thaumarchaeota;o__Nitrososphaerales;f__Nitrososphaeraceae;g__Nitrososphaera	0.000952294	1
3827	k__Bacteria;p__Cyanobacteria;c__Oscillatoriophycideae;o__Oscillatoriales;f__Phormidiaceae;g__Phormidium	0.00101339	0.5			252	k__Bacteria;p__Chloroflexi;c__Thermomicrobia;o__HN1_15;f__HN1_15OR;g__HN1_15OR	0.000943137	1
474	k__Bacteria;p__Actinobacteria;c__Actinobacteria;o__Solirubrobacterales;f__SolirubrobacteralesOR;g__SolirubrobacteralesOR	0.0010045	1			1087	k__Bacteria;p__Acidobacteria;c__Solibacteres;o__Solibacterales;f__Solibacteraceae;g__Solibacter	0.000943137	1
156	k__Bacteria;p__Proteobacteria;c__Alphaproteobacteria;o__Rhizobiales;f__Hyphomicrobiaceae;g__Rhodoplanes	0.000995609	1			639	k__Bacteria;p__Proteobacteria;c__Alphaproteobacteria;o__Rhizobiales;f__Hyphomicrobiaceae;g__Rhodoplanes	0.00093398	1
253	k__Bacteria;p__Gemmatimonadetes;c__Gemmatimonadetes;o__Gemmatimonadales;f__Gemmatimonadaceae;g__GemmatimonadaceaeFA	0.000995609	1			2477	k__Bacteria;p__Bacteroidetes;c__Sphingobacteria;o__Sphingobacteriales;f__SphingobacterialesOR;g__SphingobacterialesOR	0.00093398	1
784	k__Bacteria;p__Proteobacteria;c__Alphaproteobacteria;o__Rhodospirillales;f__Acetobacteraceae;g__AcetobacteraceaeFA	0.000995609	1			766	k__Bacteria;p__Planctomycetes;c__Planctomycea;o__Gemmatales;f__Gemmataceae;g__Gemmata	0.000924824	1
114	k__Archaea;p__Crenarchaeota;c__Thaumarchaeota;o__Nitrososphaerales;f__Nitrososphaeraceae;g__Nitrososphaera	0.000986719	1			615	k__Bacteria;p__Acidobacteria;c__iii1_8;o__DS_18;f__DS_18OR;g__DS_18OR	0.000915667	1
411	k__Bacteria;p__Actinobacteria;c__Actinobacteria;o__Actinomycetales;f__Micromonosporaceae;g__Dactylosporangium	0.00097783	1			1941	k__Bacteria;p__Proteobacteria;c__Alphaproteobacteria;o__Rhodospirillales;f__Rhodospirillaceae;g__RhodospirillaceaeFA	0.000915667	0.75
548	k__Bacteria;p__Cyanobacteria;c__Oscillatoriophycideae;o__Chroococcales;f__Xenococcaceae;g__Chroococcidiopsis	0.00097783	0.75			122	k__Bacteria	0.00090651	1
654	k__Bacteria;p__Proteobacteria;c__Deltaproteobacteria;o__Myxococcales;f__Haliangiaceae;g__HaliangiaceaeFA	0.000960051	1			382	k__Bacteria;p__Actinobacteria;c__Actinobacteria;o__Rubrobacterales;f__Rubrobacteraceae;g__Rubrobacter	0.00090651	1
1430	k__Bacteria;p__Armatimonadetes;c__Chthonomonadetes;o__Chthonomonadales;f__Chthonomonadaceae;g__Chthonomonas	0.000951162	1			897	k__Bacteria;p__Proteobacteria;c__Alphaproteobacteria;o__Sphingomonadales;f__Sphingomonadaceae;g__Sphingomonas	0.000897354	1
1701	k__Bacteria;p__Acidobacteria;c__Chloracidobacteria;o__ChloracidobacteriaCL;f__ChloracidobacteriaCL;g__ChloracidobacteriaCL	0.000933383	1			135	k__Bacteria;p__Actinobacteria;c__Actinobacteria;o__Solirubrobacterales;f__SolirubrobacteralesOR;g__SolirubrobacteralesOR	0.000888197	1
231	k__Bacteria;p__Acidobacteria;c__iii1_8;o__DS_18;f__DS_18OR;g__DS_18OR	0.000924494	1			144	k__Bacteria;p__Proteobacteria;c__Alphaproteobacteria;o__Rhizobiales;f__Hyphomicrobiaceae;g__HyphomicrobiaceaeFA	0.000888197	1
909	k__Bacteria;p__Cyanobacteria;c__Oscillatoriophycideae;o__Oscillatoriales;f__Phormidiaceae;g__Phormidium	0.000924494	1			231	k__Bacteria;p__Acidobacteria;c__iii1_8;o__DS_18;f__DS_18OR;g__DS_18OR	0.000888197	1
246	k__Bacteria;p__Actinobacteria;c__Actinobacteria;o__Actinomycetales;f__Geodermatophilaceae;g__Geodermatophilus	0.000915604	1			745	k__Bacteria;p__Acidobacteria;c__AcidobacteriaPH;o__AcidobacteriaPH;f__AcidobacteriaPH;g__AcidobacteriaPH	0.000888197	1
1101	k__Archaea;p__Crenarchaeota;c__Thaumarchaeota;o__Nitrososphaerales;f__Nitrososphaeraceae;g__Nitrososphaera	0.000915604	1			761	k__Bacteria;p__Proteobacteria;c__Alphaproteobacteria;o__Rhodospirillales;f__Rhodospirillaceae;g__RhodospirillaceaeFA	0.000888197	0.75
2477	k__Bacteria;p__Bacteroidetes;c__Sphingobacteria;o__Sphingobacteriales;f__SphingobacterialesOR;g__SphingobacterialesOR	0.000915604	0.75			2846	k__Bacteria;p__Planctomycetes;c__Phycisphaerae;o__PhycisphaeraeCL;f__PhycisphaeraeCL;g__PhycisphaeraeCL	0.000888197	0.75
4019	k__Bacteria;p__Planctomycetes;c__Phycisphaerae;o__PhycisphaeraeCL;f__PhycisphaeraeCL;g__PhycisphaeraeCL	0.000915604	1			168	k__Bacteria;p__Actinobacteria;c__Actinobacteria;o__Solirubrobacterales;f__SolirubrobacteralesOR;g__SolirubrobacteralesOR	0.00087904	1
236	k__Bacteria;p__Bacteroidetes;c__Sphingobacteria;o__Sphingobacteriales;f__SphingobacterialesOR;g__SphingobacterialesOR	0.000897826	1			219	k__Bacteria;p__Verrucomicrobia;c__Spartobacteria;o__Spartobacteriales;f__Spartobacteriaceae;g__MC18	0.00087904	1
511	k__Bacteria;p__Gemmatimonadetes;c__Gemmatimonadetes;o__Gemmatimonadales;f__Gemmatimonadaceae;g__GemmatimonadaceaeFA	0.000897826	1			465	k__Bacteria;p__Actinobacteria;c__Actinobacteria;o__Solirubrobacterales;f__SolirubrobacteralesOR;g__SolirubrobacteralesOR	0.00087904	1
290	k__Bacteria;p__Acidobacteria;c__Sva0725;o__Sva0725;f__Sva0725OR;g__Sva0725OR	0.000888936	1			1045	k__Bacteria;p__Verrucomicrobia;c__Spartobacteria;o__Spartobacteriales;f__Spartobacteriaceae;g__MC18	0.00087904	1
792	k__Bacteria;p__Acidobacteria;c__Solibacteres;o__Solibacterales;f__Solibacteraceae;g__Solibacter	0.000888936	1			353	k__Bacteria;p__Acidobacteria;c__Chloracidobacteria;o__ChloracidobacteriaCL;f__ChloracidobacteriaCL;g__ChloracidobacteriaCL	0.000869884	1
648	k__Bacteria;p__Proteobacteria;c__Alphaproteobacteria;o__Rhizobiales;f__Hyphomicrobiaceae;g__Rhodoplanes	0.000880047	1			474	k__Bacteria;p__Actinobacteria;c__Actinobacteria;o__Solirubrobacterales;f__SolirubrobacteralesOR;g__SolirubrobacteralesOR	0.000869884	1
935	k__Bacteria;p__Actinobacteria;c__Actinobacteria;o__Rubrobacterales;f__Rubrobacteraceae;g__Rubrobacter	0.000880047	1			1180	k__Bacteria;p__Acidobacteria;c__Chloracidobacteria;o__ChloracidobacteriaCL;f__ChloracidobacteriaCL;g__ChloracidobacteriaCL	0.000869884	1
8	k__Bacteria;p__Proteobacteria;c__Alphaproteobacteria;o__Rhizobiales;f__Rhizobiaceae;g__Agrobacterium	0.000871158	1			2499	k__Bacteria;p__Armatimonadetes;c__CH21;o__CH21CL;f__CH21CL;g__CH21CL	0.000860727	0.75
242	k__Bacteria;p__Bacteroidetes;c__Sphingobacteria;o__Sphingobacteriales;f__SphingobacterialesOR;g__SphingobacterialesOR	0.000871158	1			66	k__Bacteria;p__Firmicutes;c__Bacilli;o__Bacillales;f__Bacillaceae;g__Bacillus	0.00085157	1
796	k__Bacteria;p__Bacteroidetes;c__Sphingobacteria;o__Sphingobacteriales;f__SphingobacterialesOR;g__SphingobacterialesOR	0.000871158	1			511	k__Bacteria;p__Gemmatimonadetes;c__Gemmatimonadetes;o__Gemmatimonadales;f__Gemmatimonadaceae;g__GemmatimonadaceaeFA	0.00085157	1
1127	k__Archaea;p__Crenarchaeota;c__Thaumarchaeota;o__Nitrososphaerales;f__Nitrososphaeraceae;g__Nitrososphaera	0.000862268	1			587	k__Bacteria;p__Acidobacteria;c__Chloracidobacteria;o__ChloracidobacteriaCL;f__ChloracidobacteriaCL;g__ChloracidobacteriaCL	0.00085157	1
173	k__Bacteria;p__Bacteroidetes;c__Sphingobacteria;o__Sphingobacteriales;f__SphingobacterialesOR;g__SphingobacterialesOR	0.000853379	0.75			303	k__Bacteria;p__Actinobacteria;c__Actinobacteria;o__Actinomycetales;f__ActinomycetalesOR;g__ActinomycetalesOR	0.000833257	1
1105	k__Bacteria;p__Chloroflexi;c__Anaerolineae;o__A4b;f__A4bOR;g__A4bOR	0.000853379	1			698	k__Bacteria;p__Actinobacteria;c__Actinobacteria;o__Solirubrobacterales;f__Patulibacteraceae;g__PatulibacteraceaeFA	0.0008241	1
1522	k__Bacteria;p__Bacteroidetes;c__Sphingobacteria;o__Sphingobacteriales;f__SphingobacterialesOR;g__SphingobacterialesOR	0.000853379	1			30	k__Bacteria;p__Actinobacteria;c__Actinobacteria;o__Actinomycetales;f__Geodermatophilaceae;g__Geodermatophilus	0.000814944	1
1789	k__Bacteria;p__Proteobacteria;c__Deltaproteobacteria;o__Myxococcales;f__Haliangiaceae;g__HaliangiaceaeFA	0.000853379	1			996	k__Bacteria;p__Acidobacteria;c__Chloracidobacteria;o__ChloracidobacteriaCL;f__ChloracidobacteriaCL;g__ChloracidobacteriaCL	0.000814944	0.5
2846	k__Bacteria;p__Planctomycetes;c__Phycisphaerae;o__PhycisphaeraeCL;f__PhycisphaeraeCL;g__PhycisphaeraeCL	0.000853379	1			1598	k__Bacteria;p__Gemmatimonadetes;c__Gemmatimonadetes;o__Gemmatimonadales;f__Gemmatimonadaceae;g__GemmatimonadaceaeFA	0.000814944	1
292	k__Bacteria;p__Proteobacteria;c__Alphaproteobacteria;o__Rhizobiales;f__Hyphomicrobiaceae;g__Rhodoplanes	0.000844489	1			4	k__Bacteria;p__Proteobacteria;c__Gammaproteobacteria;o__Enterobacteriales;f__Enterobacteriaceae;g__Leclercia	0.000805787	1
463	k__Bacteria;p__Proteobacteria;c__Deltaproteobacteria;o__Myxococcales;f__MyxococcalesOR;g__MyxococcalesOR	0.000844489	1			535	k__Bacteria;p__Proteobacteria;c__Betaproteobacteria;o__Burkholderiales	0.000805787	1
144	k__Bacteria;p__Proteobacteria;c__Alphaproteobacteria;o__Rhizobiales;f__Hyphomicrobiaceae;g__HyphomicrobiaceaeFA	0.0008356	1			580	k__Bacteria;p__Proteobacteria;c__Alphaproteobacteria;o__Sphingomonadales;f__SphingomonadalesOR;g__SphingomonadalesOR	0.000805787	1
147	k__Bacteria;p__Bacteroidetes;c__Sphingobacteria;o__Sphingobacteriales;f__Flexibacteraceae;g__FlexibacteraceaeFA	0.0008356	1			773	k__Bacteria;p__Proteobacteria;c__Alphaproteobacteria;o__Rhodospirillales;f__Acetobacteraceae;g__Roseomonas	0.000805787	1
343	k__Bacteria;p__Actinobacteria;c__Actinobacteria;o__Actinomycetales;f__Nocardioidaceae;g__Nocardioides	0.0008356	1			1691	k__Bacteria;p__Chloroflexi;c__ChloroflexiPH;o__ChloroflexiPH;f__ChloroflexiPH;g__ChloroflexiPH	0.000805787	0.75
1548	k__Bacteria;p__Proteobacteria;c__Deltaproteobacteria;o__Syntrophobacterales;f__Syntrophobacteraceae;g__SyntrophobacteraceaeFA	0.000826711	1			356	k__Bacteria;p__Proteobacteria;c__Alphaproteobacteria;o__AlphaproteobacteriaCL;f__AlphaproteobacteriaCL;g__AlphaproteobacteriaCL	0.00079663	1
1691	k__Bacteria;p__Chloroflexi;c__ChloroflexiPH;o__ChloroflexiPH;f__ChloroflexiPH;g__ChloroflexiPH	0.000826711	0.75			156	k__Bacteria;p__Proteobacteria;c__Alphaproteobacteria;o__Rhizobiales;f__Hyphomicrobiaceae;g__Rhodoplanes	0.000778317	1
303	k__Bacteria;p__Actinobacteria;c__Actinobacteria;o__Actinomycetales;f__ActinomycetalesOR;g__ActinomycetalesOR	0.000817821	1			612	k__Bacteria;p__Gemmatimonadetes;c__Gemmatimonadetes;o__Gemmatimonadales;f__Gemmatimonadaceae;g__GemmatimonadaceaeFA	0.000778317	1
1568	k__Bacteria;p__Bacteroidetes;c__Sphingobacteria;o__Sphingobacteriales;f__SphingobacterialesOR;g__SphingobacterialesOR	0.000817821	1			748	k__Bacteria;p__Acidobacteria;c__Chloracidobacteria;o__ChloracidobacteriaCL;f__ChloracidobacteriaCL;g__ChloracidobacteriaCL	0.00076916	0.75
72	k__Archaea;p__Crenarchaeota;c__Thaumarchaeota;o__Nitrososphaerales;f__Nitrososphaeraceae;g__Nitrososphaera	0.000808932	1			992	k__Bacteria;p__Acidobacteria;c__Acidobacteria;o__Acidobacteriales;f__AcidobacterialesOR;g__AcidobacterialesOR	0.00076916	1
219	k__Bacteria;p__Verrucomicrobia;c__Spartobacteria;o__Spartobacteriales;f__Spartobacteriaceae;g__MC18	0.000808932	1			603	k__Bacteria;p__Proteobacteria;c__Betaproteobacteria;o__Burkholderiales;f__Burkholderiaceae;g__Burkholderia	0.000760004	1
415	k__Bacteria;p__Bacteroidetes;c__Sphingobacteria;o__Sphingobacteriales;f__SphingobacterialesOR;g__SphingobacterialesOR	0.000808932	1			2267	k__Bacteria;p__Gemmatimonadetes;c__Gemmatimonadetes;o__Gemmatimonadales;f__Gemmatimonadaceae;g__GemmatimonadaceaeFA	0.000760004	0.75
614	k__Bacteria;p__Actinobacteria;c__Actinobacteria;o__Actinomycetales;f__Pseudonocardiaceae;g__PseudonocardiaceaeFA	0.000808932	0.75			2832	k__Bacteria;p__Gemmatimonadetes;c__Gemmatimonadetes;o__Gemmatimonadales;f__Gemmatimonadaceae;g__GemmatimonadaceaeFA	0.000760004	0.75
2198	k__Bacteria;p__Cyanobacteria;c__Oscillatoriophycideae;o__Oscillatoriales;f__Phormidiaceae;g__Phormidium	0.000808932	0.5			797	k__Bacteria;p__Acidobacteria;c__Solibacteres;o__Solibacterales;f__Solibacteraceae;g__Solibacter	0.000750847	1
744	k__Bacteria;p__Verrucomicrobia;c__Spartobacteria;o__Spartobacteriales;f__Spartobacteriaceae;g__MC18	0.000800043	1			849	k__Bacteria;p__WPS_2;c__WPS_2PH;o__WPS_2PH;f__WPS_2PH;g__WPS_2PH	0.000750847	0.75
1538	k__Bacteria;p__Actinobacteria;c__Actinobacteria;o__Solirubrobacterales;f__SolirubrobacteralesOR;g__SolirubrobacteralesOR	0.000800043	1			935	k__Bacteria;p__Actinobacteria;c__Actinobacteria;o__Rubrobacterales;f__Rubrobacteraceae;g__Rubrobacter	0.000750847	1
188	k__Bacteria;p__Proteobacteria;c__Betaproteobacteria;o__Nitrosomonadales;f__Nitrosomonadaceae;g__Nitrosospira	0.000791153	1			236	k__Bacteria;p__Bacteroidetes;c__Sphingobacteria;o__Sphingobacteriales;f__SphingobacterialesOR;g__SphingobacterialesOR	0.000732534	1
316	k__Bacteria;p__Verrucomicrobia;c__Spartobacteria;o__Spartobacteriales;f__Spartobacteriaceae;g__Chthoniobacter	0.000791153	1			246	k__Bacteria;p__Actinobacteria;c__Actinobacteria;o__Actinomycetales;f__Geodermatophilaceae;g__Geodermatophilus	0.000732534	1
615	k__Bacteria;p__Acidobacteria;c__iii1_8;o__DS_18;f__DS_18OR;g__DS_18OR	0.000791153	1			486	k__Bacteria;p__Acidobacteria;c__Chloracidobacteria;o__ChloracidobacteriaCL;f__ChloracidobacteriaCL;g__ChloracidobacteriaCL	0.000732534	0.75
2245	k__Bacteria;p__Gemmatimonadetes;c__Gemmatimonadetes;o__Gemmatimonadales;f__Gemmatimonadaceae;g__GemmatimonadaceaeFA	0.000791153	1			229	k__Bacteria;p__Proteobacteria;c__Alphaproteobacteria;o__Rhodospirillales;f__Rhodospirillaceae;g__RhodospirillaceaeFA	0.000723377	1
1696	k__Bacteria;p__Actinobacteria;c__Actinobacteria;o__Actinomycetales;f__Actinospicaceae;g__Actinospica	0.000782264	0.75			1062	k__Bacteria;p__Firmicutes;c__Clostridia;o__Clostridiales;f__Symbiobacteriaceae;g__SymbiobacteriaceaeFA	0.000723377	1
214	k__Bacteria;p__Actinobacteria;c__Actinobacteria;o__Actinomycetales;f__Micrococcaceae;g__Arthrobacter	0.000773375	1			268	k__Bacteria;p__Proteobacteria;c__Alphaproteobacteria;o__Rhizobiales;f__RhizobialesOR;g__RhizobialesOR	0.00071422	0.75
797	k__Bacteria;p__Acidobacteria;c__Solibacteres;o__Solibacterales;f__Solibacteraceae;g__Solibacter	0.000773375	1			415	k__Bacteria;p__Bacteroidetes;c__Sphingobacteria;o__Sphingobacteriales;f__SphingobacterialesOR;g__SphingobacterialesOR	0.00071422	1
990	k__Bacteria;p__Proteobacteria;c__Alphaproteobacteria;o__Rhizobiales;f__Methylobacteriaceae;g__MethylobacteriaceaeFA	0.000764485	1			1519	k__Bacteria;p__Bacteroidetes;c__Sphingobacteria;o__Sphingobacteriales;f__SphingobacterialesOR;g__SphingobacterialesOR	0.00071422	1
2761	k__Bacteria;p__Acidobacteria;c__Solibacteres;o__Solibacterales;f__Solibacteraceae;g__Solibacter	0.000764485	1			938	k__Bacteria;p__Verrucomicrobia;c__Verrucomicrobiae;o__Verrucomicrobiales;f__VerrucomicrobialesOR;g__VerrucomicrobialesOR	0.000705064	1
3919	k__Bacteria;p__Acidobacteria;c__Solibacteres;o__Solibacterales;f__Solibacteraceae;g__Solibacter	0.000764485	1			577	k__Bacteria	0.000695907	0.75
216	k__Bacteria;p__Actinobacteria;c__Actinobacteria;o__Solirubrobacterales;f__Patulibacteraceae;g__PatulibacteraceaeFA	0.000755596	1			622	k__Bacteria;p__Actinobacteria;c__Actinobacteria;o__MC47;f__MC47OR;g__MC47OR	0.000695907	1
559	k__Bacteria;p__Planctomycetes;c__Phycisphaerae;o__PhycisphaeraeCL;f__PhycisphaeraeCL;g__PhycisphaeraeCL	0.000755596	1			256	k__Bacteria;p__Proteobacteria;c__Alphaproteobacteria;o__Caulobacterales;f__Caulobacteraceae;g__CaulobacteraceaeFA	0.00068675	1
1409	k__Bacteria;p__Actinobacteria;c__Actinobacteria;o__ActinobacteriaCL;f__ActinobacteriaCL;g__ActinobacteriaCL	0.000746706	1			916	k__Bacteria;p__Chloroflexi;c__Bljii12;o__B07_WMSP1;f__FFCH4570;g__FFCH4570FA	0.00068675	1
1854	k__Bacteria;p__Acidobacteria;c__Solibacteres;o__Solibacterales;f__Solibacteraceae;g__Solibacter	0.000746706	1			1249	k__Bacteria;p__Acidobacteria;c__Chloracidobacteria;o__ChloracidobacteriaCL;f__ChloracidobacteriaCL;g__ChloracidobacteriaCL	0.00068675	0.75
2312	k__Bacteria;p__Chloroflexi;c__ChloroflexiPH;o__ChloroflexiPH;f__ChloroflexiPH;g__ChloroflexiPH	0.000746706	0.75			2845	k__Bacteria;p__Verrucomicrobia;c__Spartobacteria;o__Spartobacteriales;f__Spartobacteriaceae;g__MC18	0.00068675	0.5
2398	k__Bacteria;p__Acidobacteria;c__Acidobacteria;o__Acidobacteriales;f__Acidobacteriaceae;g__AcidobacteriaceaeFA	0.000746706	0.75			357	k__Bacteria;p__Chloroflexi;c__Bljii12;o__B07_WMSP1;f__FFCH4570;g__FFCH4570FA	0.000677594	1
97	k__Bacteria;p__Actinobacteria;c__Actinobacteria;o__Actinomycetales;f__Microbacteriaceae;g__Yonghaparkia	0.000737817	1			1061	k__Bacteria;p__Actinobacteria;c__Actinobacteria;o__Actinomycetales;f__Mycobacteriaceae;g__Mycobacterium	0.000677594	1
423	k__Bacteria;p__Cyanobacteria;c__Nostocophycideae;o__Nostocales;f__NostocalesOR;g__NostocalesOR	0.000737817	0.5			257	k__Bacteria;p__Proteobacteria;c__Gammaproteobacteria;o__Xanthomonadales;f__Xanthomonadaceae;g__Luteibacter	0.000668437	1
604	k__Bacteria;p__Actinobacteria;c__Actinobacteria;o__Solirubrobacterales;f__SolirubrobacteralesOR;g__SolirubrobacteralesOR	0.000737817	1			370	k__Bacteria;p__Proteobacteria;c__Alphaproteobacteria;o__Rhizobiales;f__Phyllobacteriaceae;g__Mesorhizobium	0.000668437	1
623	k__Bacteria;p__Bacteroidetes;c__Sphingobacteria;o__Sphingobacteriales;f__Sphingobacteriaceae;g__SphingobacteriaceaeFA	0.000737817	1			411	k__Bacteria;p__Actinobacteria;c__Actinobacteria;o__Actinomycetales;f__Micromonosporaceae;g__Dactylosporangium	0.000668437	1
1000	k__Bacteria;p__Nitrospirae;c__Nitrospira;o__Nitrospirales;f__Nitrospiraceae;g__Nitrospira	0.000728928	1			427	k__Bacteria;p__Acidobacteria;c__Acidobacteria;o__Acidobacteriales;f__AcidobacterialesOR;g__AcidobacterialesOR	0.000668437	1
1767	k__Bacteria;p__Acidobacteria;c__Acidobacteria;o__Acidobacteriales;f__Acidobacteriaceae;g__AcidobacteriaceaeFA	0.000728928	1			1292	k__Bacteria;p__Acidobacteria;c__Solibacteres;o__Solibacterales;f__Solibacteraceae;g__Solibacter	0.000668437	1
3787	k__Bacteria;p__Chloroflexi;c__Ktedonobacteria;o__KtedonobacteriaCL;f__KtedonobacteriaCL;g__KtedonobacteriaCL	0.000720038	1			1401	k__Bacteria;p__Proteobacteria;c__Alphaproteobacteria;o__Rhodospirillales;f__Acetobacteraceae;g__AcetobacteraceaeFA	0.000668437	1
256	k__Bacteria;p__Proteobacteria;c__Alphaproteobacteria;o__Caulobacterales;f__Caulobacteraceae;g__CaulobacteraceaeFA	0.000711149	1			4609	k__Bacteria;p__Gemmatimonadetes;c__Gemmatimonadetes;o__Gemmatimonadales;f__Gemmatimonadaceae;g__Gemmatimonas	0.000668437	1
501	k__Bacteria;p__Gemmatimonadetes;c__Gemmatimonadetes;o__Gemmatimonadales;f__Gemmatimonadaceae;g__Gemmatimonas	0.000711149	1			339	k__Bacteria;p__Verrucomicrobia;c__Spartobacteria;o__Spartobacteriales;f__Spartobacteriaceae;g__Chthoniobacter	0.00065928	1
1062	k__Bacteria;p__Firmicutes;c__Clostridia;o__Clostridiales;f__Symbiobacteriaceae;g__SymbiobacteriaceaeFA	0.000711149	1			1522	k__Bacteria;p__Bacteroidetes;c__Sphingobacteria;o__Sphingobacteriales;f__SphingobacterialesOR;g__SphingobacterialesOR	0.00065928	1
2843	k__Bacteria;p__Cyanobacteria;c__Oscillatoriophycideae;o__Oscillatoriales;f__Phormidiaceae;g__Phormidium	0.000711149	0.5			216	k__Bacteria;p__Actinobacteria;c__Actinobacteria;o__Solirubrobacterales;f__Patulibacteraceae;g__PatulibacteraceaeFA	0.000650124	1
30	k__Bacteria;p__Actinobacteria;c__Actinobacteria;o__Actinomycetales;f__Geodermatophilaceae;g__Geodermatophilus	0.00070226	1			530	k__Bacteria;p__Cyanobacteria;c__Oscillatoriophycideae;o__OscillatoriophycideaeCL;f__OscillatoriophycideaeCL;g__OscillatoriophycideaeCL	0.000650124	0.5
387	k__Bacteria;p__Proteobacteria;c__Deltaproteobacteria;o__Myxococcales;f__Polyangiaceae;g__PolyangiaceaeFA	0.00070226	1			727	k__Bacteria;p__SPAM;c__0319_6G9;o__0319_6G9CL;f__0319_6G9CL;g__0319_6G9CL	0.000650124	0.5
705	k__Bacteria;p__Proteobacteria;c__Alphaproteobacteria;o__Rhizobiales;f__Beijerinckiaceae;g__BeijerinckiaceaeFA	0.00070226	1			1811	k__Bacteria;p__Verrucomicrobia;c__Spartobacteria;o__Spartobacteriales;f__Spartobacteriaceae;g__MC18	0.000650124	0.75
353	k__Bacteria;p__Acidobacteria;c__Chloracidobacteria;o__ChloracidobacteriaCL;f__ChloracidobacteriaCL;g__ChloracidobacteriaCL	0.00069337	1			295	k__Bacteria;p__Proteobacteria;c__Betaproteobacteria;o__Rhodocyclales;f__RhodocyclalesOR;g__RhodocyclalesOR	0.000640967	1
639	k__Bacteria;p__Proteobacteria;c__Alphaproteobacteria;o__Rhizobiales;f__Hyphomicrobiaceae;g__Rhodoplanes	0.00069337	1			648	k__Bacteria;p__Proteobacteria;c__Alphaproteobacteria;o__Rhizobiales;f__Hyphomicrobiaceae;g__Rhodoplanes	0.000640967	1
2421	k__Bacteria;p__Acidobacteria;c__Solibacteres;o__Solibacterales;f__Solibacteraceae;g__Solibacter	0.00069337	1			3179	k__Bacteria;p__Proteobacteria;c__Alphaproteobacteria;o__AlphaproteobacteriaCL;f__AlphaproteobacteriaCL;g__AlphaproteobacteriaCL	0.000640967	1
3083	k__Bacteria;p__Acidobacteria;c__Solibacteres;o__Solibacterales;f__Solibacteraceae;g__Solibacter	0.000684481	1			19	k__Bacteria;p__Firmicutes;c__Bacilli;o__Bacillales;f__Bacillaceae;g__Bacillus	0.00063181	1
452	k__Bacteria;p__Verrucomicrobia;c__Verrucomicrobiae;o__Verrucomicrobiales;f__VerrucomicrobialesOR;g__VerrucomicrobialesOR	0.000675592	1			631	k__Bacteria;p__Planctomycetes;c__Phycisphaerae;o__PhycisphaeraeCL;f__PhycisphaeraeCL;g__PhycisphaeraeCL	0.00063181	1
858	k__Bacteria;p__Bacteroidetes;c__Sphingobacteria;o__Sphingobacteriales;f__SphingobacterialesOR;g__SphingobacterialesOR	0.000675592	1			654	k__Bacteria;p__Proteobacteria;c__Deltaproteobacteria;o__Myxococcales;f__Haliangiaceae;g__HaliangiaceaeFA	0.00063181	1
1739	k__Bacteria;p__Proteobacteria;c__Alphaproteobacteria;o__Rhodospirillales;f__Rhodospirillaceae;g__RhodospirillaceaeFA	0.000675592	1			733	k__Bacteria;p__Proteobacteria;c__Alphaproteobacteria;o__Rhizobiales;f__Phyllobacteriaceae;g__PhyllobacteriaceaeFA	0.00063181	1
228	k__Bacteria;p__Actinobacteria;c__Actinobacteria;o__ActinobacteriaCL;f__ActinobacteriaCL;g__ActinobacteriaCL	0.000666702	1			1491	k__Bacteria;p__Verrucomicrobia;c__Spartobacteria;o__Spartobacteriales;f__Spartobacteriaceae;g__MC18	0.00063181	1
341	k__Bacteria;p__Acidobacteria;c__Acidobacteria;o__Acidobacteriales;f__AcidobacterialesOR;g__AcidobacterialesOR	0.000666702	0.75			296	k__Bacteria;p__Proteobacteria;c__Alphaproteobacteria;o__Sphingomonadales;f__Sphingomonadaceae;g__Kaistobacter	0.000622654	1
571	k__Bacteria;p__Proteobacteria;c__Deltaproteobacteria;o__Myxococcales;f__Polyangiaceae;g__PolyangiaceaeFA	0.000666702	1			373	k__Bacteria;p__Acidobacteria;c__Acidobacteria;o__Acidobacteriales;f__AcidobacterialesOR;g__AcidobacterialesOR	0.000622654	1
758	k__Bacteria;p__Bacteroidetes;c__Sphingobacteria;o__Sphingobacteriales;f__SphingobacterialesOR;g__SphingobacterialesOR	0.000666702	1			1770	k__Bacteria;p__Proteobacteria;c__Deltaproteobacteria;o__Myxococcales;f__Haliangiaceae;g__HaliangiaceaeFA	0.000622654	1
1982	k__Bacteria;p__Acidobacteria;c__Solibacteres;o__Solibacterales;f__Solibacteraceae;g__Solibacter	0.000666702	1			604	k__Bacteria;p__Actinobacteria;c__Actinobacteria;o__Solirubrobacterales;f__SolirubrobacteralesOR;g__SolirubrobacteralesOR	0.000613497	1
229	k__Bacteria;p__Proteobacteria;c__Alphaproteobacteria;o__Rhodospirillales;f__Rhodospirillaceae;g__RhodospirillaceaeFA	0.000657813	1			792	k__Bacteria;p__Acidobacteria;c__Solibacteres;o__Solibacterales;f__Solibacteraceae;g__Solibacter	0.000613497	1
773	k__Bacteria;p__Proteobacteria;c__Alphaproteobacteria;o__Rhodospirillales;f__Acetobacteraceae;g__Roseomonas	0.000657813	1			338	k__Bacteria;p__Bacteroidetes;c__Sphingobacteria;o__Sphingobacteriales;f__SphingobacterialesOR;g__SphingobacterialesOR	0.00060434	0.75
1181	k__Bacteria;p__Acidobacteria;c__Chloracidobacteria;o__ChloracidobacteriaCL;f__ChloracidobacteriaCL;g__ChloracidobacteriaCL	0.000657813	0.5			1429	k__Bacteria;p__Actinobacteria;c__Actinobacteria;o__Actinomycetales;f__Actinospicaceae;g__ActinospicaceaeFA	0.00060434	1
4917	k__Bacteria;p__Cyanobacteria;c__Oscillatoriophycideae;o__Oscillatoriales;f__Phormidiaceae;g__Phormidium	0.000657813	0.25			2010	k__Bacteria;p__Acidobacteria;c__Chloracidobacteria;o__ChloracidobacteriaCL;f__ChloracidobacteriaCL;g__ChloracidobacteriaCL	0.00060434	1
1906	k__Bacteria;p__Planctomycetes;c__Planctomycea;o__Pirellulales;f__Pirellulaceae;g__A17	0.000648923	1			1199	k__Bacteria;p__Bacteroidetes;c__Sphingobacteria;o__Sphingobacteriales;f__SphingobacterialesOR;g__SphingobacterialesOR	0.000595184	1
2557	k__Bacteria;p__Acidobacteria;c__AcidobacteriaPH;o__AcidobacteriaPH;f__AcidobacteriaPH;g__AcidobacteriaPH	0.000648923	1			336	k__Bacteria;p__Actinobacteria;c__Actinobacteria;o__Actinomycetales;f__Mycobacteriaceae;g__Mycobacterium	0.000586027	1
938	k__Bacteria;p__Verrucomicrobia;c__Verrucomicrobiae;o__Verrucomicrobiales;f__VerrucomicrobialesOR;g__VerrucomicrobialesOR	0.000640034	1			343	k__Bacteria;p__Actinobacteria;c__Actinobacteria;o__Actinomycetales;f__Nocardioidaceae;g__Nocardioides	0.000586027	1
1607	k__Bacteria;p__Chloroflexi;c__Ktedonobacteria;o__KtedonobacteriaCL;f__KtedonobacteriaCL;g__KtedonobacteriaCL	0.000640034	0.75			405	k__Bacteria;p__Acidobacteria;c__Acidobacteria;o__Acidobacteriales;f__Acidobacteriaceae;g__Edaphobacter	0.000586027	1
2563	k__Bacteria;p__Acidobacteria;c__Solibacteres;o__Solibacterales;f__Solibacteraceae;g__Solibacter	0.000640034	0.75			1105	k__Bacteria;p__Chloroflexi;c__Anaerolineae;o__A4b;f__A4bOR;g__A4bOR	0.000586027	1
79	k__Bacteria;p__Actinobacteria;c__Actinobacteria;o__Actinomycetales;f__Streptomycetaceae;g__Streptomyces	0.000631145	1			1990	k__Bacteria;p__Actinobacteria;c__Actinobacteria;o__ActinobacteriaCL;f__ActinobacteriaCL;g__ActinobacteriaCL	0.000586027	0.5
252	k__Bacteria;p__Chloroflexi;c__Thermomicrobia;o__HN1_15;f__HN1_15OR;g__HN1_15OR	0.000631145	1			2203	k__Bacteria;p__Cyanobacteria;c__Nostocophycideae;o__Nostocales;f__Nostocaceae;g__NostocaceaeFA	0.000586027	0.25
1249	k__Bacteria;p__Acidobacteria;c__Chloracidobacteria;o__ChloracidobacteriaCL;f__ChloracidobacteriaCL;g__ChloracidobacteriaCL	0.000631145	1			2915	k__Bacteria;p__Bacteroidetes;c__Sphingobacteria;o__Sphingobacteriales;f__SphingobacterialesOR;g__SphingobacterialesOR	0.000586027	0.5
2695	k__Bacteria;p__Proteobacteria;c__Betaproteobacteria;o__BetaproteobacteriaCL;f__BetaproteobacteriaCL;g__BetaproteobacteriaCL	0.000631145	1			188	k__Bacteria;p__Proteobacteria;c__Betaproteobacteria;o__Nitrosomonadales;f__Nitrosomonadaceae;g__Nitrosospira	0.00057687	1
39	k__Bacteria;p__Proteobacteria;c__Alphaproteobacteria;o__Rhizobiales;f__Methylobacteriaceae;g__MethylobacteriaceaeFA	0.000622255	1			542	k__Bacteria;p__Actinobacteria;c__Actinobacteria;o__Solirubrobacterales;f__SolirubrobacteralesOR;g__SolirubrobacteralesOR	0.00057687	1
122	k__Bacteria	0.000622255	1			721	k__Bacteria;p__Bacteroidetes;c__Sphingobacteria;o__Sphingobacteriales;f__SphingobacterialesOR;g__SphingobacterialesOR	0.00057687	1
1365	k__Bacteria;p__Acidobacteria;c__Chloracidobacteria;o__ChloracidobacteriaCL;f__ChloracidobacteriaCL;g__ChloracidobacteriaCL	0.000622255	1			808	k__Bacteria;p__WPS_2;c__WPS_2PH;o__WPS_2PH;f__WPS_2PH;g__WPS_2PH	0.00057687	1
339	k__Bacteria;p__Verrucomicrobia;c__Spartobacteria;o__Spartobacteriales;f__Spartobacteriaceae;g__Chthoniobacter	0.000613366	1			234	k__Bacteria;p__Proteobacteria;c__Betaproteobacteria;o__Burkholderiales;f__Oxalobacteraceae;g__Massilia	0.000567714	1
318	k__Bacteria;p__Actinobacteria;c__Actinobacteria;o__Actinomycetales;f__Actinosynnemataceae;g__Lentzea	0.000604477	0.75			509	k__Bacteria;p__Proteobacteria;c__Betaproteobacteria;o__Methylophilales;f__MethylophilalesOR;g__MethylophilalesOR	0.000567714	1
373	k__Bacteria;p__Acidobacteria;c__Acidobacteria;o__Acidobacteriales;f__AcidobacterialesOR;g__AcidobacterialesOR	0.000604477	1			846	k__Archaea;p__Crenarchaeota;c__Thaumarchaeota;o__Nitrososphaerales;f__Nitrososphaeraceae;g__Nitrososphaera	0.000567714	0.5
405	k__Bacteria;p__Acidobacteria;c__Acidobacteria;o__Acidobacteriales;f__Acidobacteriaceae;g__Edaphobacter	0.000604477	1			1570	k__Bacteria;p__Acidobacteria;c__Acidobacteria;o__Acidobacteriales;f__Acidobacteriaceae;g__AcidobacteriaceaeFA	0.000567714	1
541	k__Bacteria;p__Planctomycetes;c__Planctomycea;o__Pirellulales;f__PirellulalesOR;g__PirellulalesOR	0.000604477	1			2833	k__Bacteria;p__Actinobacteria;c__Actinobacteria;o__Actinomycetales;f__Micromonosporaceae;g__Actinoplanes	0.000567714	1
718	k__Bacteria;p__Armatimonadetes;c__CH21;o__CH21CL;f__CH21CL;g__CH21CL	0.000595587	1			705	k__Bacteria;p__Proteobacteria;c__Alphaproteobacteria;o__Rhizobiales;f__Beijerinckiaceae;g__BeijerinckiaceaeFA	0.000558557	1
1974	k__Bacteria;p__Bacteroidetes;c__Sphingobacteria;o__Sphingobacteriales;f__SphingobacterialesOR;g__SphingobacterialesOR	0.000595587	1			1458	k__Bacteria;p__Gemmatimonadetes;c__Gemmatimonadetes;o__Gemmatimonadales;f__Gemmatimonadaceae;g__GemmatimonadaceaeFA	0.000558557	1
137	k__Bacteria;p__Proteobacteria;c__Gammaproteobacteria;o__Xanthomonadales;f__Sinobacteraceae;g__SinobacteraceaeFA	0.000586698	0.75			1468	k__Bacteria;p__Armatimonadetes;c__CH21;o__CH21CL;f__CH21CL;g__CH21CL	0.000558557	1
295	k__Bacteria;p__Proteobacteria;c__Betaproteobacteria;o__Rhodocyclales;f__RhodocyclalesOR;g__RhodocyclalesOR	0.000586698	1			53	k__Bacteria;p__Bacteroidetes;c__Sphingobacteria;o__Sphingobacteriales;f__Flexibacteraceae;g__Adhaeribacter	0.0005494	0.75
587	k__Bacteria;p__Acidobacteria;c__Chloracidobacteria;o__ChloracidobacteriaCL;f__ChloracidobacteriaCL;g__ChloracidobacteriaCL	0.000586698	1			97	k__Bacteria;p__Actinobacteria;c__Actinobacteria;o__Actinomycetales;f__Microbacteriaceae;g__Yonghaparkia	0.0005494	1
647	k__Bacteria;p__Acidobacteria;c__Chloracidobacteria;o__ChloracidobacteriaCL;f__ChloracidobacteriaCL;g__ChloracidobacteriaCL	0.000586698	1			196	k__Bacteria;p__Bacteroidetes;c__Sphingobacteria;o__Sphingobacteriales;f__SphingobacterialesOR;g__SphingobacterialesOR	0.0005494	1
1941	k__Bacteria;p__Proteobacteria;c__Alphaproteobacteria;o__Rhodospirillales;f__Rhodospirillaceae;g__RhodospirillaceaeFA	0.000586698	1			858	k__Bacteria;p__Bacteroidetes;c__Sphingobacteria;o__Sphingobacteriales;f__SphingobacterialesOR;g__SphingobacterialesOR	0.0005494	1
535	k__Bacteria;p__Proteobacteria;c__Betaproteobacteria;o__Burkholderiales	0.000577809	1			1037	k__Bacteria;p__Armatimonadetes;c__CH21;o__CH21CL;f__CH21CL;g__CH21CL	0.0005494	1
1343	k__Bacteria;p__Bacteroidetes;c__Sphingobacteria;o__Sphingobacteriales;f__SphingobacterialesOR;g__SphingobacterialesOR	0.000577809	0.75			1101	k__Archaea;p__Crenarchaeota;c__Thaumarchaeota;o__Nitrososphaerales;f__Nitrososphaeraceae;g__Nitrososphaera	0.0005494	1
287	k__Bacteria;p__Proteobacteria;c__Alphaproteobacteria;o__Rhodospirillales;f__Rhodospirillaceae;g__RhodospirillaceaeFA	0.000568919	1			1430	k__Bacteria;p__Armatimonadetes;c__Chthonomonadetes;o__Chthonomonadales;f__Chthonomonadaceae;g__Chthonomonas	0.0005494	1
580	k__Bacteria;p__Proteobacteria;c__Alphaproteobacteria;o__Sphingomonadales;f__SphingomonadalesOR;g__SphingomonadalesOR	0.000568919	1			1642	k__Bacteria;p__Acidobacteria;c__Chloracidobacteria;o__ChloracidobacteriaCL;f__ChloracidobacteriaCL;g__ChloracidobacteriaCL	0.0005494	1
933	k__Bacteria;p__Actinobacteria;c__Actinobacteria;o__Actinomycetales;f__Micromonosporaceae;g__Catellatospora	0.000568919	1			2094	k__Bacteria;p__Gemmatimonadetes;c__Gemmatimonadetes;o__Gemmatimonadales;f__Gemmatimonadaceae;g__GemmatimonadaceaeFA	0.0005494	0.75
631	k__Bacteria;p__Planctomycetes;c__Phycisphaerae;o__PhycisphaeraeCL;f__PhycisphaeraeCL;g__PhycisphaeraeCL	0.00056003	1			2474	k__Bacteria;p__Acidobacteria;c__Chloracidobacteria;o__ChloracidobacteriaCL;f__ChloracidobacteriaCL;g__ChloracidobacteriaCL	0.0005494	0.5
1095	k__Bacteria;p__Acidobacteria;c__Sva0725;o__Sva0725;f__Sva0725OR;g__Sva0725OR	0.00056003	0.75			432	k__Bacteria;p__Actinobacteria;c__Actinobacteria;o__Actinomycetales;f__Micromonosporaceae;g__Actinoplanes	0.000540244	1
1287	k__Bacteria;p__Proteobacteria;c__Alphaproteobacteria;o__Rhodospirillales;f__Acetobacteraceae;g__AcetobacteraceaeFA	0.00056003	1			656	k__Bacteria;p__Chloroflexi;c__Bljii12;o__B07_WMSP1;f__AKYH910;g__AKYH910FA	0.000540244	1
1519	k__Bacteria;p__Bacteroidetes;c__Sphingobacteria;o__Sphingobacteriales;f__SphingobacterialesOR;g__SphingobacterialesOR	0.00056003	1			3518	k__Bacteria;p__Acidobacteria;c__Solibacteres;o__Solibacterales;f__Solibacteraceae;g__Solibacter	0.000540244	1
141	k__Bacteria;p__Proteobacteria;c__Alphaproteobacteria;o__Rhodospirillales;f__Rhodospirillaceae;g__Skermanella	0.000551141	1			321	k__Bacteria;p__Bacteroidetes;c__Sphingobacteria;o__Sphingobacteriales;f__SphingobacterialesOR;g__SphingobacterialesOR	0.000531087	1
769	k__Bacteria;p__Actinobacteria;c__Actinobacteria;o__MC47;f__MC47OR;g__MC47OR	0.000551141	1			441	k__Bacteria;p__Proteobacteria;c__Alphaproteobacteria;o__Rhizobiales;f__Methylobacteriaceae;g__Methylobacterium	0.000531087	1
1618	k__Bacteria;p__Actinobacteria;c__Actinobacteria;o__MC47;f__MC47OR;g__MC47OR	0.000551141	1			715	k__Bacteria;p__Acidobacteria;c__Chloracidobacteria;o__ChloracidobacteriaCL;f__ChloracidobacteriaCL;g__ChloracidobacteriaCL	0.000531087	1
1708	k__Bacteria;p__Proteobacteria;c__Alphaproteobacteria;o__Rhodospirillales;f__Acetobacteraceae;g__AcetobacteraceaeFA	0.000551141	1			798	k__Bacteria;p__Actinobacteria;c__Actinobacteria;o__Actinomycetales;f__ActinomycetalesOR;g__ActinomycetalesOR	0.000531087	1
108	k__Bacteria;p__Actinobacteria;c__Actinobacteria;o__Actinomycetales;f__Cellulomonadaceae;g__Cellulomonas	0.000542251	1			1607	k__Bacteria;p__Chloroflexi;c__Ktedonobacteria;o__KtedonobacteriaCL;f__KtedonobacteriaCL;g__KtedonobacteriaCL	0.000531087	0.5
196	k__Bacteria;p__Bacteroidetes;c__Sphingobacteria;o__Sphingobacteriales;f__SphingobacterialesOR;g__SphingobacterialesOR	0.000542251	1			1629	k__Bacteria;p__Actinobacteria;c__Actinobacteria;o__Actinomycetales;f__ActinomycetalesOR;g__ActinomycetalesOR	0.000531087	1
1251	k__Bacteria;p__Proteobacteria;c__Alphaproteobacteria;o__Rhodospirillales;f__Rhodospirillaceae;g__RhodospirillaceaeFA	0.000542251	1			1116	k__Bacteria;p__Planctomycetes;c__Phycisphaerae;o__PhycisphaeraeCL;f__PhycisphaeraeCL;g__PhycisphaeraeCL	0.00052193	1
233	k__Bacteria;p__Acidobacteria;c__Acidobacteria;o__Acidobacteriales;f__AcidobacterialesOR;g__AcidobacterialesOR	0.000533362	0.75			1547	k__Bacteria;p__Actinobacteria;c__Actinobacteria;o__Acidimicrobiales;f__AcidimicrobialesOR;g__AcidimicrobialesOR	0.00052193	1
509	k__Bacteria;p__Proteobacteria;c__Betaproteobacteria;o__Methylophilales;f__MethylophilalesOR;g__MethylophilalesOR	0.000533362	1			1967	k__Bacteria;p__Bacteroidetes;c__Sphingobacteria;o__Sphingobacteriales;f__SphingobacterialesOR;g__SphingobacterialesOR	0.00052193	1
1481	k__Bacteria;p__Planctomycetes;c__Phycisphaerae;o__PhycisphaeraeCL;f__PhycisphaeraeCL;g__PhycisphaeraeCL	0.000533362	1			1975	k__Bacteria;p__Acidobacteria;c__AcidobacteriaPH;o__AcidobacteriaPH;f__AcidobacteriaPH;g__AcidobacteriaPH	0.00052193	0.5
3098	k__Bacteria;p__Proteobacteria;c__Alphaproteobacteria;o__AlphaproteobacteriaCL;f__AlphaproteobacteriaCL;g__AlphaproteobacteriaCL	0.000533362	1			4728	k__Bacteria;p__Planctomycetes;c__Phycisphaerae;o__PhycisphaeraeCL;f__PhycisphaeraeCL;g__PhycisphaeraeCL	0.00052193	0.75
3464	k__Bacteria;p__Actinobacteria;c__Actinobacteria;o__Actinomycetales;f__Thermomonosporaceae;g__Actinoallomurus	0.000533362	1			61	k__Bacteria;p__Actinobacteria;c__Actinobacteria;o__Actinomycetales;f__Streptomycetaceae;g__Streptomyces	0.000512774	1
160	k__Bacteria;p__Bacteroidetes;c__Sphingobacteria;o__Sphingobacteriales;f__SphingobacterialesOR;g__SphingobacterialesOR	0.000524472	1			574	k__Bacteria;p__Gemmatimonadetes;c__Gemmatimonadetes;o__Gemmatimonadales;f__Gemmatimonadaceae	0.000512774	0.75
190	k__Bacteria;p__Bacteroidetes;c__Sphingobacteria;o__Sphingobacteriales;f__Flexibacteraceae;g__Hymenobacter	0.000524472	1			1211	k__Bacteria;p__Actinobacteria;c__Actinobacteria;o__Actinomycetales;f__Kineosporiaceae;g__KineosporiaceaeFA	0.000512774	1
370	k__Bacteria;p__Proteobacteria;c__Alphaproteobacteria;o__Rhizobiales;f__Phyllobacteriaceae;g__Mesorhizobium	0.000524472	1			1274	k__Bacteria;p__Verrucomicrobia;c__Verrucomicrobiae;o__Verrucomicrobiales;f__VerrucomicrobialesOR;g__VerrucomicrobialesOR	0.000512774	1
378	k__Bacteria;p__Actinobacteria;c__Actinobacteria;o__Actinomycetales;f__Cryptosporangiaceae;g__Cryptosporangium	0.000524472	1			3787	k__Bacteria;p__Chloroflexi;c__Ktedonobacteria;o__KtedonobacteriaCL;f__KtedonobacteriaCL;g__KtedonobacteriaCL	0.000512774	1
1177	k__Bacteria;p__Actinobacteria;c__Actinobacteria;o__Actinomycetales	0.000524472	0.25			366	k__Bacteria;p__Actinobacteria;c__Actinobacteria;o__Acidimicrobiales;f__AcidimicrobialesOR;g__AcidimicrobialesOR	0.000503617	1
1180	k__Bacteria;p__Acidobacteria;c__Chloracidobacteria;o__ChloracidobacteriaCL;f__ChloracidobacteriaCL;g__ChloracidobacteriaCL	0.000524472	1			647	k__Bacteria;p__Acidobacteria;c__Chloracidobacteria;o__ChloracidobacteriaCL;f__ChloracidobacteriaCL;g__ChloracidobacteriaCL	0.000503617	1
1642	k__Bacteria;p__Acidobacteria;c__Chloracidobacteria;o__ChloracidobacteriaCL;f__ChloracidobacteriaCL;g__ChloracidobacteriaCL	0.000524472	1			775	k__Bacteria;p__SC4;c__SC4PH;o__SC4PH;f__SC4PH;g__SC4PH	0.000503617	1
4426	k__Bacteria;p__Acidobacteria;c__AcidobacteriaPH;o__AcidobacteriaPH;f__AcidobacteriaPH;g__AcidobacteriaPH	0.000524472	0.25			2398	k__Bacteria;p__Acidobacteria;c__Acidobacteria;o__Acidobacteriales;f__Acidobacteriaceae;g__AcidobacteriaceaeFA	0.000503617	1
412	k__Bacteria;p__Bacteroidetes;c__Sphingobacteria;o__Sphingobacteriales;f__Flexibacteraceae;g__Cytophaga	0.000515583	0.75			2483	k__Bacteria;p__Armatimonadetes;c__S1a_1H;o__S1a_1HCL;f__S1a_1HCL;g__S1a_1HCL	0.000503617	1
542	k__Bacteria;p__Actinobacteria;c__Actinobacteria;o__Solirubrobacterales;f__SolirubrobacteralesOR;g__SolirubrobacteralesOR	0.000515583	0.75			16	k__Bacteria;p__Actinobacteria;c__Actinobacteria;o__Actinomycetales;f__Streptomycetaceae;g__Streptomyces	0.00049446	1
1255	k__Bacteria;p__Bacteroidetes;c__Sphingobacteria;o__Sphingobacteriales;f__SphingobacterialesOR;g__SphingobacterialesOR	0.000515583	1			485	k__Bacteria;p__Proteobacteria;c__Betaproteobacteria;o__Rhodocyclales;f__RhodocyclalesOR;g__RhodocyclalesOR	0.00049446	1
1277	k__Bacteria;p__Planctomycetes;c__Planctomycea;o__Gemmatales;f__Isosphaeraceae;g__IsosphaeraceaeFA	0.000515583	1			541	k__Bacteria;p__Planctomycetes;c__Planctomycea;o__Pirellulales;f__PirellulalesOR;g__PirellulalesOR	0.00049446	1
76	k__Bacteria;p__Proteobacteria;c__Alphaproteobacteria;o__Rhodobacterales;f__Rhodobacteraceae;g__Rubellimicrobium	0.000506694	1			673	k__Bacteria;p__Actinobacteria;c__Actinobacteria;o__Solirubrobacterales;f__Patulibacteraceae;g__PatulibacteraceaeFA	0.00049446	1
465	k__Bacteria;p__Actinobacteria;c__Actinobacteria;o__Solirubrobacterales;f__SolirubrobacteralesOR;g__SolirubrobacteralesOR	0.000506694	0.75			691	k__Bacteria;p__Proteobacteria;c__Deltaproteobacteria;o__Syntrophobacterales;f__Syntrophobacteraceae;g__SyntrophobacteraceaeFA	0.00049446	0.75
756	k__Bacteria;p__Proteobacteria;c__Alphaproteobacteria;o__Rhizobiales;f__Hyphomicrobiaceae;g__Rhodoplanes	0.000506694	1			1356	k__Bacteria;p__Acidobacteria;c__Solibacteres;o__Solibacterales;f__Solibacteraceae;g__Solibacter	0.00049446	1
948	k__Bacteria;p__Proteobacteria;c__Alphaproteobacteria;o__AlphaproteobacteriaCL;f__AlphaproteobacteriaCL;g__AlphaproteobacteriaCL	0.000506694	0.75			1678	k__Bacteria;p__Actinobacteria;c__Actinobacteria;o__Rubrobacterales;f__Rubrobacteraceae;g__Rubrobacter	0.00049446	1
968	k__Bacteria;p__Bacteroidetes;c__Sphingobacteria;o__Sphingobacteriales;f__SphingobacterialesOR;g__SphingobacterialesOR	0.000506694	1			160	k__Bacteria;p__Bacteroidetes;c__Sphingobacteria;o__Sphingobacteriales;f__SphingobacterialesOR;g__SphingobacterialesOR	0.000485304	1
1598	k__Bacteria;p__Gemmatimonadetes;c__Gemmatimonadetes;o__Gemmatimonadales;f__Gemmatimonadaceae;g__GemmatimonadaceaeFA	0.000506694	1			261	k__Bacteria;p__Actinobacteria;c__Actinobacteria;o__Solirubrobacterales;f__Patulibacteraceae;g__PatulibacteraceaeFA	0.000485304	1
1997	k__Bacteria;p__Chloroflexi;c__ChloroflexiPH;o__ChloroflexiPH;f__ChloroflexiPH;g__ChloroflexiPH	0.000506694	0.5			328	k__Bacteria;p__Actinobacteria;c__Actinobacteria;o__Solirubrobacterales;f__SolirubrobacteralesOR;g__SolirubrobacteralesOR	0.000485304	1
1998	k__Bacteria;p__Actinobacteria;c__Actinobacteria;o__Actinomycetales;f__Actinosynnemataceae	0.000506694	0.75			803	k__Bacteria;p__Proteobacteria;c__Deltaproteobacteria;o__Syntrophobacterales;f__Syntrophobacteraceae;g__SyntrophobacteraceaeFA	0.000485304	1
2042	k__Bacteria;p__Acidobacteria;c__Chloracidobacteria;o__ChloracidobacteriaCL;f__ChloracidobacteriaCL;g__ChloracidobacteriaCL	0.000506694	1			886	k__Bacteria;p__Verrucomicrobia;c__Verrucomicrobiae;o__Verrucomicrobiales;f__VerrucomicrobialesOR;g__VerrucomicrobialesOR	0.000485304	0.5
2097	k__Bacteria;p__Acidobacteria;c__Solibacteres;o__Solibacterales;f__Solibacteraceae;g__Solibacter	0.000506694	1			1051	k__Bacteria;p__Proteobacteria;c__Deltaproteobacteria;o__CTD005_82B_02;f__CTD005_82B_02OR;g__CTD005_82B_02OR	0.000485304	0.75
3111	k__Bacteria;p__Acidobacteria;c__AcidobacteriaPH;o__AcidobacteriaPH;f__AcidobacteriaPH;g__AcidobacteriaPH	0.000506694	1			1060	k__Bacteria;p__Acidobacteria;c__Chloracidobacteria;o__ChloracidobacteriaCL;f__ChloracidobacteriaCL;g__ChloracidobacteriaCL	0.000485304	0.75
357	k__Bacteria;p__Chloroflexi;c__Bljii12;o__B07_WMSP1;f__FFCH4570;g__FFCH4570FA	0.000497804	1			1589	k__Bacteria;p__Nitrospirae;c__Nitrospira;o__Nitrospirales;f__Nitrospiraceae;g__Nitrospira	0.000485304	0.75
392	k__Bacteria;p__Proteobacteria;c__Alphaproteobacteria;o__Rhizobiales;f__Hyphomicrobiaceae;g__Rhodoplanes	0.000497804	1			2485	k__Bacteria;p__Bacteroidetes;c__Sphingobacteria;o__Sphingobacteriales;f__SphingobacterialesOR;g__SphingobacterialesOR	0.000485304	1
748	k__Bacteria;p__Acidobacteria;c__Chloracidobacteria;o__ChloracidobacteriaCL;f__ChloracidobacteriaCL;g__ChloracidobacteriaCL	0.000497804	1			490	k__Bacteria;p__Bacteroidetes;c__Sphingobacteria;o__Sphingobacteriales;f__SphingobacterialesOR;g__SphingobacterialesOR	0.000476147	1
1015	k__Bacteria;p__Proteobacteria;c__Deltaproteobacteria;o__MIZ46;f__MIZ46OR;g__MIZ46OR	0.000497804	1			1641	k__Bacteria;p__Acidobacteria;c__Acidobacteria;o__Acidobacteriales;f__Acidobacteriaceae;g__AcidobacteriaceaeFA	0.000476147	0.75
1205	k__Bacteria;p__Actinobacteria;c__Actinobacteria;o__Acidimicrobiales;f__AcidimicrobialesOR;g__AcidimicrobialesOR	0.000497804	1			2042	k__Bacteria;p__Acidobacteria;c__Chloracidobacteria;o__ChloracidobacteriaCL;f__ChloracidobacteriaCL;g__ChloracidobacteriaCL	0.000476147	1
1211	k__Bacteria;p__Actinobacteria;c__Actinobacteria;o__Actinomycetales;f__Kineosporiaceae;g__KineosporiaceaeFA	0.000497804	1			470	k__Bacteria;p__Gemmatimonadetes;c__Gemmatimonadetes;o__Gemmatimonadales;f__Gemmatimonadaceae;g__GemmatimonadaceaeFA	0.00046699	1
366	k__Bacteria;p__Actinobacteria;c__Actinobacteria;o__Acidimicrobiales;f__AcidimicrobialesOR;g__AcidimicrobialesOR	0.000488915	1			862	k__Bacteria;p__Verrucomicrobia;c__Verrucomicrobiae;o__Verrucomicrobiales;f__VerrucomicrobialesOR;g__VerrucomicrobialesOR	0.00046699	1
530	k__Bacteria;p__Cyanobacteria;c__Oscillatoriophycideae;o__OscillatoriophycideaeCL;f__OscillatoriophycideaeCL;g__OscillatoriophycideaeCL	0.000488915	0.75			945	k__Bacteria;p__Bacteroidetes;c__Sphingobacteria;o__Sphingobacteriales;f__SphingobacterialesOR;g__SphingobacterialesOR	0.00046699	0.75
698	k__Bacteria;p__Actinobacteria;c__Actinobacteria;o__Solirubrobacterales;f__Patulibacteraceae;g__PatulibacteraceaeFA	0.000488915	1			1057	k__Bacteria;p__Actinobacteria;c__Actinobacteria;o__Rubrobacterales;f__Rubrobacteraceae;g__Rubrobacter	0.00046699	1
1387	k__Bacteria;p__Actinobacteria;c__Actinobacteria;o__Acidimicrobiales;f__EB1017;g__EB1017FA	0.000488915	1			1148	k__Bacteria;p__Actinobacteria;c__Actinobacteria;o__MC47;f__MC47OR;g__MC47OR	0.00046699	0.25
2449	k__Bacteria;p__Acidobacteria;c__Solibacteres;o__Solibacterales;f__Solibacteraceae;g__Solibacter	0.000488915	1			1912	k__Bacteria;p__Proteobacteria;c__Deltaproteobacteria;o__Syntrophobacterales;f__Syntrophobacteraceae;g__SyntrophobacteraceaeFA	0.00046699	0.75
2487	k__Bacteria;p__Proteobacteria;c__Alphaproteobacteria;o__Rhodospirillales;f__Acetobacteraceae;g__AcetobacteraceaeFA	0.000488915	1			3320	k__Bacteria;p__Gemmatimonadetes;c__Gemmatimonadetes;o__Gemmatimonadales;f__Gemmatimonadaceae;g__GemmatimonadaceaeFA	0.00046699	1
1601	k__Bacteria;p__Cyanobacteria;c__Oscillatoriophycideae;o__Oscillatoriales;f__Phormidiaceae;g__Phormidium	0.000488915	0.5			39	k__Bacteria;p__Proteobacteria;c__Alphaproteobacteria;o__Rhizobiales;f__Methylobacteriaceae;g__MethylobacteriaceaeFA	0.000457834	1
662	k__Bacteria;p__Proteobacteria;c__Alphaproteobacteria;o__AlphaproteobacteriaCL;f__AlphaproteobacteriaCL;g__AlphaproteobacteriaCL	0.000480026	1			381	k__Bacteria;p__Acidobacteria;c__Chloracidobacteria;o__ChloracidobacteriaCL;f__ChloracidobacteriaCL;g__ChloracidobacteriaCL	0.000457834	1
2405	k__Bacteria;p__Proteobacteria;c__Deltaproteobacteria;o__Myxococcales;f__MyxococcalesOR;g__MyxococcalesOR	0.000480026	0.5			550	k__Bacteria;p__Gemmatimonadetes;c__Gemmatimonadetes;o__Gemmatimonadales;f__Gemmatimonadaceae;g__GemmatimonadaceaeFA	0.000457834	1
400	k__Bacteria;p__Bacteroidetes;c__Sphingobacteria;o__Sphingobacteriales;f__SphingobacterialesOR;g__SphingobacterialesOR	0.000471136	1			756	k__Bacteria;p__Proteobacteria;c__Alphaproteobacteria;o__Rhizobiales;f__Hyphomicrobiaceae;g__Rhodoplanes	0.000457834	1
416	k__Bacteria;p__Chloroflexi;c__Thermomicrobia;o__HN1_15;f__HN1_15OR;g__HN1_15OR	0.000471136	1			844	k__Bacteria;p__Actinobacteria;c__Actinobacteria;o__Acidimicrobiales;f__Iamiaceae;g__Iamia	0.000457834	1
567	k__Bacteria;p__Proteobacteria;c__Deltaproteobacteria;o__Syntrophobacterales;f__Syntrophobacteraceae;g__SyntrophobacteraceaeFA	0.000471136	1			1065	k__Bacteria;p__Proteobacteria;c__Betaproteobacteria;o__Rhodocyclales;f__RhodocyclalesOR;g__RhodocyclalesOR	0.000457834	1
609	k__Bacteria;p__Acidobacteria;c__Chloracidobacteria;o__ChloracidobacteriaCL;f__ChloracidobacteriaCL;g__ChloracidobacteriaCL	0.000471136	1			1971	k__Bacteria;p__Bacteroidetes;c__Sphingobacteria;o__Sphingobacteriales;f__SphingobacterialesOR;g__SphingobacterialesOR	0.000457834	1
1523	k__Bacteria;p__Cyanobacteria;c__Oscillatoriophycideae;o__Oscillatoriales;f__Phormidiaceae;g__Phormidium	0.000471136	0.5			2418	k__Bacteria;p__Proteobacteria;c__Betaproteobacteria;o__Burkholderiales;f__Burkholderiaceae;g__Burkholderia	0.000457834	0.75
1572	k__Bacteria;p__Actinobacteria;c__Actinobacteria;o__Rubrobacterales;f__Rubrobacteraceae;g__Rubrobacter	0.000471136	1			2870	k__Bacteria;p__Proteobacteria;c__Alphaproteobacteria;o__Rhizobiales;f__RhizobialesOR;g__RhizobialesOR	0.000457834	1
1756	k__Bacteria;p__Acidobacteria;c__Solibacteres;o__Solibacterales;f__Solibacteraceae;g__Solibacter	0.000471136	1			4042	k__Bacteria;p__Bacteroidetes;c__Sphingobacteria;o__Sphingobacteriales;f__SphingobacterialesOR;g__SphingobacterialesOR	0.000457834	1
336	k__Bacteria;p__Actinobacteria;c__Actinobacteria;o__Actinomycetales;f__Mycobacteriaceae;g__Mycobacterium	0.000462247	1			392	k__Bacteria;p__Proteobacteria;c__Alphaproteobacteria;o__Rhizobiales;f__Hyphomicrobiaceae;g__Rhodoplanes	0.000448677	1
804	k__Bacteria;p__Bacteroidetes;c__Sphingobacteria;o__Sphingobacteriales;f__SphingobacterialesOR;g__SphingobacterialesOR	0.000462247	1			618	k__Bacteria;p__Acidobacteria;c__Acidobacteria;o__Acidobacteriales;f__AcidobacterialesOR;g__AcidobacterialesOR	0.000448677	0.75
862	k__Bacteria;p__Verrucomicrobia;c__Verrucomicrobiae;o__Verrucomicrobiales;f__VerrucomicrobialesOR;g__VerrucomicrobialesOR	0.000462247	1			659	k__Bacteria;p__Proteobacteria;c__Betaproteobacteria;o__Burkholderiales;f__Oxalobacteraceae;g__Massilia	0.000448677	1
1319	k__Bacteria;p__Actinobacteria;c__Actinobacteria;o__Acidimicrobiales;f__AcidimicrobialesOR;g__AcidimicrobialesOR	0.000462247	1			1839	k__Bacteria;p__Proteobacteria;c__Deltaproteobacteria;o__Myxococcales;f__Haliangiaceae;g__HaliangiaceaeFA	0.000448677	1
1815	k__Bacteria;p__Armatimonadetes;c__Armatimonadia;o__Armatimonadales;f__WD294;g__WD294FA	0.000462247	1			2120	k__Bacteria;p__Acidobacteria;c__Chloracidobacteria;o__ChloracidobacteriaCL;f__ChloracidobacteriaCL;g__ChloracidobacteriaCL	0.000448677	0.75
3533	k__Bacteria;p__Bacteroidetes;c__BacteroidetesPH;o__BacteroidetesPH;f__BacteroidetesPH;g__BacteroidetesPH	0.000462247	0.75			4147	k__Bacteria;p__Gemmatimonadetes;c__Gemmatimonadetes;o__Gemmatimonadales;f__Gemmatimonadaceae;g__GemmatimonadaceaeFA	0.000448677	1
78	k__Bacteria;p__Proteobacteria;c__Gammaproteobacteria;o__Xanthomonadales;f__Xanthomonadaceae;g__Stenotrophomonas	0.000453358	0.5			398	k__Bacteria;p__Verrucomicrobia;c__Verrucomicrobiae;o__Verrucomicrobiales;f__VerrucomicrobialesOR;g__VerrucomicrobialesOR	0.00043952	1
441	k__Bacteria;p__Proteobacteria;c__Alphaproteobacteria;o__Rhizobiales;f__Methylobacteriaceae;g__Methylobacterium	0.000453358	1			569	k__Bacteria;p__Planctomycetes;c__Planctomycea;o__Pirellulales;f__PirellulalesOR;g__PirellulalesOR	0.00043952	0.5
1037	k__Bacteria;p__Armatimonadetes;c__CH21;o__CH21CL;f__CH21CL;g__CH21CL	0.000453358	1			819	k__Bacteria;p__Firmicutes;c__Bacilli;o__Turicibacterales;f__Turicibacteraceae;g__Turicibacter	0.00043952	0.75
1137	k__Bacteria;p__Proteobacteria;c__Gammaproteobacteria;o__Xanthomonadales;f__Sinobacteraceae;g__SinobacteraceaeFA	0.000453358	0.75			960	k__Bacteria;p__Chloroflexi;c__Chloroflexi;o__Chloroflexales;f__ChloroflexalesOR;g__ChloroflexalesOR	0.00043952	1
1491	k__Bacteria;p__Verrucomicrobia;c__Spartobacteria;o__Spartobacteriales;f__Spartobacteriaceae;g__MC18	0.000453358	1			1277	k__Bacteria;p__Planctomycetes;c__Planctomycea;o__Gemmatales;f__Isosphaeraceae;g__IsosphaeraceaeFA	0.00043952	1
1668	k__Bacteria;p__Actinobacteria;c__Actinobacteria;o__ActinobacteriaCL;f__ActinobacteriaCL;g__ActinobacteriaCL	0.000453358	1			1287	k__Bacteria;p__Proteobacteria;c__Alphaproteobacteria;o__Rhodospirillales;f__Acetobacteraceae;g__AcetobacteraceaeFA	0.00043952	1
1957	k__Bacteria;p__Acidobacteria;c__AcidobacteriaPH;o__AcidobacteriaPH;f__AcidobacteriaPH;g__AcidobacteriaPH	0.000453358	0.75			1959	k__Bacteria;p__Verrucomicrobia;c__Verrucomicrobiae;o__Verrucomicrobiales;f__VerrucomicrobialesOR;g__VerrucomicrobialesOR	0.00043952	1
172	k__Bacteria;p__Proteobacteria;c__Alphaproteobacteria;o__Rhizobiales;f__Methylocystaceae;g__MethylocystaceaeFA	0.000444468	1			106	k__Bacteria;p__Proteobacteria;c__Gammaproteobacteria;o__Xanthomonadales;f__Sinobacteraceae;g__SinobacteraceaeFA	0.000430364	0.75
321	k__Bacteria;p__Bacteroidetes;c__Sphingobacteria;o__Sphingobacteriales;f__SphingobacterialesOR;g__SphingobacterialesOR	0.000444468	0.75			301	k__Bacteria;p__Proteobacteria;c__Alphaproteobacteria;o__Caulobacterales;f__Caulobacteraceae;g__Caulobacter	0.000430364	0.75
569	k__Bacteria;p__Planctomycetes;c__Planctomycea;o__Pirellulales;f__PirellulalesOR;g__PirellulalesOR	0.000444468	0.75			990	k__Bacteria;p__Proteobacteria;c__Alphaproteobacteria;o__Rhizobiales;f__Methylobacteriaceae;g__MethylobacteriaceaeFA	0.000430364	1
721	k__Bacteria;p__Bacteroidetes;c__Sphingobacteria;o__Sphingobacteriales;f__SphingobacterialesOR;g__SphingobacterialesOR	0.000444468	0.75			1253	k__Bacteria;p__Proteobacteria;c__Alphaproteobacteria;o__Sphingomonadales;f__Sphingomonadaceae;g__Sphingomonas	0.000430364	0.75
2721	k__Bacteria;p__Proteobacteria;c__Gammaproteobacteria;o__Xanthomonadales;f__Sinobacteraceae;g__SinobacteraceaeFA	0.000444468	0.75			1293	k__Bacteria;p__Acidobacteria;c__Chloracidobacteria;o__ChloracidobacteriaCL;f__ChloracidobacteriaCL;g__ChloracidobacteriaCL	0.000430364	1
3556	k__Bacteria;p__Proteobacteria;c__Deltaproteobacteria;o__Myxococcales;f__Haliangiaceae;g__HaliangiaceaeFA	0.000444468	1			76	k__Bacteria;p__Proteobacteria;c__Alphaproteobacteria;o__Rhodobacterales;f__Rhodobacteraceae;g__Rubellimicrobium	0.000421207	1
826	k__Bacteria;p__Actinobacteria;c__Actinobacteria;o__Actinomycetales;f__Kineosporiaceae;g__KineosporiaceaeFA	0.000435579	1			344	k__Bacteria;p__Firmicutes;c__Bacilli;o__Bacillales;f__Alicyclobacillaceae;g__Alicyclobacillus	0.000421207	0.5
844	k__Bacteria;p__Actinobacteria;c__Actinobacteria;o__Acidimicrobiales;f__Iamiaceae;g__Iamia	0.000435579	0.75			864	k__Bacteria;p__Actinobacteria;c__Actinobacteria;o__Solirubrobacterales;f__Solirubrobacteraceae;g__SolirubrobacteraceaeFA	0.000421207	1
864	k__Bacteria;p__Actinobacteria;c__Actinobacteria;o__Solirubrobacterales;f__Solirubrobacteraceae;g__SolirubrobacteraceaeFA	0.000435579	1			318	k__Bacteria;p__Actinobacteria;c__Actinobacteria;o__Actinomycetales;f__Actinosynnemataceae;g__Lentzea	0.00041205	1
992	k__Bacteria;p__Acidobacteria;c__Acidobacteria;o__Acidobacteriales;f__AcidobacterialesOR;g__AcidobacterialesOR	0.000435579	1			391	k__Bacteria;p__Proteobacteria;c__Betaproteobacteria;o__Rhodocyclales;f__RhodocyclalesOR;g__RhodocyclalesOR	0.00041205	1
1021	k__Bacteria;p__Actinobacteria;c__Actinobacteria;o__Actinomycetales;f__Micromonosporaceae;g__Catellatospora	0.000435579	1			793	k__Bacteria;p__Acidobacteria;c__Chloracidobacteria;o__ChloracidobacteriaCL;f__ChloracidobacteriaCL;g__ChloracidobacteriaCL	0.00041205	1
1253	k__Bacteria;p__Proteobacteria;c__Alphaproteobacteria;o__Sphingomonadales;f__Sphingomonadaceae;g__Sphingomonas	0.000435579	1			1141	k__Bacteria;p__Planctomycetes;c__Planctomycea;o__Gemmatales;f__Isosphaeraceae;g__IsosphaeraceaeFA	0.00041205	1
3264	k__Bacteria;p__Proteobacteria;c__Alphaproteobacteria;o__Rhodospirillales;f__Acetobacteraceae;g__AcetobacteraceaeFA	0.000435579	1			1280	k__Bacteria;p__Acidobacteria;c__Solibacteres;o__Solibacterales;f__Solibacteraceae;g__Solibacter	0.00041205	1
285	k__Bacteria;p__Actinobacteria;c__Actinobacteria;o__Actinomycetales;f__Streptomycetaceae;g__Streptomyces	0.000426689	1			1548	k__Bacteria;p__Proteobacteria;c__Deltaproteobacteria;o__Syntrophobacterales;f__Syntrophobacteraceae;g__SyntrophobacteraceaeFA	0.00041205	1
498	k__Bacteria;p__Proteobacteria;c__Betaproteobacteria;o__Burkholderiales;f__Comamonadaceae;g__Ramlibacter	0.000426689	0.75			1572	k__Bacteria;p__Actinobacteria;c__Actinobacteria;o__Rubrobacterales;f__Rubrobacteraceae;g__Rubrobacter	0.00041205	1
766	k__Bacteria;p__Planctomycetes;c__Planctomycea;o__Gemmatales;f__Gemmataceae;g__Gemmata	0.000426689	1			2991	k__Bacteria;p__Acidobacteria;c__Solibacteres;o__Solibacterales;f__Solibacteraceae;g__Solibacter	0.00041205	1
1280	k__Bacteria;p__Acidobacteria;c__Solibacteres;o__Solibacterales;f__Solibacteraceae;g__Solibacter	0.000426689	1			4320	k__Bacteria;p__Proteobacteria;c__Betaproteobacteria;o__Methylophilales;f__MethylophilalesOR;g__MethylophilalesOR	0.00041205	0.75
1281	k__Bacteria;p__Acidobacteria;c__Solibacteres;o__Solibacterales;f__Solibacteraceae;g__Solibacter	0.000426689	0.5			758	k__Bacteria;p__Bacteroidetes;c__Sphingobacteria;o__Sphingobacteriales;f__SphingobacterialesOR;g__SphingobacterialesOR	0.000402894	1
1629	k__Bacteria;p__Actinobacteria;c__Actinobacteria;o__Actinomycetales;f__ActinomycetalesOR;g__ActinomycetalesOR	0.000426689	1			836	k__Bacteria;p__Planctomycetes;c__Phycisphaerae;o__PhycisphaeraeCL;f__PhycisphaeraeCL;g__PhycisphaeraeCL	0.000402894	1
2010	k__Bacteria;p__Acidobacteria;c__Chloracidobacteria;o__ChloracidobacteriaCL;f__ChloracidobacteriaCL;g__ChloracidobacteriaCL	0.000426689	1			877	k__Bacteria;p__Acidobacteria;c__Chloracidobacteria;o__ChloracidobacteriaCL;f__ChloracidobacteriaCL;g__ChloracidobacteriaCL	0.000402894	1
3179	k__Bacteria;p__Proteobacteria;c__Alphaproteobacteria;o__AlphaproteobacteriaCL;f__AlphaproteobacteriaCL;g__AlphaproteobacteriaCL	0.000426689	1			968	k__Bacteria;p__Bacteroidetes;c__Sphingobacteria;o__Sphingobacteriales;f__SphingobacterialesOR;g__SphingobacterialesOR	0.000402894	1
124	k__Bacteria;p__Proteobacteria;c__Betaproteobacteria;o__Burkholderiales;f__Oxalobacteraceae;g__OxalobacteraceaeFA	0.0004178	0.75			1319	k__Bacteria;p__Actinobacteria;c__Actinobacteria;o__Acidimicrobiales;f__AcidimicrobialesOR;g__AcidimicrobialesOR	0.000402894	1
550	k__Bacteria;p__Gemmatimonadetes;c__Gemmatimonadetes;o__Gemmatimonadales;f__Gemmatimonadaceae;g__GemmatimonadaceaeFA	0.0004178	1			1558	k__Bacteria;p__Proteobacteria;c__Alphaproteobacteria;o__Rhizobiales;f__RhizobialesOR;g__RhizobialesOR	0.000402894	1
715	k__Bacteria;p__Acidobacteria;c__Chloracidobacteria;o__ChloracidobacteriaCL;f__ChloracidobacteriaCL;g__ChloracidobacteriaCL	0.0004178	1			1635	k__Bacteria;p__AD3;c__ABS_6;o__ABS_6CL;f__ABS_6CL;g__ABS_6CL	0.000402894	1
764	k__Bacteria;p__Actinobacteria;c__Actinobacteria;o__Actinomycetales;f__Geodermatophilaceae;g__Geodermatophilus	0.0004178	1			1850	k__Bacteria;p__Acidobacteria;c__Chloracidobacteria;o__ChloracidobacteriaCL;f__ChloracidobacteriaCL;g__ChloracidobacteriaCL	0.000402894	1
1772	k__Bacteria;p__Actinobacteria;c__Actinobacteria;o__Solirubrobacterales;f__SolirubrobacteralesOR;g__SolirubrobacteralesOR	0.0004178	1			2245	k__Bacteria;p__Gemmatimonadetes;c__Gemmatimonadetes;o__Gemmatimonadales;f__Gemmatimonadaceae;g__GemmatimonadaceaeFA	0.000402894	1
2083	k__Bacteria;p__Proteobacteria;c__Alphaproteobacteria;o__Rhodospirillales;f__Rhodospirillaceae;g__RhodospirillaceaeFA	0.0004178	1			2451	k__Bacteria;p__Bacteroidetes;c__Sphingobacteria;o__Sphingobacteriales;f__SphingobacterialesOR;g__SphingobacterialesOR	0.000402894	1
2991	k__Bacteria;p__Acidobacteria;c__Solibacteres;o__Solibacterales;f__Solibacteraceae;g__Solibacter	0.0004178	1			3126	k__Bacteria;p__Gemmatimonadetes;c__Gemmatimonadetes;o__Gemmatimonadales;f__Gemmatimonadaceae;g__GemmatimonadaceaeFA	0.000402894	1
4320	k__Bacteria;p__Proteobacteria;c__Betaproteobacteria;o__Methylophilales;f__MethylophilalesOR;g__MethylophilalesOR	0.0004178	0.75			8	k__Bacteria;p__Proteobacteria;c__Alphaproteobacteria;o__Rhizobiales;f__Rhizobiaceae;g__Agrobacterium	0.000393737	1
198	k__Bacteria;p__Bacteroidetes;c__Sphingobacteria;o__Sphingobacteriales;f__Flexibacteraceae;g__FlexibacteraceaeFA	0.000408911	1			333	k__Bacteria;p__Acidobacteria;c__Solibacteres;o__Solibacterales;f__Solibacteraceae;g__Solibacter	0.000393737	0.75
382	k__Bacteria;p__Actinobacteria;c__Actinobacteria;o__Rubrobacterales;f__Rubrobacteraceae;g__Rubrobacter	0.000408911	1			469	k__Bacteria;p__Acidobacteria;c__Chloracidobacteria;o__ChloracidobacteriaCL;f__ChloracidobacteriaCL;g__ChloracidobacteriaCL	0.000393737	1
994	k__Bacteria;p__Gemmatimonadetes;c__Gemmatimonadetes;o__Gemmatimonadales;f__GemmatimonadalesOR;g__GemmatimonadalesOR	0.000408911	1			611	k__Bacteria;p__Proteobacteria;c__Alphaproteobacteria;o__Rhodospirillales;f__Rhodospirillaceae;g__RhodospirillaceaeFA	0.000393737	1
1652	k__Bacteria;p__Verrucomicrobia;c__Verrucomicrobiae;o__Verrucomicrobiales;f__VerrucomicrobialesOR;g__VerrucomicrobialesOR	0.000408911	1			616	k__Bacteria;p__Bacteroidetes;c__Sphingobacteria;o__Sphingobacteriales;f__SphingobacterialesOR;g__SphingobacterialesOR	0.000393737	1
1741	k__Bacteria;p__Actinobacteria;c__Actinobacteria;o__Actinomycetales;f__ActinomycetalesOR;g__ActinomycetalesOR	0.000408911	1			1251	k__Bacteria;p__Proteobacteria;c__Alphaproteobacteria;o__Rhodospirillales;f__Rhodospirillaceae;g__RhodospirillaceaeFA	0.000393737	1
2810	k__Bacteria;p__Bacteroidetes;c__Sphingobacteria;o__Sphingobacteriales;f__SphingobacterialesOR;g__SphingobacterialesOR	0.000408911	1			1481	k__Bacteria;p__Planctomycetes;c__Phycisphaerae;o__PhycisphaeraeCL;f__PhycisphaeraeCL;g__PhycisphaeraeCL	0.000393737	1
3864	k__Bacteria;p__Acidobacteria;c__Solibacteres;o__Solibacterales;f__Solibacteraceae;g__Solibacter	0.000408911	1			2181	k__Bacteria;p__Bacteroidetes;c__Sphingobacteria;o__Sphingobacteriales;f__Sphingobacteriaceae;g__SphingobacteriaceaeFA	0.000393737	1
5562	k__Bacteria;p__Proteobacteria;c__Gammaproteobacteria;o__Legionellales;f__Coxiellaceae;g__Aquicella	0.000408911	0.75			3435	k__Bacteria;p__Bacteroidetes;c__Sphingobacteria;o__Sphingobacteriales;f__Sphingobacteriaceae;g__SphingobacteriaceaeFA	0.000393737	0.25
103	k__Bacteria;p__Bacteroidetes;c__Sphingobacteria;o__Sphingobacteriales;f__Flexibacteraceae;g__Cytophaga	0.000400021	0.75			393	k__Bacteria;p__Chloroflexi;c__SOGA31;o__SOGA31CL;f__SOGA31CL;g__SOGA31CL	0.00038458	0.75
420	k__Bacteria;p__Acidobacteria;c__Solibacteres;o__Solibacterales;f__Solibacteraceae;g__Solibacter	0.000400021	1			475	k__Bacteria;p__Bacteroidetes;c__Sphingobacteria;o__Sphingobacteriales;f__Flexibacteraceae;g__Cytophaga	0.00038458	1
823	k__Bacteria;p__Actinobacteria;c__Actinobacteria;o__Solirubrobacterales;f__SolirubrobacteralesOR;g__SolirubrobacteralesOR	0.000400021	1			551	k__Bacteria;p__Bacteroidetes;c__Sphingobacteria;o__Sphingobacteriales;f__SphingobacterialesOR;g__SphingobacterialesOR	0.00038458	0.75
970	k__Bacteria	0.000400021	0.75			557	k__Bacteria;p__Armatimonadetes;c__Armatimonadia;o__Armatimonadales;f__Armatimonadaceae;g__ArmatimonadaceaeFA	0.00038458	1
998	k__Bacteria;p__Proteobacteria;c__Alphaproteobacteria;o__Rhodospirillales;f__Rhodospirillaceae;g__RhodospirillaceaeFA	0.000400021	1			735	k__Bacteria;p__Cyanobacteria;c__Oscillatoriophycideae;o__Oscillatoriales;f__Phormidiaceae;g__Phormidium	0.00038458	0.75
1099	k__Bacteria;p__Actinobacteria;c__Actinobacteria;o__Actinomycetales;f__Sporichthyaceae;g__Sporichthya	0.000400021	1			895	k__Archaea;p__Crenarchaeota;c__Thaumarchaeota;o__Nitrososphaerales;f__Nitrososphaeraceae;g__Nitrososphaera	0.00038458	0.75
1114	k__Bacteria;p__Proteobacteria;c__Betaproteobacteria;o__BetaproteobacteriaCL;f__BetaproteobacteriaCL;g__BetaproteobacteriaCL	0.000400021	1			919	k__Bacteria;p__Verrucomicrobia;c__Verrucomicrobiae;o__Verrucomicrobiales;f__VerrucomicrobialesOR;g__VerrucomicrobialesOR	0.00038458	1
1182	k__Bacteria;p__Proteobacteria;c__Deltaproteobacteria;o__Myxococcales;f__MyxococcalesOR;g__MyxococcalesOR	0.000400021	1			1409	k__Bacteria;p__Actinobacteria;c__Actinobacteria;o__ActinobacteriaCL;f__ActinobacteriaCL;g__ActinobacteriaCL	0.00038458	1
1274	k__Bacteria;p__Verrucomicrobia;c__Verrucomicrobiae;o__Verrucomicrobiales;f__VerrucomicrobialesOR;g__VerrucomicrobialesOR	0.000400021	1			1413	k__Bacteria;p__Chloroflexi;c__Bljii12;o__B07_WMSP1;f__FFCH4570;g__FFCH4570FA	0.00038458	1
1802	k__Bacteria;p__Chloroflexi;c__ChloroflexiPH;o__ChloroflexiPH;f__ChloroflexiPH;g__ChloroflexiPH	0.000400021	1			1633	k__Bacteria;p__Acidobacteria;c__Solibacteres;o__Solibacterales;f__Solibacteraceae;g__Solibacter	0.00038458	1
1971	k__Bacteria;p__Bacteroidetes;c__Sphingobacteria;o__Sphingobacteriales;f__SphingobacterialesOR;g__SphingobacterialesOR	0.000400021	1			1702	k__Bacteria;p__Actinobacteria;c__Actinobacteria;o__Solirubrobacterales;f__SolirubrobacteralesOR;g__SolirubrobacteralesOR	0.00038458	0.75
2232	k__Bacteria;p__Proteobacteria;c__Deltaproteobacteria;o__Myxococcales;f__MyxococcalesOR;g__MyxococcalesOR	0.000400021	1			1854	k__Bacteria;p__Acidobacteria;c__Solibacteres;o__Solibacterales;f__Solibacteraceae;g__Solibacter	0.00038458	1
2996	k__Bacteria;p__Actinobacteria;c__Actinobacteria;o__Actinomycetales;f__Micromonosporaceae;g__Actinoplanes	0.000400021	1			2273	k__Bacteria;p__Actinobacteria;c__Actinobacteria;o__Actinomycetales;f__Frankiaceae;g__FrankiaceaeFA	0.00038458	1
3394	k__Bacteria;p__Bacteroidetes;c__Sphingobacteria;o__Sphingobacteriales;f__SphingobacterialesOR;g__SphingobacterialesOR	0.000400021	1			2923	k__Bacteria;p__Acidobacteria;c__Chloracidobacteria;o__ChloracidobacteriaCL;f__ChloracidobacteriaCL;g__ChloracidobacteriaCL	0.00038458	1
261	k__Bacteria;p__Actinobacteria;c__Actinobacteria;o__Solirubrobacterales;f__Patulibacteraceae;g__PatulibacteraceaeFA	0.000391132	1			3504	k__Bacteria;p__Bacteroidetes;c__Sphingobacteria;o__Sphingobacteriales;f__Sphingobacteriaceae;g__SphingobacteriaceaeFA	0.00038458	0.75
351	k__Bacteria;p__Proteobacteria;c__Alphaproteobacteria;o__Rhodospirillales;f__Acetobacteraceae;g__Roseomonas	0.000391132	1			4693	k__Bacteria;p__AD3;c__ABS_6;o__ABS_6CL;f__ABS_6CL;g__ABS_6CL	0.00038458	1
940	k__Bacteria;p__Actinobacteria;c__Actinobacteria;o__MC47;f__MC47OR;g__MC47OR	0.000391132	1			275	k__Bacteria;p__Actinobacteria;c__Actinobacteria;o__Acidimicrobiales;f__AcidimicrobialesOR;g__AcidimicrobialesOR	0.000375423	1
954	k__Bacteria;p__Chloroflexi;c__Bljii12;o__B07_WMSP1;f__FFCH4570;g__FFCH4570FA	0.000391132	1			518	k__Bacteria;p__Proteobacteria;c__Alphaproteobacteria;o__Rhizobiales;f__Phyllobacteriaceae;g__PhyllobacteriaceaeFA	0.000375423	0.75
1199	k__Bacteria;p__Bacteroidetes;c__Sphingobacteria;o__Sphingobacteriales;f__SphingobacterialesOR;g__SphingobacterialesOR	0.000391132	0.75			826	k__Bacteria;p__Actinobacteria;c__Actinobacteria;o__Actinomycetales;f__Kineosporiaceae;g__KineosporiaceaeFA	0.000375423	1
1293	k__Bacteria;p__Acidobacteria;c__Chloracidobacteria;o__ChloracidobacteriaCL;f__ChloracidobacteriaCL;g__ChloracidobacteriaCL	0.000391132	1			1021	k__Bacteria;p__Actinobacteria;c__Actinobacteria;o__Actinomycetales;f__Micromonosporaceae;g__Catellatospora	0.000375423	0.5
1420	k__Bacteria;p__Acidobacteria;c__Acidobacteria_5;o__Acidobacteria_5CL;f__Acidobacteria_5CL;g__Acidobacteria_5CL	0.000391132	1			1279	k__Bacteria;p__Acidobacteria;c__Chloracidobacteria;o__ChloracidobacteriaCL;f__ChloracidobacteriaCL;g__ChloracidobacteriaCL	0.000375423	0.75
1671	k__Bacteria;p__Actinobacteria;c__Actinobacteria;o__MC47;f__MC47OR;g__MC47OR	0.000391132	1			1906	k__Bacteria;p__Planctomycetes;c__Planctomycea;o__Pirellulales;f__Pirellulaceae;g__A17	0.000375423	1
1790	k__Bacteria;p__Actinobacteria;c__Actinobacteria;o__MC47;f__MC47OR;g__MC47OR	0.000391132	0.75			2421	k__Bacteria;p__Acidobacteria;c__Solibacteres;o__Solibacterales;f__Solibacteraceae;g__Solibacter	0.000375423	0.75
2273	k__Bacteria;p__Actinobacteria;c__Actinobacteria;o__Actinomycetales;f__Frankiaceae;g__FrankiaceaeFA	0.000391132	1			2913	k__Bacteria;p__Actinobacteria;c__Actinobacteria;o__Actinomycetales;f__Frankiaceae;g__FrankiaceaeFA	0.000375423	0.75
2300	k__Bacteria	0.000391132	1			3098	k__Bacteria;p__Proteobacteria;c__Alphaproteobacteria;o__AlphaproteobacteriaCL;f__AlphaproteobacteriaCL;g__AlphaproteobacteriaCL	0.000375423	1
2832	k__Bacteria;p__Gemmatimonadetes;c__Gemmatimonadetes;o__Gemmatimonadales;f__Gemmatimonadaceae;g__GemmatimonadaceaeFA	0.000391132	0.75			207	k__Bacteria;p__Actinobacteria;c__Actinobacteria;o__Actinomycetales;f__Streptosporangiaceae;g__Nonomuraea	0.000366267	1
2913	k__Bacteria;p__Actinobacteria;c__Actinobacteria;o__Actinomycetales;f__Frankiaceae;g__FrankiaceaeFA	0.000391132	1			439	k__Bacteria;p__Firmicutes;c__Bacilli;o__Bacillales;f__Paenibacillaceae;g__Paenibacillus	0.000366267	1
4061	k__Bacteria;p__Elusimicrobia;c__Elusimicrobia;o__FAC88;f__FAC88OR;g__FAC88OR	0.000391132	1			1099	k__Bacteria;p__Actinobacteria;c__Actinobacteria;o__Actinomycetales;f__Sporichthyaceae;g__Sporichthya	0.000366267	1
207	k__Bacteria;p__Actinobacteria;c__Actinobacteria;o__Actinomycetales;f__Streptosporangiaceae;g__Nonomuraea	0.000382243	1			1230	k__Bacteria;p__Firmicutes;c__Clostridia;o__Clostridiales	0.000366267	1
213	k__Bacteria;p__Actinobacteria;c__Actinobacteria;o__Rubrobacterales;f__Rubrobacteraceae;g__Rubrobacter	0.000382243	1			1483	k__Bacteria;p__Planctomycetes;c__Planctomycea;o__Pirellulales;f__Pirellulaceae;g__Pirellula	0.000366267	0.75
286	k__Bacteria;p__Bacteroidetes;c__Sphingobacteria;o__Sphingobacteriales;f__SphingobacterialesOR;g__SphingobacterialesOR	0.000382243	1			2034	k__Bacteria;p__Actinobacteria;c__Actinobacteria;o__Acidimicrobiales;f__Iamiaceae;g__IamiaceaeFA	0.000366267	1
427	k__Bacteria;p__Acidobacteria;c__Acidobacteria;o__Acidobacteriales;f__AcidobacterialesOR;g__AcidobacterialesOR	0.000382243	1			2634	k__Bacteria;p__Gemmatimonadetes;c__Gemmatimonadetes;o__Gemmatimonadales;f__Gemmatimonadaceae;g__GemmatimonadaceaeFA	0.000366267	0.75
457	k__Bacteria;p__Proteobacteria;c__Alphaproteobacteria;o__Rhizobiales;f__Xanthobacteraceae;g__Labrys	0.000382243	1			2696	k__Bacteria;p__Acidobacteria;c__Solibacteres;o__Solibacterales;f__Solibacteraceae;g__Solibacter	0.000366267	1
700	k__Bacteria;p__Proteobacteria;c__Alphaproteobacteria;o__Sphingomonadales;f__SphingomonadalesOR;g__SphingomonadalesOR	0.000382243	1			167	k__Bacteria;p__Proteobacteria;c__Alphaproteobacteria;o__Rhodospirillales;f__Rhodospirillaceae;g__RhodospirillaceaeFA	0.00035711	0.75
775	k__Bacteria;p__SC4;c__SC4PH;o__SC4PH;f__SC4PH;g__SC4PH	0.000382243	1			457	k__Bacteria;p__Proteobacteria;c__Alphaproteobacteria;o__Rhizobiales;f__Xanthobacteraceae;g__Labrys	0.00035711	1
871	k__Bacteria;p__Proteobacteria;c__Alphaproteobacteria;o__Sphingomonadales;f__Sphingomonadaceae;g__SphingomonadaceaeFA	0.000382243	1			514	k__Bacteria;p__Proteobacteria;c__Alphaproteobacteria;o__Rhizobiales;f__Hyphomicrobiaceae;g__Hyphomicrobium	0.00035711	0.75
885	k__Bacteria;p__Acidobacteria;c__Acidobacteria;o__Acidobacteriales;f__AcidobacterialesOR;g__AcidobacterialesOR	0.000382243	1			567	k__Bacteria;p__Proteobacteria;c__Deltaproteobacteria;o__Syntrophobacterales;f__Syntrophobacteraceae;g__SyntrophobacteraceaeFA	0.00035711	1
1417	k__Bacteria;p__Chloroflexi;c__Ktedonobacteria;o__KtedonobacteriaCL;f__KtedonobacteriaCL;g__KtedonobacteriaCL	0.000382243	0.25			712	k__Bacteria;p__Acidobacteria;c__Solibacteres;o__Solibacterales;f__Solibacteraceae;g__Solibacter	0.00035711	1
1663	k__Bacteria;p__Chloroflexi;c__Ktedonobacteria;o__KtedonobacteriaCL;f__KtedonobacteriaCL;g__KtedonobacteriaCL	0.000382243	0.5			921	k__Bacteria;p__Proteobacteria;c__Alphaproteobacteria;o__Sphingomonadales;f__Erythrobacteraceae;g__Erythromicrobium	0.00035711	1
1839	k__Bacteria;p__Proteobacteria;c__Deltaproteobacteria;o__Myxococcales;f__Haliangiaceae;g__HaliangiaceaeFA	0.000382243	1			1165	k__Bacteria;p__Proteobacteria;c__Deltaproteobacteria;o__Myxococcales;f__Haliangiaceae;g__HaliangiaceaeFA	0.00035711	1
1891	k__Bacteria;p__Bacteroidetes;c__Sphingobacteria;o__Sphingobacteriales;f__SphingobacterialesOR;g__SphingobacterialesOR	0.000382243	1			1425	k__Bacteria;p__Verrucomicrobia;c__Spartobacteria;o__Spartobacteriales;f__Spartobacteriaceae;g__Chthoniobacter	0.00035711	1
2052	k__Bacteria;p__Proteobacteria;c__Alphaproteobacteria;o__Rhodospirillales;f__Acetobacteraceae;g__AcetobacteraceaeFA	0.000382243	1			1440	k__Bacteria;p__Acidobacteria;c__Solibacteres;o__Solibacterales;f__Solibacteraceae;g__Solibacter	0.00035711	1
4499	k__Bacteria;p__Acidobacteria;c__Solibacteres;o__Solibacterales;f__Solibacteraceae;g__Solibacter	0.000382243	0.75			1609	k__Bacteria;p__Bacteroidetes;c__Sphingobacteria;o__Sphingobacteriales;f__Sphingobacteriaceae;g__SphingobacteriaceaeFA	0.00035711	0.75
2446	k__Bacteria;p__Acidobacteria;c__Acidobacteria;o__Acidobacteriales;f__Acidobacteriaceae;g__AcidobacteriaceaeFA	0.000382243	0.75			1790	k__Bacteria;p__Actinobacteria;c__Actinobacteria;o__MC47;f__MC47OR;g__MC47OR	0.00035711	0.75
175	k__Archaea;p__Crenarchaeota;c__Thaumarchaeota;o__Nitrososphaerales;f__Nitrososphaeraceae;g__Nitrososphaera	0.000373353	0.75			2097	k__Bacteria;p__Acidobacteria;c__Solibacteres;o__Solibacterales;f__Solibacteraceae;g__Solibacter	0.00035711	1
234	k__Bacteria;p__Proteobacteria;c__Betaproteobacteria;o__Burkholderiales;f__Oxalobacteraceae;g__Massilia	0.000373353	1			2312	k__Bacteria;p__Chloroflexi;c__ChloroflexiPH;o__ChloroflexiPH;f__ChloroflexiPH;g__ChloroflexiPH	0.00035711	1
359	k__Bacteria;p__Actinobacteria;c__Actinobacteria;o__ActinobacteriaCL;f__ActinobacteriaCL;g__ActinobacteriaCL	0.000373353	0.75			2487	k__Bacteria;p__Proteobacteria;c__Alphaproteobacteria;o__Rhodospirillales;f__Acetobacteraceae;g__AcetobacteraceaeFA	0.00035711	1
397	k__Bacteria;p__Proteobacteria;c__Betaproteobacteria;o__Rhodocyclales;f__RhodocyclalesOR;g__RhodocyclalesOR	0.000373353	1			147	k__Bacteria;p__Bacteroidetes;c__Sphingobacteria;o__Sphingobacteriales;f__Flexibacteraceae;g__FlexibacteraceaeFA	0.000347953	1
459	k__Bacteria;p__Planctomycetes;c__Planctomycea;o__Pirellulales;f__PirellulalesOR;g__PirellulalesOR	0.000373353	0.75			201	k__Bacteria;p__Firmicutes;c__Bacilli;o__Bacillales;f__Bacillaceae;g__Bacillus	0.000347953	1
490	k__Bacteria;p__Bacteroidetes;c__Sphingobacteria;o__Sphingobacteriales;f__SphingobacterialesOR;g__SphingobacterialesOR	0.000373353	1			209	k__Bacteria;p__Proteobacteria;c__Alphaproteobacteria;o__Rhizobiales;f__Bradyrhizobiaceae;g__Rhodopseudomonas	0.000347953	1
574	k__Bacteria;p__Gemmatimonadetes;c__Gemmatimonadetes;o__Gemmatimonadales;f__Gemmatimonadaceae	0.000373353	1			749	k__Bacteria;p__Proteobacteria;c__Alphaproteobacteria;o__Rhizobiales;f__Bradyrhizobiaceae;g__BradyrhizobiaceaeFA	0.000347953	1
733	k__Bacteria;p__Proteobacteria;c__Alphaproteobacteria;o__Rhizobiales;f__Phyllobacteriaceae;g__PhyllobacteriaceaeFA	0.000373353	0.75			865	k__Bacteria;p__Acidobacteria;c__iii1_8;o__DS_18;f__DS_18OR;g__DS_18OR	0.000347953	1
836	k__Bacteria;p__Planctomycetes;c__Phycisphaerae;o__PhycisphaeraeCL;f__PhycisphaeraeCL;g__PhycisphaeraeCL	0.000373353	0.75			933	k__Bacteria;p__Actinobacteria;c__Actinobacteria;o__Actinomycetales;f__Micromonosporaceae;g__Catellatospora	0.000347953	1
1213	k__Bacteria;p__Gemmatimonadetes;c__Gemmatimonadetes;o__Gemmatimonadales;f__Gemmatimonadaceae;g__GemmatimonadaceaeFA	0.000373353	1			1000	k__Bacteria;p__Nitrospirae;c__Nitrospira;o__Nitrospirales;f__Nitrospiraceae;g__Nitrospira	0.000347953	1
1633	k__Bacteria;p__Acidobacteria;c__Solibacteres;o__Solibacterales;f__Solibacteraceae;g__Solibacter	0.000373353	1			1420	k__Bacteria;p__Acidobacteria;c__Acidobacteria_5;o__Acidobacteria_5CL;f__Acidobacteria_5CL;g__Acidobacteria_5CL	0.000347953	1
1678	k__Bacteria;p__Actinobacteria;c__Actinobacteria;o__Rubrobacterales;f__Rubrobacteraceae;g__Rubrobacter	0.000373353	1			1751	k__Bacteria;p__Proteobacteria;c__Alphaproteobacteria;o__Rhodospirillales;f__Rhodospirillaceae;g__RhodospirillaceaeFA	0.000347953	1
2127	k__Bacteria;p__Actinobacteria;c__Actinobacteria;o__Actinomycetales;f__Catenulisporaceae;g__Catenulispora	0.000373353	0.75			3396	k__Bacteria;p__Bacteroidetes;c__Sphingobacteria;o__Sphingobacteriales;f__SphingobacterialesOR;g__SphingobacterialesOR	0.000347953	0.75
3100	k__Bacteria;p__Actinobacteria;c__Actinobacteria;o__Actinomycetales;f__Catenulisporaceae;g__Catenulispora	0.000373353	1			137	k__Bacteria;p__Proteobacteria;c__Gammaproteobacteria;o__Xanthomonadales;f__Sinobacteraceae;g__SinobacteraceaeFA	0.000338797	0.75
4147	k__Bacteria;p__Gemmatimonadetes;c__Gemmatimonadetes;o__Gemmatimonadales;f__Gemmatimonadaceae;g__GemmatimonadaceaeFA	0.000373353	0.75			416	k__Bacteria;p__Chloroflexi;c__Thermomicrobia;o__HN1_15;f__HN1_15OR;g__HN1_15OR	0.000338797	1
275	k__Bacteria;p__Actinobacteria;c__Actinobacteria;o__Acidimicrobiales;f__AcidimicrobialesOR;g__AcidimicrobialesOR	0.000364464	1			433	k__Bacteria;p__Actinobacteria;c__Actinobacteria;o__Actinomycetales;f__ActinomycetalesOR;g__ActinomycetalesOR	0.000338797	1
393	k__Bacteria;p__Chloroflexi;c__SOGA31;o__SOGA31CL;f__SOGA31CL;g__SOGA31CL	0.000364464	0.75			527	k__Bacteria;p__Bacteroidetes;c__Sphingobacteria;o__Sphingobacteriales;f__SphingobacterialesOR;g__SphingobacterialesOR	0.000338797	1
527	k__Bacteria;p__Bacteroidetes;c__Sphingobacteria;o__Sphingobacteriales;f__SphingobacterialesOR;g__SphingobacterialesOR	0.000364464	0.75			592	k__Bacteria;p__Chloroflexi;c__Bljii12;o__AKYG885;f__Dolo_23;g__Dolo_23FA	0.000338797	0.75
626	k__Bacteria;p__Proteobacteria;c__Deltaproteobacteria;o__Entotheonellales;f__Entotheonellaceae;g__Entotheonella	0.000364464	0.5			608	k__Bacteria;p__Proteobacteria;c__Alphaproteobacteria;o__Rhodospirillales;f__Rhodospirillaceae;g__RhodospirillaceaeFA	0.000338797	0.75
650	k__Bacteria;p__Bacteroidetes;c__Sphingobacteria;o__Sphingobacteriales;f__SphingobacterialesOR;g__SphingobacterialesOR	0.000364464	1			764	k__Bacteria;p__Actinobacteria;c__Actinobacteria;o__Actinomycetales;f__Geodermatophilaceae;g__Geodermatophilus	0.000338797	1
673	k__Bacteria;p__Actinobacteria;c__Actinobacteria;o__Solirubrobacterales;f__Patulibacteraceae;g__PatulibacteraceaeFA	0.000364464	1			927	k__Bacteria;p__Actinobacteria;c__Actinobacteria;o__MC47;f__MC47OR;g__MC47OR	0.000338797	1
781	k__Bacteria;p__Bacteroidetes;c__Sphingobacteria;o__Sphingobacteriales;f__SphingobacterialesOR;g__SphingobacterialesOR	0.000364464	0.75			1387	k__Bacteria;p__Actinobacteria;c__Actinobacteria;o__Acidimicrobiales;f__EB1017;g__EB1017FA	0.000338797	1
955	k__Bacteria;p__Proteobacteria;c__Betaproteobacteria;o__Burkholderiales;f__Oxalobacteraceae;g__OxalobacteraceaeFA	0.000364464	1			1625	k__Bacteria;p__Acidobacteria;c__Chloracidobacteria;o__ChloracidobacteriaCL;f__ChloracidobacteriaCL;g__ChloracidobacteriaCL	0.000338797	1
1271	k__Bacteria;p__Actinobacteria;c__Actinobacteria;o__Solirubrobacterales;f__SolirubrobacteralesOR;g__SolirubrobacteralesOR	0.000364464	1			1662	k__Bacteria;p__Planctomycetes;c__Planctomycea;o__Planctomycetales;f__Planctomycetaceae;g__Planctomyces	0.000338797	1
1429	k__Bacteria;p__Actinobacteria;c__Actinobacteria;o__Actinomycetales;f__Actinospicaceae;g__ActinospicaceaeFA	0.000364464	0.75			1674	k__Bacteria;p__Acidobacteria;c__Chloracidobacteria;o__ChloracidobacteriaCL;f__ChloracidobacteriaCL;g__ChloracidobacteriaCL	0.000338797	0.75
2060	k__Bacteria;p__Proteobacteria;c__Alphaproteobacteria;o__Rhodospirillales;f__Rhodospirillaceae;g__RhodospirillaceaeFA	0.000364464	1			2296	k__Bacteria;p__Chloroflexi;c__Anaerolineae;o__A4b;f__A4bOR;g__A4bOR	0.000338797	0.75
2179	k__Bacteria;p__Proteobacteria;c__Alphaproteobacteria;o__Rhodospirillales;f__Acetobacteraceae;g__AcetobacteraceaeFA	0.000364464	1			2888	k__Bacteria;p__Acidobacteria;c__Chloracidobacteria;o__ChloracidobacteriaCL;f__ChloracidobacteriaCL;g__ChloracidobacteriaCL	0.000338797	0.5
2293	k__Bacteria;p__Proteobacteria;c__Alphaproteobacteria;o__Rhodospirillales;f__Rhodospirillaceae;g__RhodospirillaceaeFA	0.000364464	1			2922	k__Bacteria;p__Proteobacteria;c__Alphaproteobacteria;o__Caulobacterales;f__Caulobacteraceae;g__CaulobacteraceaeFA	0.000338797	1
2696	k__Bacteria;p__Acidobacteria;c__Solibacteres;o__Solibacterales;f__Solibacteraceae;g__Solibacter	0.000364464	1			3615	k__Bacteria;p__Gemmatimonadetes;c__Gemmatimonadetes;o__Gemmatimonadales;f__Gemmatimonadaceae;g__Gemmatimonas	0.000338797	1
3735	k__Bacteria;p__Proteobacteria;c__Betaproteobacteria;o__BetaproteobacteriaCL;f__BetaproteobacteriaCL;g__BetaproteobacteriaCL	0.000364464	1			233	k__Bacteria;p__Acidobacteria;c__Acidobacteria;o__Acidobacteriales;f__AcidobacterialesOR;g__AcidobacterialesOR	0.00032964	0.75
5172	k__Bacteria;p__Acidobacteria;c__Chloracidobacteria;o__ChloracidobacteriaCL;f__ChloracidobacteriaCL;g__ChloracidobacteriaCL	0.000364464	0.75			276	k__Bacteria;p__Proteobacteria;c__Alphaproteobacteria;o__Sphingomonadales;f__Sphingomonadaceae;g__Kaistobacter	0.00032964	1
389	k__Bacteria;p__Proteobacteria;c__Alphaproteobacteria;o__Sphingomonadales;f__Sphingomonadaceae;g__Sphingomonas	0.000355575	1			378	k__Bacteria;p__Actinobacteria;c__Actinobacteria;o__Actinomycetales;f__Cryptosporangiaceae;g__Cryptosporangium	0.00032964	1
433	k__Bacteria;p__Actinobacteria;c__Actinobacteria;o__Actinomycetales;f__ActinomycetalesOR;g__ActinomycetalesOR	0.000355575	1			650	k__Bacteria;p__Bacteroidetes;c__Sphingobacteria;o__Sphingobacteriales;f__SphingobacterialesOR;g__SphingobacterialesOR	0.00032964	0.75
444	k__Bacteria;p__Bacteroidetes;c__Sphingobacteria;o__Sphingobacteriales	0.000355575	1			732	k__Bacteria;p__Proteobacteria;c__Alphaproteobacteria;o__Rhizobiales;f__Hyphomicrobiaceae;g__HyphomicrobiaceaeFA	0.00032964	0.75
495	k__Bacteria;p__Bacteroidetes;c__Sphingobacteria;o__Sphingobacteriales;f__SphingobacterialesOR;g__SphingobacterialesOR	0.000355575	1			848	k__Bacteria;p__Firmicutes;c__Clostridia;o__Clostridiales;f__ClostridialesOR;g__ClostridialesOR	0.00032964	0.5
546	k__Bacteria;p__Bacteroidetes;c__Sphingobacteria;o__Sphingobacteriales;f__Flexibacteraceae;g__Cytophaga	0.000355575	1			1082	k__Bacteria;p__Proteobacteria;c__Alphaproteobacteria;o__Rhizobiales	0.00032964	1
865	k__Bacteria;p__Acidobacteria;c__iii1_8;o__DS_18;f__DS_18OR;g__DS_18OR	0.000355575	1			1343	k__Bacteria;p__Bacteroidetes;c__Sphingobacteria;o__Sphingobacteriales;f__SphingobacterialesOR;g__SphingobacterialesOR	0.00032964	0.5
876	k__Bacteria;p__Chloroflexi;c__Ktedonobacteria;o__KtedonobacteriaCL;f__KtedonobacteriaCL;g__KtedonobacteriaCL	0.000355575	0.75			1755	k__Bacteria;p__Acidobacteria;c__Chloracidobacteria;o__ChloracidobacteriaCL;f__ChloracidobacteriaCL;g__ChloracidobacteriaCL	0.00032964	1
1234	k__Bacteria;p__Planctomycetes;c__Planctomycea;o__Planctomycetales;f__Planctomycetaceae;g__Planctomyces	0.000355575	0.75			2006	k__Bacteria;p__Bacteroidetes	0.00032964	0.75
1547	k__Bacteria;p__Actinobacteria;c__Actinobacteria;o__Acidimicrobiales;f__AcidimicrobialesOR;g__AcidimicrobialesOR	0.000355575	1			2944	k__Bacteria;p__SC4;c__SC4PH;o__SC4PH;f__SC4PH;g__SC4PH	0.00032964	1
1751	k__Bacteria;p__Proteobacteria;c__Alphaproteobacteria;o__Rhodospirillales;f__Rhodospirillaceae;g__RhodospirillaceaeFA	0.000355575	1			3146	k__Bacteria;p__Acidobacteria;c__Solibacteres;o__Solibacterales;f__Solibacteraceae;g__Solibacter	0.00032964	1
3005	k__Bacteria;p__Actinobacteria;c__Actinobacteria;o__Actinomycetales;f__ActinomycetalesOR;g__ActinomycetalesOR	0.000355575	1			3264	k__Bacteria;p__Proteobacteria;c__Alphaproteobacteria;o__Rhodospirillales;f__Acetobacteraceae;g__AcetobacteraceaeFA	0.00032964	0.75
1065	k__Bacteria;p__Proteobacteria;c__Betaproteobacteria;o__Rhodocyclales;f__RhodocyclalesOR;g__RhodocyclalesOR	0.000346685	1
1141	k__Bacteria;p__Planctomycetes;c__Planctomycea;o__Gemmatales;f__Isosphaeraceae;g__IsosphaeraceaeFA	0.000346685	1
1230	k__Bacteria;p__Firmicutes;c__Clostridia;o__Clostridiales	0.000346685	1
1233	k__Bacteria;p__Chloroflexi;c__Ktedonobacteria;o__KtedonobacteriaCL;f__KtedonobacteriaCL;g__KtedonobacteriaCL	0.000346685	1
1413	k__Bacteria;p__Chloroflexi;c__Bljii12;o__B07_WMSP1;f__FFCH4570;g__FFCH4570FA	0.000346685	1
1781	k__Bacteria;p__Actinobacteria;c__Actinobacteria;o__Actinomycetales;f__Micromonosporaceae;g__MicromonosporaceaeFA	0.000346685	1
2162	k__Bacteria;p__Proteobacteria;c__Gammaproteobacteria;o__Enterobacteriales;f__EnterobacterialesOR;g__EnterobacterialesOR	0.000346685	1
2284	k__Bacteria;p__Bacteroidetes;c__Sphingobacteria;o__Sphingobacteriales;f__Flammeovirgaceae;g__Sporocytophaga	0.000346685	0.75
4022	k__Bacteria;p__Gemmatimonadetes;c__Gemmatimonadetes;o__Gemmatimonadales;f__Gemmatimonadaceae;g__GemmatimonadaceaeFA	0.000346685	1
16	k__Bacteria;p__Actinobacteria;c__Actinobacteria;o__Actinomycetales;f__Streptomycetaceae;g__Streptomyces	0.000337796	1
106	k__Bacteria;p__Proteobacteria;c__Gammaproteobacteria;o__Xanthomonadales;f__Sinobacteraceae;g__SinobacteraceaeFA	0.000337796	1
1613	k__Bacteria;p__Actinobacteria;c__Actinobacteria;o__Rubrobacterales;f__Rubrobacteraceae;g__Rubrobacter	0.000337796	0.5
1770	k__Bacteria;p__Proteobacteria;c__Deltaproteobacteria;o__Myxococcales;f__Haliangiaceae;g__HaliangiaceaeFA	0.000337796	1
1799	k__Bacteria;p__Verrucomicrobia;c__Verrucomicrobiae;o__Verrucomicrobiales;f__VerrucomicrobialesOR;g__VerrucomicrobialesOR	0.000337796	1
2035	k__Bacteria;p__Acidobacteria;c__Solibacteres;o__Solibacterales;f__Solibacteraceae;g__Solibacter	0.000337796	1
2618	k__Bacteria;p__Bacteroidetes;c__Sphingobacteria;o__Sphingobacteriales;f__SphingobacterialesOR;g__SphingobacterialesOR	0.000337796	0.75
2747	k__Bacteria;p__Actinobacteria;c__Actinobacteria;o__Solirubrobacterales;f__SolirubrobacteralesOR;g__SolirubrobacteralesOR	0.000337796	1

## Sheet: Rhizosphere
		M. geometrizans						O. robusta
OTU ID	Consensus lineage	Relative abundance	Frequency			OTU ID	Consensus lineage	Relative abundance	Frequency
7	k__Bacteria;p__Firmicutes;c__Bacilli;o__Bacillales;f__Bacillaceae;g__Bacillus	0.39122	1			7	k__Bacteria;p__Firmicutes;c__Bacilli;o__Bacillales;f__Bacillaceae;g__Bacillus	0.35089	1
66	k__Bacteria;p__Firmicutes;c__Bacilli;o__Bacillales;f__Bacillaceae;g__Bacillus	0.111862	1			4	k__Bacteria;p__Proteobacteria;c__Gammaproteobacteria;o__Enterobacteriales;f__Enterobacteriaceae;g__Leclercia	0.149586	1
73	k__Bacteria;p__Firmicutes;c__Bacilli;o__Bacillales;f__BacillalesOR;g__BacillalesOR	0.0208339	1			10	k__Bacteria;p__Proteobacteria;c__Gammaproteobacteria;o__Pseudomonadales;f__Moraxellaceae;g__Acinetobacter	0.14907	1
36	k__Bacteria;p__Proteobacteria;c__Alphaproteobacteria;o__Sphingomonadales;f__Sphingomonadaceae;g__Kaistobacter	0.0141957	1			21	k__Bacteria;p__Proteobacteria;c__Gammaproteobacteria;o__Pseudomonadales;f__Pseudomonadaceae;g__Pseudomonas	0.0848294	1
107	k__Bacteria;p__Acidobacteria;c__Solibacteres;o__Solibacterales;f__Solibacteraceae;g__Solibacter	0.0139321	1			24	k__Bacteria;p__Proteobacteria;c__Betaproteobacteria;o__Burkholderiales;f__Burkholderiaceae;g__Burkholderia	0.060405	1
24	k__Bacteria;p__Proteobacteria;c__Betaproteobacteria;o__Burkholderiales;f__Burkholderiaceae;g__Burkholderia	0.0137158	1			66	k__Bacteria;p__Firmicutes;c__Bacilli;o__Bacillales;f__Bacillaceae;g__Bacillus	0.0221398	1
75	k__Bacteria;p__Actinobacteria;c__Actinobacteria;o__Actinomycetales;f__Pseudonocardiaceae;g__Pseudonocardia	0.0108766	1
29	k__Bacteria;p__Firmicutes;c__Bacilli;o__Bacillales;f__Planococcaceae;g__Paenisporosarcina	0.00949761	1
4	k__Bacteria;p__Proteobacteria;c__Gammaproteobacteria;o__Enterobacteriales;f__Enterobacteriaceae;g__Leclercia	0.00848363	1
15	k__Bacteria;p__Proteobacteria;c__Alphaproteobacteria;o__Rhizobiales;f__Bradyrhizobiaceae;g__Bradyrhizobium	0.00746289	1
34	k__Bacteria;p__Acidobacteria;c__Chloracidobacteria;o__ChloracidobacteriaCL;f__ChloracidobacteriaCL;g__ChloracidobacteriaCL	0.00728713	1
100	k__Bacteria;p__Verrucomicrobia;c__Spartobacteria;o__Spartobacteriales;f__Spartobacteriaceae;g__MC18	0.00719925	1
10	k__Bacteria;p__Proteobacteria;c__Gammaproteobacteria;o__Pseudomonadales;f__Moraxellaceae;g__Acinetobacter	0.00623935	0.75
403	k__Bacteria;p__Acidobacteria;c__Acidobacteria;o__Acidobacteriales;f__Acidobacteriaceae;g__AcidobacteriaceaeFA	0.00623259	1
38	k__Bacteria;p__Acidobacteria;c__Chloracidobacteria;o__ChloracidobacteriaCL;f__ChloracidobacteriaCL;g__ChloracidobacteriaCL	0.00607036	1
23	k__Bacteria;p__Proteobacteria;c__Alphaproteobacteria;o__Sphingomonadales;f__Sphingomonadaceae;g__Sphingomonas	0.00553633	1
603	k__Bacteria;p__Proteobacteria;c__Betaproteobacteria;o__Burkholderiales;f__Burkholderiaceae;g__Burkholderia	0.00530649	1
48	k__Bacteria;p__Actinobacteria;c__Actinobacteria;o__Actinomycetales;f__Geodermatophilaceae;g__Modestobacter	0.00442771	1
19	k__Bacteria;p__Firmicutes;c__Bacilli;o__Bacillales;f__Bacillaceae;g__Bacillus	0.00432631	1
27	k__Bacteria;p__Actinobacteria;c__Actinobacteria;o__Actinomycetales;f__Geodermatophilaceae;g__GeodermatophilaceaeFA	0.00416408	1
65	k__Archaea;p__Crenarchaeota;c__Thaumarchaeota;o__Nitrososphaerales;f__Nitrososphaeraceae;g__Nitrososphaera	0.00413028	0.75
55	k__Bacteria;p__Actinobacteria;c__Actinobacteria;o__Actinomycetales;f__Micromonosporaceae;g__Couchioplanes	0.00401536	1
43	k__Bacteria;p__Actinobacteria;c__Actinobacteria;o__Actinomycetales;f__ActinomycetalesOR;g__ActinomycetalesOR	0.00388016	1
90	k__Bacteria;p__Bacteroidetes;c__Sphingobacteria;o__Sphingobacteriales;f__SphingobacterialesOR;g__SphingobacterialesOR	0.00381256	1
953	k__Bacteria;p__Proteobacteria;c__Betaproteobacteria;o__Burkholderiales;f__Burkholderiaceae;g__Burkholderia	0.00354893	0.75
134	k__Bacteria;p__Actinobacteria;c__Actinobacteria;o__Actinomycetales;f__Pseudonocardiaceae;g__Actinomycetospora	0.00334613	1
600	k__Bacteria;p__Acidobacteria;c__Solibacteres;o__Solibacterales;f__Solibacteraceae;g__Solibacter	0.00323797	0.75
67	k__Bacteria;p__Actinobacteria;c__Actinobacteria;o__Actinomycetales;f__Pseudonocardiaceae;g__Amycolatopsis	0.00306898	1
95	k__Bacteria;p__Proteobacteria;c__Alphaproteobacteria;o__Rhizobiales;f__Methylobacteriaceae;g__Methylobacterium	0.00306222	0.75
71	k__Bacteria;p__Actinobacteria;c__Actinobacteria;o__Rubrobacterales;f__Rubrobacteraceae;g__Rubrobacter	0.00303518	1
274	k__Bacteria;p__Actinobacteria;c__Actinobacteria;o__Actinomycetales;f__Micromonosporaceae;g__Actinoplanes	0.00279182	1
244	k__Bacteria;p__Proteobacteria;c__Alphaproteobacteria;o__Sphingomonadales;f__Sphingomonadaceae;g__Kaistobacter	0.00277154	1
25	k__Bacteria;p__Proteobacteria;c__Betaproteobacteria;o__Burkholderiales;f__Oxalobacteraceae;g__Massilia	0.00269719	1
92	k__Bacteria;p__Verrucomicrobia;c__Spartobacteria;o__Spartobacteriales;f__Spartobacteriaceae;g__MC18	0.00249439	1
121	k__Bacteria;p__Acidobacteria;c__Chloracidobacteria;o__ChloracidobacteriaCL;f__ChloracidobacteriaCL;g__ChloracidobacteriaCL	0.00242003	0.75
59	k__Bacteria;p__Proteobacteria;c__Betaproteobacteria;o__Burkholderiales;f__Comamonadaceae;g__Ramlibacter	0.00237271	1
165	k__Bacteria;p__Firmicutes;c__Bacilli;o__Bacillales;f__Paenibacillaceae;g__Paenibacillus	0.00231187	1
28	k__Bacteria;p__Proteobacteria;c__Deltaproteobacteria;o__Myxococcales;f__Cystobacteraceae;g__Archangium	0.00225103	1
82	k__Bacteria;p__Actinobacteria;c__Actinobacteria;o__Solirubrobacterales;f__Solirubrobacteraceae;g__Solirubrobacter	0.00216992	1
44	k__Bacteria;p__Acidobacteria;c__Solibacteres;o__Solibacterales;f__Solibacteraceae;g__Solibacter	0.0021226	1
693	k__Bacteria;p__Proteobacteria;c__Alphaproteobacteria;o__AlphaproteobacteriaCL;f__AlphaproteobacteriaCL;g__AlphaproteobacteriaCL	0.00211584	0.75
342	k__Bacteria;p__Acidobacteria;c__Solibacteres;o__Solibacterales;f__Solibacteraceae;g__Solibacter	0.00197388	1
682	k__Bacteria;p__Acidobacteria;c__AcidobacteriaPH;o__AcidobacteriaPH;f__AcidobacteriaPH;g__AcidobacteriaPH	0.00194008	1
170	k__Bacteria;p__Actinobacteria;c__Actinobacteria;o__Actinomycetales;f__Micromonosporaceae;g__Actinoplanes	0.0019198	1
837	k__Bacteria;p__Acidobacteria;c__Solibacteres;o__Solibacterales;f__Solibacteraceae;g__Solibacter	0.00184544	0.75
266	k__Bacteria;p__Firmicutes;c__Bacilli;o__Bacillales;f__Bacillaceae;g__Bacillus	0.00183192	1
9	k__Bacteria;p__Proteobacteria;c__Alphaproteobacteria;o__Rhizobiales;f__Bradyrhizobiaceae;g__Balneimonas	0.00180488	1
123	k__Bacteria;p__Proteobacteria;c__Alphaproteobacteria;o__Rhodospirillales;f__Rhodospirillaceae;g__RhodospirillaceaeFA	0.00179136	0.75
133	k__Bacteria;p__Acidobacteria;c__Chloracidobacteria;o__ChloracidobacteriaCL;f__ChloracidobacteriaCL;g__ChloracidobacteriaCL	0.00179136	1
49	k__Bacteria;p__Actinobacteria;c__Actinobacteria;o__Actinomycetales;f__Mycobacteriaceae;g__Mycobacterium	0.00174404	1
251	k__Bacteria;p__Bacteroidetes;c__Sphingobacteria;o__Sphingobacteriales;f__SphingobacterialesOR;g__SphingobacterialesOR	0.00173052	0.75
129	k__Bacteria;p__Bacteroidetes;c__Sphingobacteria;o__Sphingobacteriales;f__SphingobacterialesOR;g__SphingobacterialesOR	0.00171025	1
1641	k__Bacteria;p__Acidobacteria;c__Acidobacteria;o__Acidobacteriales;f__Acidobacteriaceae;g__AcidobacteriaceaeFA	0.00169673	0.75
260	k__Bacteria;p__Firmicutes;c__Bacilli;o__Bacillales;f__Paenibacillaceae;g__Paenibacillus	0.00165617	0.75
162	k__Bacteria;p__Proteobacteria;c__Alphaproteobacteria;o__Caulobacterales;f__Caulobacteraceae;g__Phenylobacterium	0.00162913	1
113	k__Bacteria;p__Bacteroidetes;c__Sphingobacteria;o__Sphingobacteriales;f__SphingobacterialesOR;g__SphingobacterialesOR	0.00154801	1
26	k__Bacteria;p__Actinobacteria;c__Actinobacteria;o__Actinomycetales;f__Micrococcaceae;g__MicrococcaceaeFA	0.00150069	1
855	k__Bacteria;p__Proteobacteria;c__Alphaproteobacteria;o__Rhizobiales;f__RhizobialesOR;g__RhizobialesOR	0.00148717	0.75
515	k__Bacteria;p__Proteobacteria;c__Alphaproteobacteria;o__AlphaproteobacteriaCL;f__AlphaproteobacteriaCL;g__AlphaproteobacteriaCL	0.00148041	0.75
180	k__Bacteria;p__Bacteroidetes;c__Sphingobacteria;o__Sphingobacteriales;f__SphingobacterialesOR;g__SphingobacterialesOR	0.00146689	1
201	k__Bacteria;p__Firmicutes;c__Bacilli;o__Bacillales;f__Bacillaceae;g__Bacillus	0.00144661	1
2567	k__Bacteria;p__Proteobacteria;c__Alphaproteobacteria;o__Sphingomonadales;f__Sphingomonadaceae;g__SphingomonadaceaeFA	0.00144661	0.75
32	k__Bacteria;p__Proteobacteria;c__Gammaproteobacteria;o__Xanthomonadales;f__Sinobacteraceae;g__Steroidobacter	0.00140605	1
83	k__Bacteria;p__Proteobacteria;c__Betaproteobacteria;o__Rhodocyclales;f__RhodocyclalesOR;g__RhodocyclalesOR	0.00138577	1
222	k__Bacteria;p__Bacteroidetes;c__Sphingobacteria;o__Sphingobacteriales;f__SphingobacterialesOR;g__SphingobacterialesOR	0.00137225	1
312	k__Bacteria;p__Actinobacteria;c__Actinobacteria;o__Solirubrobacterales;f__SolirubrobacteralesOR;g__SolirubrobacteralesOR	0.00137225	1
146	k__Bacteria;p__Proteobacteria;c__Betaproteobacteria;o__BetaproteobacteriaCL;f__BetaproteobacteriaCL;g__BetaproteobacteriaCL	0.00133845	1
1440	k__Bacteria;p__Acidobacteria;c__Solibacteres;o__Solibacterales;f__Solibacteraceae;g__Solibacter	0.00130465	0.75
259	k__Bacteria;p__Gemmatimonadetes;c__Gemmatimonadetes;o__Gemmatimonadales;f__Gemmatimonadaceae;g__Gemmatimonas	0.00124381	1
1429	k__Bacteria;p__Actinobacteria;c__Actinobacteria;o__Actinomycetales;f__Actinospicaceae;g__ActinospicaceaeFA	0.0012303	0.75
388	k__Bacteria;p__Proteobacteria;c__Alphaproteobacteria;o__Rhizobiales;f__RhizobialesOR;g__RhizobialesOR	0.00122354	0.75
2418	k__Bacteria;p__Proteobacteria;c__Betaproteobacteria;o__Burkholderiales;f__Burkholderiaceae;g__Burkholderia	0.00121678	0.25
1061	k__Bacteria;p__Actinobacteria;c__Actinobacteria;o__Actinomycetales;f__Mycobacteriaceae;g__Mycobacterium	0.00118974	0.75
889	k__Bacteria;p__Bacteroidetes;c__Sphingobacteria;o__Sphingobacteriales;f__Sphingobacteriaceae;g__SphingobacteriaceaeFA	0.00118298	0.5
214	k__Bacteria;p__Actinobacteria;c__Actinobacteria;o__Actinomycetales;f__Micrococcaceae;g__Arthrobacter	0.00114918	1
385	k__Bacteria;p__Actinobacteria;c__Actinobacteria;o__Rubrobacterales;f__Rubrobacteraceae;g__Rubrobacter	0.00114918	0.75
474	k__Bacteria;p__Actinobacteria;c__Actinobacteria;o__Solirubrobacterales;f__SolirubrobacteralesOR;g__SolirubrobacteralesOR	0.00114918	1
784	k__Bacteria;p__Proteobacteria;c__Alphaproteobacteria;o__Rhodospirillales;f__Acetobacteraceae;g__AcetobacteraceaeFA	0.00114918	1
185	k__Bacteria;p__Bacteroidetes;c__Sphingobacteria;o__Sphingobacteriales;f__SphingobacterialesOR;g__SphingobacterialesOR	0.00110862	1
194	k__Bacteria;p__Proteobacteria;c__Gammaproteobacteria;o__Xanthomonadales;f__Sinobacteraceae;g__SinobacteraceaeFA	0.0010613	1
179	k__Bacteria;p__Proteobacteria;c__Alphaproteobacteria;o__Rhizobiales;f__Hyphomicrobiaceae;g__Rhodoplanes	0.00105454	1
697	k__Bacteria;p__Proteobacteria;c__Alphaproteobacteria;o__Rhizobiales;f__Hyphomicrobiaceae;g__Rhodoplanes	0.00105454	1
849	k__Bacteria;p__WPS_2;c__WPS_2PH;o__WPS_2PH;f__WPS_2PH;g__WPS_2PH	0.0010275	0.75
2314	k__Bacteria;p__Acidobacteria;c__Solibacteres;o__Solibacterales;f__Solibacteraceae;g__Solibacter	0.0010275	0.5
191	k__Bacteria;p__Proteobacteria;c__Betaproteobacteria;o__Rhodocyclales;f__RhodocyclalesOR;g__RhodocyclalesOR	0.00101398	0.75
405	k__Bacteria;p__Acidobacteria;c__Acidobacteria;o__Acidobacteriales;f__Acidobacteriaceae;g__Edaphobacter	0.00101398	1
199	k__Bacteria;p__Actinobacteria;c__Actinobacteria;o__Actinomycetales;f__Micromonosporaceae;g__Virgisporangium	0.000946381	1
390	k__Bacteria;p__Acidobacteria;c__AcidobacteriaPH;o__AcidobacteriaPH;f__AcidobacteriaPH;g__AcidobacteriaPH	0.000946381	0.5
208	k__Archaea;p__Crenarchaeota;c__Thaumarchaeota;o__Nitrososphaerales;f__Nitrososphaeraceae;g__Nitrososphaera	0.000939621	0.75
2487	k__Bacteria;p__Proteobacteria;c__Alphaproteobacteria;o__Rhodospirillales;f__Acetobacteraceae;g__AcetobacteraceaeFA	0.000912581	0.75
102	k__Bacteria;p__Actinobacteria;c__Actinobacteria;o__Actinomycetales;f__Nocardioidaceae;g__Kribbella	0.000905822	1
235	k__Bacteria;p__Proteobacteria;c__Deltaproteobacteria;o__Myxococcales;f__Haliangiaceae;g__HaliangiaceaeFA	0.000905822	0.75
21	k__Bacteria;p__Proteobacteria;c__Gammaproteobacteria;o__Pseudomonadales;f__Pseudomonadaceae;g__Pseudomonas	0.000899062	1
881	k__Bacteria;p__Bacteroidetes;c__Sphingobacteria;o__Sphingobacteriales;f__SphingobacterialesOR;g__SphingobacterialesOR	0.000892302	0.75
1522	k__Bacteria;p__Bacteroidetes;c__Sphingobacteria;o__Sphingobacteriales;f__SphingobacterialesOR;g__SphingobacterialesOR	0.000872022	0.75
168	k__Bacteria;p__Actinobacteria;c__Actinobacteria;o__Solirubrobacterales;f__SolirubrobacteralesOR;g__SolirubrobacteralesOR	0.000865262	1
714	k__Bacteria;p__Proteobacteria;c__Alphaproteobacteria;o__Rhodospirillales;f__Acetobacteraceae;g__Acidisoma	0.000865262	0.75
246	k__Bacteria;p__Actinobacteria;c__Actinobacteria;o__Actinomycetales;f__Geodermatophilaceae;g__Geodermatophilus	0.000858503	0.75
248	k__Bacteria;p__Bacteroidetes;c__Sphingobacteria;o__Sphingobacteriales;f__SphingobacterialesOR;g__SphingobacterialesOR	0.000858503	1
132	k__Bacteria;p__Actinobacteria;c__Actinobacteria;o__Rubrobacterales;f__Rubrobacteraceae;g__Rubrobacter	0.000851743	1
409	k__Bacteria;p__Gemmatimonadetes;c__Gemmatimonadetes;o__Gemmatimonadales;f__Gemmatimonadaceae;g__GemmatimonadaceaeFA	0.000851743	1
529	k__Bacteria;p__Actinobacteria;c__Actinobacteria;o__Actinomycetales;f__Nocardioidaceae;g__NocardioidaceaeFA	0.000851743	1
737	k__Bacteria;p__Firmicutes;c__Bacilli;o__Bacillales	0.000851743	0.5
658	k__Bacteria;p__Actinobacteria;c__Actinobacteria;o__Actinomycetales;f__Micromonosporaceae;g__MicromonosporaceaeFA	0.000838223	1

## Sheet: Root endosphere
		M. geometrizans						O. robusta
OTU ID	Consensus lineage	Relative abundance	Frequency			OTU ID	Consensus lineage	Relative abundance	Frequency
158	k__Bacteria;p__Proteobacteria;c__Gammaproteobacteria;o__Xanthomonadales;f__Xanthomonadaceae;g__Thermomonas	0.238877	0.333333			24	k__Bacteria;p__Proteobacteria;c__Betaproteobacteria;o__Burkholderiales;f__Burkholderiaceae;g__Burkholderia	0.125865	1
176	k__Bacteria;p__Firmicutes;c__Bacilli;o__Bacillales;f__Bacillaceae;g__Bacillus	0.220458	0.333333			240	k__Bacteria;p__Actinobacteria;c__Actinobacteria;o__Actinomycetales;f__Promicromonosporaceae;g__Cellulosimicrobium	0.113443	0.5
182	k__Bacteria;p__Actinobacteria;c__Actinobacteria;o__Actinomycetales;f__Bogoriellaceae;g__Georgenia	0.20156	0.333333			209	k__Bacteria;p__Proteobacteria;c__Alphaproteobacteria;o__Rhizobiales;f__Bradyrhizobiaceae;g__Rhodopseudomonas	0.0916454	1
202	k__Bacteria;p__Proteobacteria;c__Alphaproteobacteria;o__Rhizobiales;f__Aurantimonadaceae;g__Aurantimonas	0.176623	0.666667			151	k__Bacteria;p__Bacteroidetes;c__Sphingobacteria;o__Sphingobacteriales;f__Sphingobacteriaceae;g__Pedobacter	0.0549906	0.5
						15	k__Bacteria;p__Proteobacteria;c__Alphaproteobacteria;o__Rhizobiales;f__Bradyrhizobiaceae;g__Bradyrhizobium	0.0380793	1
						627	k__Bacteria;p__Proteobacteria;c__Betaproteobacteria;o__Burkholderiales;f__Alcaligenaceae;g__Pigmentiphaga	0.0323484	0.75
						861	k__Bacteria;p__Actinobacteria;c__Actinobacteria;o__Actinomycetales;f__Nocardioidaceae;g__Aeromicrobium	0.0315864	0.5
						371	k__Bacteria;p__Proteobacteria;c__Gammaproteobacteria;o__Enterobacteriales;f__Enterobacteriaceae;g__Escherichia	0.0295657	1
						95	k__Bacteria;p__Proteobacteria;c__Alphaproteobacteria;o__Rhizobiales;f__Methylobacteriaceae;g__Methylobacterium	0.0287872	1
						257	k__Bacteria;p__Proteobacteria;c__Gammaproteobacteria;o__Xanthomonadales;f__Xanthomonadaceae;g__Luteibacter	0.0278597	1
						300	k__Bacteria;p__Proteobacteria;c__Alphaproteobacteria;o__Rhizobiales;f__Methylobacteriaceae;g__Methylobacterium	0.0213668	1
						7	k__Bacteria;p__Firmicutes;c__Bacilli;o__Bacillales;f__Bacillaceae;g__Bacillus	0.0204393	1
						40	k__Bacteria;p__Proteobacteria;c__Alphaproteobacteria;o__Rhizobiales;f__RhizobialesOR;g__RhizobialesOR	0.0180376	1
						8	k__Bacteria;p__Proteobacteria;c__Alphaproteobacteria;o__Rhizobiales;f__Rhizobiaceae;g__Agrobacterium	0.0144267	1
						19	k__Bacteria;p__Firmicutes;c__Bacilli;o__Bacillales;f__Bacillaceae;g__Bacillus	0.0113294	1
						280	k__Bacteria;p__Proteobacteria;c__Alphaproteobacteria;o__Rhizobiales;f__Hyphomicrobiaceae;g__Devosia	0.0112797	1
						739	k__Bacteria;p__Actinobacteria;c__Actinobacteria;o__Actinomycetales;f__Dermabacteraceae;g__Brachybacterium	0.0107165	0.5
						67	k__Bacteria;p__Actinobacteria;c__Actinobacteria;o__Actinomycetales;f__Pseudonocardiaceae;g__Amycolatopsis	0.00967304	0.75
						4	k__Bacteria;p__Proteobacteria;c__Gammaproteobacteria;o__Enterobacteriales;f__Enterobacteriaceae;g__Leclercia	0.00909332	1
						553	k__Bacteria;p__Bacteroidetes;c__Sphingobacteria;o__Sphingobacteriales;f__SphingobacterialesOR;g__SphingobacterialesOR	0.00881174	1
						301	k__Bacteria;p__Proteobacteria;c__Alphaproteobacteria;o__Caulobacterales;f__Caulobacteraceae;g__Caulobacter	0.00877861	0.75
						73	k__Bacteria;p__Firmicutes;c__Bacilli;o__Bacillales;f__BacillalesOR;g__BacillalesOR	0.0086958	0.75
						20	k__Bacteria;p__Proteobacteria;c__Gammaproteobacteria;o__Pseudomonadales;f__Moraxellaceae;g__Acinetobacter	0.00859642	1
						347	k__Bacteria;p__Proteobacteria;c__Alphaproteobacteria;o__Sphingomonadales;f__Sphingomonadaceae;g__Sphingomonas	0.00813264	1
						21	k__Bacteria;p__Proteobacteria;c__Gammaproteobacteria;o__Pseudomonadales;f__Pseudomonadaceae;g__Pseudomonas	0.00770199	1
						49	k__Bacteria;p__Actinobacteria;c__Actinobacteria;o__Actinomycetales;f__Mycobacteriaceae;g__Mycobacterium	0.00740385	1
						99	k__Bacteria;p__Firmicutes;c__Bacilli;o__Bacillales;f__Staphylococcaceae;g__Staphylococcus	0.00735416	1
						304	k__Bacteria;p__Proteobacteria;c__Alphaproteobacteria;o__Rhizobiales;f__Aurantimonadaceae	0.00732103	1
						202	k__Bacteria;p__Proteobacteria;c__Alphaproteobacteria;o__Rhizobiales;f__Aurantimonadaceae;g__Aurantimonas	0.0059297	0.75
						690	k__Bacteria;p__Proteobacteria;c__Betaproteobacteria;o__Methylophilales;f__Methylophilaceae;g__Methylophilus	0.00576407	0.5
						264	k__Bacteria;p__Proteobacteria;c__Gammaproteobacteria;o__Pseudomonadales;f__Pseudomonadaceae;g__Pseudomonas	0.00563156	1
						519	k__Bacteria;p__Proteobacteria;c__Gammaproteobacteria;o__Xanthomonadales;f__Sinobacteraceae;g__Hydrocarboniphaga	0.00551562	1
						42	k__Bacteria;p__Proteobacteria;c__Betaproteobacteria;o__Burkholderiales;f__Alcaligenaceae;g__Achromobacter	0.00534999	0.75

## Sheet: Stem endosphere
		M. geometrizans						O. robusta
OTU ID	Consensus lineage	Relative abundance	Frequency			OTU ID	Consensus lineage	Relative abundance	Frequency
19	k__Bacteria;p__Firmicutes;c__Bacilli;o__Bacillales;f__Bacillaceae;g__Bacillus	0.312139	1			19	k__Bacteria;p__Firmicutes;c__Bacilli;o__Bacillales;f__Bacillaceae;g__Bacillus	0.293036	1
237	k__Bacteria;p__Bacteroidetes;c__Sphingobacteria;o__Sphingobacteriales;f__SphingobacterialesOR;g__SphingobacterialesOR	0.126806	1			237	k__Bacteria;p__Bacteroidetes;c__Sphingobacteria;o__Sphingobacteriales;f__SphingobacterialesOR;g__SphingobacterialesOR	0.193013	1
174	k__Bacteria;p__Bacteroidetes;c__Sphingobacteria;o__Sphingobacteriales;f__SphingobacterialesOR;g__SphingobacterialesOR	0.0736994	1			12	k__Bacteria;p__Proteobacteria;c__Gammaproteobacteria;o__Xanthomonadales;f__Xanthomonadaceae;g__Stenotrophomonas	0.111481	1
4	k__Bacteria;p__Proteobacteria;c__Gammaproteobacteria;o__Enterobacteriales;f__Enterobacteriaceae;g__Leclercia	0.0686416	1			174	k__Bacteria;p__Bacteroidetes;c__Sphingobacteria;o__Sphingobacteriales;f__SphingobacterialesOR;g__SphingobacterialesOR	0.0979772	1
20	k__Bacteria;p__Proteobacteria;c__Gammaproteobacteria;o__Pseudomonadales;f__Moraxellaceae;g__Acinetobacter	0.0527457	1			371	k__Bacteria;p__Proteobacteria;c__Gammaproteobacteria;o__Enterobacteriales;f__Enterobacteriaceae;g__Escherichia	0.0469969	1
10	k__Bacteria;p__Proteobacteria;c__Gammaproteobacteria;o__Pseudomonadales;f__Moraxellaceae;g__Acinetobacter	0.0401012	0.5			24	k__Bacteria;p__Proteobacteria;c__Betaproteobacteria;o__Burkholderiales;f__Burkholderiaceae;g__Burkholderia	0.0355766	1
99	k__Bacteria;p__Firmicutes;c__Bacilli;o__Bacillales;f__Staphylococcaceae;g__Staphylococcus	0.0350434	1			372	k__Bacteria;p__Bacteroidetes;c__Sphingobacteria;o__Sphingobacteriales;f__SphingobacterialesOR;g__SphingobacterialesOR	0.0264769	1
371	k__Bacteria;p__Proteobacteria;c__Gammaproteobacteria;o__Enterobacteriales;f__Enterobacteriaceae;g__Escherichia	0.0249277	0.75
73	k__Bacteria;p__Firmicutes;c__Bacilli;o__Bacillales;f__BacillalesOR;g__BacillalesOR	0.0231214	0.25
24	k__Bacteria;p__Proteobacteria;c__Betaproteobacteria;o__Burkholderiales;f__Burkholderiaceae;g__Burkholderia	0.0187861	1
372	k__Bacteria;p__Bacteroidetes;c__Sphingobacteria;o__Sphingobacteriales;f__SphingobacterialesOR;g__SphingobacterialesOR	0.0155347	1
657	k__Bacteria;p__Cyanobacteria;c__4C0d_2;o__mle1_12;f__mle1_12OR;g__mle1_12OR	0.0151734	1

## Sheet: Phyllosphere
		M. geometrizans						O. robusta
OTU ID	Consensus lineage	Relative abundance	Frequency			OTU ID	Consensus lineage	Relative abundance	Frequency
64	k__Bacteria;p__Proteobacteria;c__Gammaproteobacteria;o__Pseudomonadales;f__Pseudomonadaceae;g__Pseudomonas	0.0827238	1			64	k__Bacteria;p__Proteobacteria;c__Gammaproteobacteria;o__Pseudomonadales;f__Pseudomonadaceae;g__Pseudomonas	0.224515	1
4	k__Bacteria;p__Proteobacteria;c__Gammaproteobacteria;o__Enterobacteriales;f__Enterobacteriaceae;g__Leclercia	0.0632008	1			62	k__Bacteria;p__Cyanobacteria;c__Oscillatoriophycideae;o__Oscillatoriales;f__Phormidiaceae;g__Microcoleus	0.100052	1
95	k__Bacteria;p__Proteobacteria;c__Alphaproteobacteria;o__Rhizobiales;f__Methylobacteriaceae;g__Methylobacterium	0.0396764	1			4	k__Bacteria;p__Proteobacteria;c__Gammaproteobacteria;o__Enterobacteriales;f__Enterobacteriaceae;g__Leclercia	0.0245519	1
62	k__Bacteria;p__Cyanobacteria;c__Oscillatoriophycideae;o__Oscillatoriales;f__Phormidiaceae;g__Microcoleus	0.0396177	1			7	k__Bacteria;p__Firmicutes;c__Bacilli;o__Bacillales;f__Bacillaceae;g__Bacillus	0.0190622	1
364	k__Bacteria;p__Proteobacteria;c__Gammaproteobacteria;o__Pseudomonadales;f__Pseudomonadaceae;g__Pseudomonas	0.0369942	0.75			25	k__Bacteria;p__Proteobacteria;c__Betaproteobacteria;o__Burkholderiales;f__Oxalobacteraceae;g__Massilia	0.0175216	1
929	k__Bacteria;p__Cyanobacteria;c__Oscillatoriophycideae;o__Oscillatoriales;f__Phormidiaceae;g__Phormidium	0.02307	0.75			95	k__Bacteria;p__Proteobacteria;c__Alphaproteobacteria;o__Rhizobiales;f__Methylobacteriaceae;g__Methylobacterium	0.0169357	1
48	k__Bacteria;p__Actinobacteria;c__Actinobacteria;o__Actinomycetales;f__Geodermatophilaceae;g__Modestobacter	0.0229528	1			73	k__Bacteria;p__Firmicutes;c__Bacilli;o__Bacillales;f__BacillalesOR;g__BacillalesOR	0.0153517	1
25	k__Bacteria;p__Proteobacteria;c__Betaproteobacteria;o__Burkholderiales;f__Oxalobacteraceae;g__Massilia	0.0184971	1			48	k__Bacteria;p__Actinobacteria;c__Actinobacteria;o__Actinomycetales;f__Geodermatophilaceae;g__Modestobacter	0.0140715	1
73	k__Bacteria;p__Firmicutes;c__Bacilli;o__Bacillales;f__BacillalesOR;g__BacillalesOR	0.0180574	1			21	k__Bacteria;p__Proteobacteria;c__Gammaproteobacteria;o__Pseudomonadales;f__Pseudomonadaceae;g__Pseudomonas	0.0140064	1
190	k__Bacteria;p__Bacteroidetes;c__Sphingobacteria;o__Sphingobacteriales;f__Flexibacteraceae;g__Hymenobacter	0.016064	1			364	k__Bacteria;p__Proteobacteria;c__Gammaproteobacteria;o__Pseudomonadales;f__Pseudomonadaceae;g__Pseudomonas	0.0140064	1
19	k__Bacteria;p__Firmicutes;c__Bacilli;o__Bacillales;f__Bacillaceae;g__Bacillus	0.0122239	1			243	k__Bacteria;p__Proteobacteria;c__Gammaproteobacteria;o__Enterobacteriales;f__Enterobacteriaceae;g__Pantoea	0.0131385	0.75
1242	k__Bacteria;p__Proteobacteria;c__Alphaproteobacteria;o__Rhodospirillales;f__Acetobacteraceae;g__AcetobacteraceaeFA	0.0114031	1			27	k__Bacteria;p__Actinobacteria;c__Actinobacteria;o__Actinomycetales;f__Geodermatophilaceae;g__GeodermatophilaceaeFA	0.0116955	1
972	k__Bacteria;p__Proteobacteria;c__Alphaproteobacteria;o__Rhizobiales;f__RhizobialesOR;g__RhizobialesOR	0.0102745	1			605	k__Bacteria;p__Cyanobacteria;c__Oscillatoriophycideae;o__Oscillatoriales;f__Phormidiaceae;g__Phormidium	0.00920019	1
27	k__Bacteria;p__Actinobacteria;c__Actinobacteria;o__Actinomycetales;f__Geodermatophilaceae;g__GeodermatophilaceaeFA	0.0102012	1			525	k__Bacteria;p__Cyanobacteria;c__Oscillatoriophycideae;o__Oscillatoriales;f__Phormidiaceae;g__Phormidium	0.00803932	0.75
20	k__Bacteria;p__Proteobacteria;c__Gammaproteobacteria;o__Pseudomonadales;f__Moraxellaceae;g__Acinetobacter	0.0097029	1			55	k__Bacteria;p__Actinobacteria;c__Actinobacteria;o__Actinomycetales;f__Micromonosporaceae;g__Couchioplanes	0.0075511	1
423	k__Bacteria;p__Cyanobacteria;c__Nostocophycideae;o__Nostocales;f__NostocalesOR;g__NostocalesOR	0.00938045	1			972	k__Bacteria;p__Proteobacteria;c__Alphaproteobacteria;o__Rhizobiales;f__RhizobialesOR;g__RhizobialesOR	0.00735581	1
55	k__Bacteria;p__Actinobacteria;c__Actinobacteria;o__Actinomycetales;f__Micromonosporaceae;g__Couchioplanes	0.00731382	1			90	k__Bacteria;p__Bacteroidetes;c__Sphingobacteria;o__Sphingobacteriales;f__SphingobacterialesOR;g__SphingobacterialesOR	0.00724732	1
75	k__Bacteria;p__Actinobacteria;c__Actinobacteria;o__Actinomycetales;f__Pseudonocardiaceae;g__Pseudonocardia	0.00706465	1			190	k__Bacteria;p__Bacteroidetes;c__Sphingobacteria;o__Sphingobacteriales;f__Flexibacteraceae;g__Hymenobacter	0.00698694	1
170	k__Bacteria;p__Actinobacteria;c__Actinobacteria;o__Actinomycetales;f__Micromonosporaceae;g__Actinoplanes	0.00677151	1			9	k__Bacteria;p__Proteobacteria;c__Alphaproteobacteria;o__Rhizobiales;f__Bradyrhizobiaceae;g__Balneimonas	0.00668316	1
36	k__Bacteria;p__Proteobacteria;c__Alphaproteobacteria;o__Sphingomonadales;f__Sphingomonadaceae;g__Kaistobacter	0.00671288	1			23	k__Bacteria;p__Proteobacteria;c__Alphaproteobacteria;o__Sphingomonadales;f__Sphingomonadaceae;g__Sphingomonas	0.00662891	1
530	k__Bacteria;p__Cyanobacteria;c__Oscillatoriophycideae;o__OscillatoriophycideaeCL;f__OscillatoriophycideaeCL;g__OscillatoriophycideaeCL	0.00669823	1			20	k__Bacteria;p__Proteobacteria;c__Gammaproteobacteria;o__Pseudomonadales;f__Moraxellaceae;g__Acinetobacter	0.00653127	1
23	k__Bacteria;p__Proteobacteria;c__Alphaproteobacteria;o__Sphingomonadales;f__Sphingomonadaceae;g__Sphingomonas	0.00668357	1			76	k__Bacteria;p__Proteobacteria;c__Alphaproteobacteria;o__Rhodobacterales;f__Rhodobacteraceae;g__Rubellimicrobium	0.00636853	1
243	k__Bacteria;p__Proteobacteria;c__Gammaproteobacteria;o__Enterobacteriales;f__Enterobacteriaceae;g__Pantoea	0.00639043	0.75			75	k__Bacteria;p__Actinobacteria;c__Actinobacteria;o__Actinomycetales;f__Pseudonocardiaceae;g__Pseudonocardia	0.00580437	1
26	k__Bacteria;p__Actinobacteria;c__Actinobacteria;o__Actinomycetales;f__Micrococcaceae;g__MicrococcaceaeFA	0.00622921	1			26	k__Bacteria;p__Actinobacteria;c__Actinobacteria;o__Actinomycetales;f__Micrococcaceae;g__MicrococcaceaeFA	0.00559823	1
1631	k__Bacteria;p__Proteobacteria;c__Alphaproteobacteria;o__Rhodospirillales;f__Acetobacteraceae;g__AcetobacteraceaeFA	0.0058921	1			909	k__Bacteria;p__Cyanobacteria;c__Oscillatoriophycideae;o__Oscillatoriales;f__Phormidiaceae;g__Phormidium	0.00493642	1
280	k__Bacteria;p__Proteobacteria;c__Alphaproteobacteria;o__Rhizobiales;f__Hyphomicrobiaceae;g__Devosia	0.0055843	1			30	k__Bacteria;p__Actinobacteria;c__Actinobacteria;o__Actinomycetales;f__Geodermatophilaceae;g__Geodermatophilus	0.00462179	1
76	k__Bacteria;p__Proteobacteria;c__Alphaproteobacteria;o__Rhodobacterales;f__Rhodobacteraceae;g__Rubellimicrobium	0.00545239	1			18	k__Bacteria;p__Bacteroidetes;c__Flavobacteria;o__Flavobacteriales;f__FlavobacterialesOR;g__FlavobacterialesOR	0.00458925	0.5
29	k__Bacteria;p__Firmicutes;c__Bacilli;o__Bacillales;f__Planococcaceae;g__Paenisporosarcina	0.00536445	1			1398	k__Bacteria;p__Cyanobacteria;c__Oscillatoriophycideae;o__Oscillatoriales;f__Phormidiaceae;g__Phormidium	0.00432886	0.25
90	k__Bacteria;p__Bacteroidetes;c__Sphingobacteria;o__Sphingobacteriales;f__SphingobacterialesOR;g__SphingobacterialesOR	0.00530582	1			1242	k__Bacteria;p__Proteobacteria;c__Alphaproteobacteria;o__Rhodospirillales;f__Acetobacteraceae;g__AcetobacteraceaeFA	0.00406848	0.75
107	k__Bacteria;p__Acidobacteria;c__Solibacteres;o__Solibacterales;f__Solibacteraceae;g__Solibacter	0.00520322	1			36	k__Bacteria;p__Proteobacteria;c__Alphaproteobacteria;o__Sphingomonadales;f__Sphingomonadaceae;g__Kaistobacter	0.00405763	1
9	k__Bacteria;p__Proteobacteria;c__Alphaproteobacteria;o__Rhizobiales;f__Bradyrhizobiaceae;g__Balneimonas	0.00515925	1			180	k__Bacteria;p__Bacteroidetes;c__Sphingobacteria;o__Sphingobacteriales;f__SphingobacterialesOR;g__SphingobacterialesOR	0.00397084	1
434	k__Bacteria;p__Actinobacteria;c__Actinobacteria;o__Actinomycetales;f__Kineosporiaceae;g__Kineococcus	0.00510062	1			39	k__Bacteria;p__Proteobacteria;c__Alphaproteobacteria;o__Rhizobiales;f__Methylobacteriaceae;g__MethylobacteriaceaeFA	0.003743	1
30	k__Bacteria;p__Actinobacteria;c__Actinobacteria;o__Actinomycetales;f__Geodermatophilaceae;g__Geodermatophilus	0.00505665	1			510	k__Bacteria;p__Bacteroidetes;c__Sphingobacteria;o__Sphingobacteriales;f__SphingobacterialesOR;g__SphingobacterialesOR	0.00367791	1
2641	k__Bacteria;p__Actinobacteria;c__Actinobacteria;o__Bifidobacteriales;f__Bifidobacteriaceae;g__BifidobacteriaceaeFA	0.00493939	0.75			423	k__Bacteria;p__Cyanobacteria;c__Nostocophycideae;o__Nostocales;f__NostocalesOR;g__NostocalesOR	0.00356941	1
15	k__Bacteria;p__Proteobacteria;c__Alphaproteobacteria;o__Rhizobiales;f__Bradyrhizobiaceae;g__Bradyrhizobium	0.00485145	1			735	k__Bacteria;p__Cyanobacteria;c__Oscillatoriophycideae;o__Oscillatoriales;f__Phormidiaceae;g__Phormidium	0.00342837	0.75
134	k__Bacteria;p__Actinobacteria;c__Actinobacteria;o__Actinomycetales;f__Pseudonocardiaceae;g__Actinomycetospora	0.00439709	1			28	k__Bacteria;p__Proteobacteria;c__Deltaproteobacteria;o__Myxococcales;f__Cystobacteraceae;g__Archangium	0.00341752	0.75
177	k__Bacteria;p__Proteobacteria;c__Alphaproteobacteria;o__Caulobacterales;f__Caulobacteraceae;g__CaulobacteraceaeFA	0.00397203	0.75			253	k__Bacteria;p__Gemmatimonadetes;c__Gemmatimonadetes;o__Gemmatimonadales;f__Gemmatimonadaceae;g__GemmatimonadaceaeFA	0.00335243	1
3488	k__Bacteria;p__Proteobacteria;c__Alphaproteobacteria;o__Rhizobiales;f__RhizobialesOR;g__RhizobialesOR	0.00386944	1			29	k__Bacteria;p__Firmicutes;c__Bacilli;o__Bacillales;f__Planococcaceae;g__Paenisporosarcina	0.00331988	1
351	k__Bacteria;p__Proteobacteria;c__Alphaproteobacteria;o__Rhodospirillales;f__Acetobacteraceae;g__Roseomonas	0.00379615	1			71	k__Bacteria;p__Actinobacteria;c__Actinobacteria;o__Rubrobacterales;f__Rubrobacteraceae;g__Rubrobacter	0.00331988	1
180	k__Bacteria;p__Bacteroidetes;c__Sphingobacteria;o__Sphingobacteriales;f__SphingobacterialesOR;g__SphingobacterialesOR	0.00378149	1			934	k__Bacteria;p__Cyanobacteria	0.00326563	0.75
59	k__Bacteria;p__Proteobacteria;c__Betaproteobacteria;o__Burkholderiales;f__Comamonadaceae;g__Ramlibacter	0.00372287	1			303	k__Bacteria;p__Actinobacteria;c__Actinobacteria;o__Actinomycetales;f__ActinomycetalesOR;g__ActinomycetalesOR	0.00324394	1
7	k__Bacteria;p__Firmicutes;c__Bacilli;o__Bacillales;f__Bacillaceae;g__Bacillus	0.00353233	1			170	k__Bacteria;p__Actinobacteria;c__Actinobacteria;o__Actinomycetales;f__Micromonosporaceae;g__Actinoplanes	0.00323309	1
388	k__Bacteria;p__Proteobacteria;c__Alphaproteobacteria;o__Rhizobiales;f__RhizobialesOR;g__RhizobialesOR	0.00344438	1			132	k__Bacteria;p__Actinobacteria;c__Actinobacteria;o__Rubrobacterales;f__Rubrobacteraceae;g__Rubrobacter	0.00314629	1
253	k__Bacteria;p__Gemmatimonadetes;c__Gemmatimonadetes;o__Gemmatimonadales;f__Gemmatimonadaceae;g__GemmatimonadaceaeFA	0.00341507	1			141	k__Bacteria;p__Proteobacteria;c__Alphaproteobacteria;o__Rhodospirillales;f__Rhodospirillaceae;g__Skermanella	0.00314629	1
2782	k__Bacteria;p__Proteobacteria;c__Alphaproteobacteria;o__Rhizobiales;f__RhizobialesOR;g__RhizobialesOR	0.00338576	1			1354	k__Bacteria;p__Proteobacteria;c__Gammaproteobacteria;o__Oceanospirillales;f__Halomonadaceae;g__Halomonas	0.00310289	1
265	k__Bacteria;p__Bacteroidetes;c__Flavobacteria;o__Flavobacteriales;f__Flavobacteriaceae;g__FlavobacteriaceaeFA	0.00332713	1			108	k__Bacteria;p__Actinobacteria;c__Actinobacteria;o__Actinomycetales;f__Cellulomonadaceae;g__Cellulomonas	0.0030812	1
2346	k__Bacteria;p__Proteobacteria;c__Alphaproteobacteria	0.00329781	1			65	k__Archaea;p__Crenarchaeota;c__Thaumarchaeota;o__Nitrososphaerales;f__Nitrososphaeraceae;g__Nitrososphaera	0.00307035	1
141	k__Bacteria;p__Proteobacteria;c__Alphaproteobacteria;o__Rhodospirillales;f__Rhodospirillaceae;g__Skermanella	0.00325384	1			70	k__Bacteria;p__Proteobacteria;c__Alphaproteobacteria;o__Rhodospirillales;f__Rhodospirillaceae;g__Skermanella	0.0030161	1
246	k__Bacteria;p__Actinobacteria;c__Actinobacteria;o__Actinomycetales;f__Geodermatophilaceae;g__Geodermatophilus	0.00325384	1			59	k__Bacteria;p__Proteobacteria;c__Betaproteobacteria;o__Burkholderiales;f__Comamonadaceae;g__Ramlibacter	0.00296185	1
303	k__Bacteria;p__Actinobacteria;c__Actinobacteria;o__Actinomycetales;f__ActinomycetalesOR;g__ActinomycetalesOR	0.00320987	1			129	k__Bacteria;p__Bacteroidetes;c__Sphingobacteria;o__Sphingobacteriales;f__SphingobacterialesOR;g__SphingobacterialesOR	0.00291846	1
181	k__Bacteria;p__Actinobacteria;c__Actinobacteria;o__Actinomycetales;f__Nocardioidaceae;g__Marmoricola	0.00310727	1			160	k__Bacteria;p__Bacteroidetes;c__Sphingobacteria;o__Sphingobacteriales;f__SphingobacterialesOR;g__SphingobacterialesOR	0.00291846	1
548	k__Bacteria;p__Cyanobacteria;c__Oscillatoriophycideae;o__Chroococcales;f__Xenococcaceae;g__Chroococcidiopsis	0.00309262	1			776	k__Bacteria;p__Cyanobacteria;c__Oscillatoriophycideae;o__Oscillatoriales;f__Phormidiaceae;g__Phormidium	0.00290761	0.75
492	k__Bacteria;p__Proteobacteria;c__Alphaproteobacteria;o__Rhodobacterales;f__Rhodobacteraceae;g__Paracoccus	0.00307796	1			848	k__Bacteria;p__Firmicutes;c__Clostridia;o__Clostridiales;f__ClostridialesOR;g__ClostridialesOR	0.00289676	1
3466	k__Bacteria;p__Proteobacteria;c__Gammaproteobacteria;o__GammaproteobacteriaCL;f__GammaproteobacteriaCL;g__GammaproteobacteriaCL	0.00300468	0.75			530	k__Bacteria;p__Cyanobacteria;c__Oscillatoriophycideae;o__OscillatoriophycideaeCL;f__OscillatoriophycideaeCL;g__OscillatoriophycideaeCL	0.00288591	1
202	k__Bacteria;p__Proteobacteria;c__Alphaproteobacteria;o__Rhizobiales;f__Aurantimonadaceae;g__Aurantimonas	0.00299002	1			86	k__Bacteria;p__Proteobacteria;c__Betaproteobacteria;o__Burkholderiales;f__Oxalobacteraceae;g__Herminiimonas	0.00280996	1
86	k__Bacteria;p__Proteobacteria;c__Betaproteobacteria;o__Burkholderiales;f__Oxalobacteraceae;g__Herminiimonas	0.0029607	1			107	k__Bacteria;p__Acidobacteria;c__Solibacteres;o__Solibacterales;f__Solibacteraceae;g__Solibacter	0.00278827	1
819	k__Bacteria;p__Firmicutes;c__Bacilli;o__Turicibacterales;f__Turicibacteraceae;g__Turicibacter	0.00287276	1			19	k__Bacteria;p__Firmicutes;c__Bacilli;o__Bacillales;f__Bacillaceae;g__Bacillus	0.00276657	1
408	k__Bacteria;p__Actinobacteria;c__Actinobacteria;o__Actinomycetales;f__Kineosporiaceae;g__KineosporiaceaeFA	0.00285811	1			548	k__Bacteria;p__Cyanobacteria;c__Oscillatoriophycideae;o__Chroococcales;f__Xenococcaceae;g__Chroococcidiopsis	0.00271232	1
28	k__Bacteria;p__Proteobacteria;c__Deltaproteobacteria;o__Myxococcales;f__Cystobacteraceae;g__Archangium	0.00269688	1			701	k__Bacteria;p__Cyanobacteria;c__Oscillatoriophycideae;o__Oscillatoriales;f__Phormidiaceae;g__Phormidium	0.00265807	1
71	k__Bacteria;p__Actinobacteria;c__Actinobacteria;o__Rubrobacterales;f__Rubrobacteraceae;g__Rubrobacter	0.00269688	1			434	k__Bacteria;p__Actinobacteria;c__Actinobacteria;o__Actinomycetales;f__Kineosporiaceae;g__Kineococcus	0.00261468	1
39	k__Bacteria;p__Proteobacteria;c__Alphaproteobacteria;o__Rhizobiales;f__Methylobacteriaceae;g__MethylobacteriaceaeFA	0.00268222	1			181	k__Bacteria;p__Actinobacteria;c__Actinobacteria;o__Actinomycetales;f__Nocardioidaceae;g__Marmoricola	0.00260383	1
1601	k__Bacteria;p__Cyanobacteria;c__Oscillatoriophycideae;o__Oscillatoriales;f__Phormidiaceae;g__Phormidium	0.00266757	1			134	k__Bacteria;p__Actinobacteria;c__Actinobacteria;o__Actinomycetales;f__Pseudonocardiaceae;g__Actinomycetospora	0.00257128	1
108	k__Bacteria;p__Actinobacteria;c__Actinobacteria;o__Actinomycetales;f__Cellulomonadaceae;g__Cellulomonas	0.00257962	1			492	k__Bacteria;p__Proteobacteria;c__Alphaproteobacteria;o__Rhodobacterales;f__Rhodobacteraceae;g__Paracoccus	0.00234344	1
510	k__Bacteria;p__Bacteroidetes;c__Sphingobacteria;o__Sphingobacteriales;f__SphingobacterialesOR;g__SphingobacterialesOR	0.00257962	1			82	k__Bacteria;p__Actinobacteria;c__Actinobacteria;o__Solirubrobacterales;f__Solirubrobacteraceae;g__Solirubrobacter	0.00232175	1
99	k__Bacteria;p__Firmicutes;c__Bacilli;o__Bacillales;f__Staphylococcaceae;g__Staphylococcus	0.00256497	1			147	k__Bacteria;p__Bacteroidetes;c__Sphingobacteria;o__Sphingobacteriales;f__Flexibacteraceae;g__FlexibacteraceaeFA	0.0022892	1
788	k__Bacteria;p__Gemmatimonadetes;c__Gemmatimonadetes;o__Gemmatimonadales;f__Gemmatimonadaceae;g__GemmatimonadaceaeFA	0.00256497	1			385	k__Bacteria;p__Actinobacteria;c__Actinobacteria;o__Rubrobacterales;f__Rubrobacteraceae;g__Rubrobacter	0.00225665	1
174	k__Bacteria;p__Bacteroidetes;c__Sphingobacteria;o__Sphingobacteriales;f__SphingobacterialesOR;g__SphingobacterialesOR	0.00250634	1			388	k__Bacteria;p__Proteobacteria;c__Alphaproteobacteria;o__Rhizobiales;f__RhizobialesOR;g__RhizobialesOR	0.0022241	1
2414	k__Bacteria;p__Acidobacteria;c__Acidobacteria;o__Acidobacteriales;f__Acidobacteriaceae;g__AcidobacteriaceaeFA	0.00244771	1			1523	k__Bacteria;p__Cyanobacteria;c__Oscillatoriophycideae;o__Oscillatoriales;f__Phormidiaceae;g__Phormidium	0.00207221	1
848	k__Bacteria;p__Firmicutes;c__Clostridia;o__Clostridiales;f__ClostridialesOR;g__ClostridialesOR	0.0024184	1			1631	k__Bacteria;p__Proteobacteria;c__Alphaproteobacteria;o__Rhodospirillales;f__Acetobacteraceae;g__AcetobacteraceaeFA	0.00197457	0.75
82	k__Bacteria;p__Actinobacteria;c__Actinobacteria;o__Solirubrobacterales;f__Solirubrobacteraceae;g__Solirubrobacter	0.00238908	1			351	k__Bacteria;p__Proteobacteria;c__Alphaproteobacteria;o__Rhodospirillales;f__Acetobacteraceae;g__Roseomonas	0.00196372	1
385	k__Bacteria;p__Actinobacteria;c__Actinobacteria;o__Rubrobacterales;f__Rubrobacteraceae;g__Rubrobacter	0.00238908	1			300	k__Bacteria;p__Proteobacteria;c__Alphaproteobacteria;o__Rhizobiales;f__Methylobacteriaceae;g__Methylobacterium	0.00187693	1
3830	k__Bacteria;p__Proteobacteria;c__Alphaproteobacteria;o__Rhizobiales;f__RhizobialesOR;g__RhizobialesOR	0.00233046	0.75			317	k__Bacteria;p__Proteobacteria;c__Alphaproteobacteria;o__Sphingomonadales;f__SphingomonadalesOR;g__SphingomonadalesOR	0.00186608	1
43	k__Bacteria;p__Actinobacteria;c__Actinobacteria;o__Actinomycetales;f__ActinomycetalesOR;g__ActinomycetalesOR	0.00230114	1			1054	k__Bacteria;p__Bacteroidetes;c__Sphingobacteria;o__Sphingobacteriales;f__Flexibacteraceae;g__Hymenobacter	0.00185523	1
24	k__Bacteria;p__Proteobacteria;c__Betaproteobacteria;o__Burkholderiales;f__Burkholderiaceae;g__Burkholderia	0.00225717	1			819	k__Bacteria;p__Firmicutes;c__Bacilli;o__Turicibacterales;f__Turicibacteraceae;g__Turicibacter	0.00181183	1
1152	k__Bacteria;p__Proteobacteria;c__Alphaproteobacteria;o__Sphingomonadales;f__Sphingomonadaceae;g__Sphingomonas	0.0022132	1			66	k__Bacteria;p__Firmicutes;c__Bacilli;o__Bacillales;f__Bacillaceae;g__Bacillus	0.00173589	1
65	k__Archaea;p__Crenarchaeota;c__Thaumarchaeota;o__Nitrososphaerales;f__Nitrososphaeraceae;g__Nitrososphaera	0.00218389	1			246	k__Bacteria;p__Actinobacteria;c__Actinobacteria;o__Actinomycetales;f__Geodermatophilaceae;g__Geodermatophilus	0.00168164	1
605	k__Bacteria;p__Cyanobacteria;c__Oscillatoriophycideae;o__Oscillatoriales;f__Phormidiaceae;g__Phormidium	0.00213992	0.75			265	k__Bacteria;p__Bacteroidetes;c__Flavobacteria;o__Flavobacteriales;f__Flavobacteriaceae;g__FlavobacteriaceaeFA	0.00167079	1
371	k__Bacteria;p__Proteobacteria;c__Gammaproteobacteria;o__Enterobacteriales;f__Enterobacteriaceae;g__Escherichia	0.00209594	0.75			323	k__Bacteria;p__Bacteroidetes;c__Sphingobacteria;o__Sphingobacteriales;f__SphingobacterialesOR;g__SphingobacterialesOR	0.00165994	1
49	k__Bacteria;p__Actinobacteria;c__Actinobacteria;o__Actinomycetales;f__Mycobacteriaceae;g__Mycobacterium	0.00208129	1			2553	k__Bacteria;p__Proteobacteria;c__Gammaproteobacteria;o__Chromatiales;f__Ectothiorhodospiraceae;g__EctothiorhodospiraceaeFA	0.00165994	0.75
147	k__Bacteria;p__Bacteroidetes;c__Sphingobacteria;o__Sphingobacteriales;f__Flexibacteraceae;g__FlexibacteraceaeFA	0.00208129	1			1550	k__Bacteria;p__Cyanobacteria	0.00164909	1
1480	k__Bacteria;p__Proteobacteria;c__Betaproteobacteria;o__Burkholderiales;f__Comamonadaceae;g__ComamonadaceaeFA	0.00205197	1			1748	k__Bacteria;p__Cyanobacteria;c__Oscillatoriophycideae;o__Oscillatoriales;f__Phormidiaceae;g__Phormidium	0.00164909	0.5
70	k__Bacteria;p__Proteobacteria;c__Alphaproteobacteria;o__Rhodospirillales;f__Rhodospirillaceae;g__Skermanella	0.00202266	1			69	k__Bacteria;p__Bacteroidetes;c__Sphingobacteria;o__Sphingobacteriales;f__Flexibacteraceae;g__FlexibacteraceaeFA	0.00163824	1
367	k__Bacteria;p__Proteobacteria;c__Alphaproteobacteria;o__Sphingomonadales;f__Sphingomonadaceae;g__Sphingomonas	0.00196403	1			276	k__Bacteria;p__Proteobacteria;c__Alphaproteobacteria;o__Sphingomonadales;f__Sphingomonadaceae;g__Kaistobacter	0.00162739	1
705	k__Bacteria;p__Proteobacteria;c__Alphaproteobacteria;o__Rhizobiales;f__Beijerinckiaceae;g__BeijerinckiaceaeFA	0.00192006	1			543	k__Bacteria;p__Proteobacteria;c__Alphaproteobacteria;o__Rhodospirillales;f__Acetobacteraceae;g__Roseomonas	0.00162739	1
3151	k__Bacteria;p__Actinobacteria;c__Actinobacteria;o__Actinomycetales;f__Beutenbergiaceae;g__BeutenbergiaceaeFA	0.0019054	0.5			44	k__Bacteria;p__Acidobacteria;c__Solibacteres;o__Solibacterales;f__Solibacteraceae;g__Solibacter	0.00160569	1
773	k__Bacteria;p__Proteobacteria;c__Alphaproteobacteria;o__Rhodospirillales;f__Acetobacteraceae;g__Roseomonas	0.00189075	1			49	k__Bacteria;p__Actinobacteria;c__Actinobacteria;o__Actinomycetales;f__Mycobacteriaceae;g__Mycobacterium	0.0015406	1
934	k__Bacteria;p__Cyanobacteria	0.00183212	0.75			577	k__Bacteria	0.0015406	1
701	k__Bacteria;p__Cyanobacteria;c__Oscillatoriophycideae;o__Oscillatoriales;f__Phormidiaceae;g__Phormidium	0.00175883	1			362	k__Bacteria;p__Proteobacteria;c__Gammaproteobacteria;o__Enterobacteriales;f__Enterobacteriaceae;g__Ewingella	0.0015189	0.75
123	k__Bacteria;p__Proteobacteria;c__Alphaproteobacteria;o__Rhodospirillales;f__Rhodospirillaceae;g__RhodospirillaceaeFA	0.00172952	1			413	k__Bacteria;p__Proteobacteria;c__Alphaproteobacteria;o__Rhodobacterales;f__Rhodobacteraceae;g__Rubellimicrobium	0.00150805	1
296	k__Bacteria;p__Proteobacteria;c__Alphaproteobacteria;o__Sphingomonadales;f__Sphingomonadaceae;g__Kaistobacter	0.00171486	1			15	k__Bacteria;p__Proteobacteria;c__Alphaproteobacteria;o__Rhizobiales;f__Bradyrhizobiaceae;g__Bradyrhizobium	0.00143211	1
2595	k__Bacteria;p__Proteobacteria;c__Deltaproteobacteria;o__Myxococcales;f__MyxococcalesOR;g__MyxococcalesOR	0.00171486	1			38	k__Bacteria;p__Acidobacteria;c__Chloracidobacteria;o__ChloracidobacteriaCL;f__ChloracidobacteriaCL;g__ChloracidobacteriaCL	0.00143211	1
1054	k__Bacteria;p__Bacteroidetes;c__Sphingobacteria;o__Sphingobacteriales;f__Flexibacteraceae;g__Hymenobacter	0.00168555	1			97	k__Bacteria;p__Actinobacteria;c__Actinobacteria;o__Actinomycetales;f__Microbacteriaceae;g__Yonghaparkia	0.00141041	1
129	k__Bacteria;p__Bacteroidetes;c__Sphingobacteria;o__Sphingobacteriales;f__SphingobacterialesOR;g__SphingobacterialesOR	0.00162692	1			1357	k__Bacteria;p__Proteobacteria;c__Gammaproteobacteria;o__Alteromonadales;f__Alteromonadaceae;g__Alishewanella	0.00141041	0.75
162	k__Bacteria;p__Proteobacteria;c__Alphaproteobacteria;o__Caulobacterales;f__Caulobacteraceae;g__Phenylobacterium	0.00162692	1			248	k__Bacteria;p__Bacteroidetes;c__Sphingobacteria;o__Sphingobacteriales;f__SphingobacterialesOR;g__SphingobacterialesOR	0.00137786	1
432	k__Bacteria;p__Actinobacteria;c__Actinobacteria;o__Actinomycetales;f__Micromonosporaceae;g__Actinoplanes	0.00159761	1			788	k__Bacteria;p__Gemmatimonadetes;c__Gemmatimonadetes;o__Gemmatimonadales;f__Gemmatimonadaceae;g__GemmatimonadaceaeFA	0.00137786	1
411	k__Bacteria;p__Actinobacteria;c__Actinobacteria;o__Actinomycetales;f__Micromonosporaceae;g__Dactylosporangium	0.00158295	0.75			162	k__Bacteria;p__Proteobacteria;c__Alphaproteobacteria;o__Caulobacterales;f__Caulobacteraceae;g__Phenylobacterium	0.00134531	1
525	k__Bacteria;p__Cyanobacteria;c__Oscillatoriophycideae;o__Oscillatoriales;f__Phormidiaceae;g__Phormidium	0.00158295	0.75			177	k__Bacteria;p__Proteobacteria;c__Alphaproteobacteria;o__Caulobacterales;f__Caulobacteraceae;g__CaulobacteraceaeFA	0.00133446	1
323	k__Bacteria;p__Bacteroidetes;c__Sphingobacteria;o__Sphingobacteriales;f__SphingobacterialesOR;g__SphingobacterialesOR	0.00155364	0.75			53	k__Bacteria;p__Bacteroidetes;c__Sphingobacteria;o__Sphingobacteriales;f__Flexibacteraceae;g__Adhaeribacter	0.00131276	0.75
603	k__Bacteria;p__Proteobacteria;c__Betaproteobacteria;o__Burkholderiales;f__Burkholderiaceae;g__Burkholderia	0.00153898	1			256	k__Bacteria;p__Proteobacteria;c__Alphaproteobacteria;o__Caulobacterales;f__Caulobacteraceae;g__CaulobacteraceaeFA	0.00131276	1
3982	k__Bacteria;p__Proteobacteria;c__Alphaproteobacteria;o__Rhizobiales;f__Methylobacteriaceae;g__Methylobacterium	0.00150967	1			470	k__Bacteria;p__Gemmatimonadetes;c__Gemmatimonadetes;o__Gemmatimonadales;f__Gemmatimonadaceae;g__GemmatimonadaceaeFA	0.00129106	1
1109	k__Bacteria;p__Proteobacteria;c__Alphaproteobacteria;o__Sphingomonadales;f__Sphingomonadaceae;g__Sphingomonas	0.00149501	1			773	k__Bacteria;p__Proteobacteria;c__Alphaproteobacteria;o__Rhodospirillales;f__Acetobacteraceae;g__Roseomonas	0.00129106	1
482	k__Bacteria;p__Actinobacteria;c__Actinobacteria;o__Actinomycetales;f__Kineosporiaceae;g__KineosporiaceaeFA	0.00148035	1			123	k__Bacteria;p__Proteobacteria;c__Alphaproteobacteria;o__Rhodospirillales;f__Rhodospirillaceae;g__RhodospirillaceaeFA	0.00128022	1
1583	k__Bacteria;p__Proteobacteria;c__Alphaproteobacteria;o__Sphingomonadales;f__Sphingomonadaceae;g__Sphingomonas	0.00140707	0.75			124	k__Bacteria;p__Proteobacteria;c__Betaproteobacteria;o__Burkholderiales;f__Oxalobacteraceae;g__OxalobacteraceaeFA	0.00128022	1
165	k__Bacteria;p__Firmicutes;c__Bacilli;o__Bacillales;f__Paenibacillaceae;g__Paenibacillus	0.00139241	1			286	k__Bacteria;p__Bacteroidetes;c__Sphingobacteria;o__Sphingobacteriales;f__SphingobacterialesOR;g__SphingobacterialesOR	0.00128022	1
2243	k__Bacteria;p__Actinobacteria;c__Actinobacteria;o__Actinomycetales;f__Microbacteriaceae	0.0013631	1			92	k__Bacteria;p__Verrucomicrobia;c__Spartobacteria;o__Spartobacteriales;f__Spartobacteriaceae;g__MC18	0.00120427	1
309	k__Bacteria;p__Proteobacteria;c__Betaproteobacteria;o__Burkholderiales;f__BurkholderialesOR;g__BurkholderialesOR	0.00134844	1			347	k__Bacteria;p__Proteobacteria;c__Alphaproteobacteria;o__Sphingomonadales;f__Sphingomonadaceae;g__Sphingomonas	0.00118257	1
1523	k__Bacteria;p__Cyanobacteria;c__Oscillatoriophycideae;o__Oscillatoriales;f__Phormidiaceae;g__Phormidium	0.00133378	1			1408	k__Bacteria;p__Firmicutes;c__Bacilli;o__Lactobacillales;f__Streptococcaceae;g__Lactococcus	0.00117172	0.5
182	k__Bacteria;p__Actinobacteria;c__Actinobacteria;o__Actinomycetales;f__Bogoriellaceae;g__Georgenia	0.00131913	1			99	k__Bacteria;p__Firmicutes;c__Bacilli;o__Bacillales;f__Staphylococcaceae;g__Staphylococcus	0.00115002	1
1719	k__Bacteria;p__Cyanobacteria;c__Oscillatoriophycideae;o__Oscillatoriales;f__Phormidiaceae;g__Phormidium	0.00130447	0.75			1945	k__Bacteria;p__Firmicutes;c__Clostridia;o__Clostridiales;f__Clostridiaceae;g__Clostridium	0.00115002	1
433	k__Bacteria;p__Actinobacteria;c__Actinobacteria;o__Actinomycetales;f__ActinomycetalesOR;g__ActinomycetalesOR	0.00127515	1			879	k__Bacteria;p__Firmicutes;c__Clostridia;o__Clostridiales;f__Clostridiaceae;g__Clostridium	0.00113917	1
909	k__Bacteria;p__Cyanobacteria;c__Oscillatoriophycideae;o__Oscillatoriales;f__Phormidiaceae;g__Phormidium	0.0012605	1			60	k__Bacteria;p__Gemmatimonadetes;c__Gemmatimonadetes;o__Gemmatimonadales;f__GemmatimonadalesOR;g__GemmatimonadalesOR	0.00112833	1
69	k__Bacteria;p__Bacteroidetes;c__Sphingobacteria;o__Sphingobacteriales;f__Flexibacteraceae;g__FlexibacteraceaeFA	0.00123118	1			331	k__Bacteria;p__Proteobacteria;c__Alphaproteobacteria;o__Caulobacterales;f__Caulobacteraceae;g__CaulobacteraceaeFA	0.00109578	1
160	k__Bacteria;p__Bacteroidetes;c__Sphingobacteria;o__Sphingobacteriales;f__SphingobacterialesOR;g__SphingobacterialesOR	0.00123118	0.75			653	k__Bacteria;p__Proteobacteria;c__Alphaproteobacteria;o__Rhodospirillales;f__Acetobacteraceae;g__Roseomonas	0.00109578	1
1824	k__Bacteria;p__Firmicutes;c__Bacilli;o__Bacillales;f__Bacillaceae	0.00123118	1			606	k__Bacteria;p__Proteobacteria;c__Alphaproteobacteria;o__Rhodobacterales;f__Rhodobacteraceae;g__Rubellimicrobium	0.00107408	1
2553	k__Bacteria;p__Proteobacteria;c__Gammaproteobacteria;o__Chromatiales;f__Ectothiorhodospiraceae;g__EctothiorhodospiraceaeFA	0.00123118	0.75			2198	k__Bacteria;p__Cyanobacteria;c__Oscillatoriophycideae;o__Oscillatoriales;f__Phormidiaceae;g__Phormidium	0.00106323	0.5
543	k__Bacteria;p__Proteobacteria;c__Alphaproteobacteria;o__Rhodospirillales;f__Acetobacteraceae;g__Roseomonas	0.00121653	1			43	k__Bacteria;p__Actinobacteria;c__Actinobacteria;o__Actinomycetales;f__ActinomycetalesOR;g__ActinomycetalesOR	0.00105238	1
44	k__Bacteria;p__Acidobacteria;c__Solibacteres;o__Solibacterales;f__Solibacteraceae;g__Solibacter	0.00118721	1			79	k__Bacteria;p__Actinobacteria;c__Actinobacteria;o__Actinomycetales;f__Streptomycetaceae;g__Streptomyces	0.00105238	1
60	k__Bacteria;p__Gemmatimonadetes;c__Gemmatimonadetes;o__Gemmatimonadales;f__GemmatimonadalesOR;g__GemmatimonadalesOR	0.00118721	1			1719	k__Bacteria;p__Cyanobacteria;c__Oscillatoriophycideae;o__Oscillatoriales;f__Phormidiaceae;g__Phormidium	0.00105238	1
97	k__Bacteria;p__Actinobacteria;c__Actinobacteria;o__Actinomycetales;f__Microbacteriaceae;g__Yonghaparkia	0.00118721	1			941	k__Bacteria;p__Bacteroidetes;c__Sphingobacteria;o__Sphingobacteriales;f__Flexibacteraceae;g__Hymenobacter	0.00104153	1
1945	k__Bacteria;p__Firmicutes;c__Clostridia;o__Clostridiales;f__Clostridiaceae;g__Clostridium	0.00118721	1			860	k__Bacteria;p__Proteobacteria;c__Deltaproteobacteria;o__Myxococcales;f__Polyangiaceae;g__Sorangium	0.00103068	0.25
659	k__Bacteria;p__Proteobacteria;c__Betaproteobacteria;o__Burkholderiales;f__Oxalobacteraceae;g__Massilia	0.00117256	1			1480	k__Bacteria;p__Proteobacteria;c__Betaproteobacteria;o__Burkholderiales;f__Comamonadaceae;g__ComamonadaceaeFA	0.00103068	1
312	k__Bacteria;p__Actinobacteria;c__Actinobacteria;o__Solirubrobacterales;f__SolirubrobacteralesOR;g__SolirubrobacteralesOR	0.00114324	1			326	k__Bacteria;p__Acidobacteria;c__Solibacteres;o__Solibacterales;f__Solibacteraceae;g__Solibacter	0.00101983	1
470	k__Bacteria;p__Gemmatimonadetes;c__Gemmatimonadetes;o__Gemmatimonadales;f__Gemmatimonadaceae;g__GemmatimonadaceaeFA	0.00114324	1			422	k__Bacteria;p__Cyanobacteria;c__Oscillatoriophycideae;o__Chroococcales;f__Xenococcaceae;g__Chroococcidiopsis	0.00100898	1
286	k__Bacteria;p__Bacteroidetes;c__Sphingobacteria;o__Sphingobacteriales;f__SphingobacterialesOR;g__SphingobacterialesOR	0.00111393	1			960	k__Bacteria;p__Chloroflexi;c__Chloroflexi;o__Chloroflexales;f__ChloroflexalesOR;g__ChloroflexalesOR	0.00100898	1
347	k__Bacteria;p__Proteobacteria;c__Alphaproteobacteria;o__Sphingomonadales;f__Sphingomonadaceae;g__Sphingomonas	0.00111393	1			1494	k__Bacteria;p__Bacteroidetes;c__Sphingobacteria;o__Sphingobacteriales;f__Flexibacteraceae;g__Hymenobacter	0.00100898	0.75
768	k__Bacteria;p__Proteobacteria;c__Gammaproteobacteria;o__Pseudomonadales;f__Pseudomonadaceae;g__Pseudomonas	0.00109927	1			2294	k__Bacteria;p__Cyanobacteria;c__Oscillatoriophycideae;o__Oscillatoriales;f__Phormidiaceae;g__Phormidium	0.000998134	0.75
92	k__Bacteria;p__Verrucomicrobia;c__Spartobacteria;o__Spartobacteriales;f__Spartobacteriaceae;g__MC18	0.00106996	1			3830	k__Bacteria;p__Proteobacteria;c__Alphaproteobacteria;o__Rhizobiales;f__RhizobialesOR;g__RhizobialesOR	0.000987285	1
132	k__Bacteria;p__Actinobacteria;c__Actinobacteria;o__Rubrobacterales;f__Rubrobacteraceae;g__Rubrobacter	0.00106996	1			266	k__Bacteria;p__Firmicutes;c__Bacilli;o__Bacillales;f__Bacillaceae;g__Bacillus	0.000943888	1
1310	k__Bacteria;p__Proteobacteria;c__Alphaproteobacteria;o__Sphingomonadales;f__Sphingomonadaceae;g__Sphingomonas	0.00106996	1			113	k__Bacteria;p__Bacteroidetes;c__Sphingobacteria;o__Sphingobacteriales;f__SphingobacterialesOR;g__SphingobacterialesOR	0.000933038	1
606	k__Bacteria;p__Proteobacteria;c__Alphaproteobacteria;o__Rhodobacterales;f__Rhodobacteraceae;g__Rubellimicrobium	0.00104064	1			174	k__Bacteria;p__Bacteroidetes;c__Sphingobacteria;o__Sphingobacteriales;f__SphingobacterialesOR;g__SphingobacterialesOR	0.000922189	0.5
17	k__Bacteria;p__Actinobacteria;c__Actinobacteria;o__Actinomycetales;f__Pseudonocardiaceae;g__Pseudonocardia	0.00102599	1			296	k__Bacteria;p__Proteobacteria;c__Alphaproteobacteria;o__Sphingomonadales;f__Sphingomonadaceae;g__Kaistobacter	0.000922189	1
489	k__Bacteria;p__Actinobacteria;c__Actinobacteria;o__Actinomycetales;f__Frankiaceae;g__FrankiaceaeFA	0.00102599	1			758	k__Bacteria;p__Bacteroidetes;c__Sphingobacteria;o__Sphingobacteriales;f__SphingobacterialesOR;g__SphingobacterialesOR	0.000922189	1
827	k__Bacteria;p__Proteobacteria;c__Gammaproteobacteria;o__Xanthomonadales;f__Xanthomonadaceae;g__Lysobacter	0.00102599	1			827	k__Bacteria;p__Proteobacteria;c__Gammaproteobacteria;o__Xanthomonadales;f__Xanthomonadaceae;g__Lysobacter	0.00090049	1
990	k__Bacteria;p__Proteobacteria;c__Alphaproteobacteria;o__Rhizobiales;f__Methylobacteriaceae;g__MethylobacteriaceaeFA	0.00102599	1			294	k__Bacteria;p__Proteobacteria;c__Alphaproteobacteria;o__Sphingomonadales;f__Sphingomonadaceae;g__Kaistobacter	0.000846244	1
535	k__Bacteria;p__Proteobacteria;c__Betaproteobacteria;o__Burkholderiales	0.00101133	1			1601	k__Bacteria;p__Cyanobacteria;c__Oscillatoriophycideae;o__Oscillatoriales;f__Phormidiaceae;g__Phormidium	0.000835395	1
21	k__Bacteria;p__Proteobacteria;c__Gammaproteobacteria;o__Pseudomonadales;f__Pseudomonadaceae;g__Pseudomonas	0.000996673	1			343	k__Bacteria;p__Actinobacteria;c__Actinobacteria;o__Actinomycetales;f__Nocardioidaceae;g__Nocardioides	0.000813696	1
276	k__Bacteria;p__Proteobacteria;c__Alphaproteobacteria;o__Sphingomonadales;f__Sphingomonadaceae;g__Kaistobacter	0.000996673	1			990	k__Bacteria;p__Proteobacteria;c__Alphaproteobacteria;o__Rhizobiales;f__Methylobacteriaceae;g__MethylobacteriaceaeFA	0.000813696	1
387	k__Bacteria;p__Proteobacteria;c__Deltaproteobacteria;o__Myxococcales;f__Polyangiaceae;g__PolyangiaceaeFA	0.000996673	1			2346	k__Bacteria;p__Proteobacteria;c__Alphaproteobacteria	0.000813696	1
566	k__Bacteria;p__Firmicutes;c__Bacilli;o__Lactobacillales;f__Enterococcaceae;g__Enterococcus	0.000982016	0.75			2788	k__Bacteria;p__Cyanobacteria;c__Synechococcophycideae;o__Pseudanabaenales;f__Pseudanabaenaceae;g__Leptolyngbya	0.000813696	1
3720	k__Bacteria;p__Proteobacteria;c__Alphaproteobacteria;o__Rhizobiales;f__RhizobialesOR;g__RhizobialesOR	0.000982016	1			411	k__Bacteria;p__Actinobacteria;c__Actinobacteria;o__Actinomycetales;f__Micromonosporaceae;g__Dactylosporangium	0.000802847	1
422	k__Bacteria;p__Cyanobacteria;c__Oscillatoriophycideae;o__Chroococcales;f__Xenococcaceae;g__Chroococcidiopsis	0.000967359	0.75			222	k__Bacteria;p__Bacteroidetes;c__Sphingobacteria;o__Sphingobacteriales;f__SphingobacterialesOR;g__SphingobacterialesOR	0.000781148	1
960	k__Bacteria;p__Chloroflexi;c__Chloroflexi;o__Chloroflexales;f__ChloroflexalesOR;g__ChloroflexalesOR	0.000967359	1
1558	k__Bacteria;p__Proteobacteria;c__Alphaproteobacteria;o__Rhizobiales;f__RhizobialesOR;g__RhizobialesOR	0.000967359	1
300	k__Bacteria;p__Proteobacteria;c__Alphaproteobacteria;o__Rhizobiales;f__Methylobacteriaceae;g__Methylobacterium	0.000952702	1
413	k__Bacteria;p__Proteobacteria;c__Alphaproteobacteria;o__Rhodobacterales;f__Rhodobacteraceae;g__Rubellimicrobium	0.000952702	0.75
653	k__Bacteria;p__Proteobacteria;c__Alphaproteobacteria;o__Rhodospirillales;f__Acetobacteraceae;g__Roseomonas	0.000952702	1
1254	k__Bacteria;p__Bacteroidetes;c__Sphingobacteria;o__Sphingobacteriales;f__Sphingobacteriaceae;g__SphingobacteriaceaeFA	0.000952702	1
2763	k__Bacteria;p__Bacteroidetes;c__Sphingobacteria;o__Sphingobacteriales;f__Flexibacteraceae;g__Hymenobacter	0.000952702	1
40	k__Bacteria;p__Proteobacteria;c__Alphaproteobacteria;o__Rhizobiales;f__RhizobialesOR;g__RhizobialesOR	0.000938045	0.75
124	k__Bacteria;p__Proteobacteria;c__Betaproteobacteria;o__Burkholderiales;f__Oxalobacteraceae;g__OxalobacteraceaeFA	0.000938045	1
5260	k__Bacteria;p__Proteobacteria;c__Alphaproteobacteria;o__Rhodospirillales;f__Acetobacteraceae;g__AcetobacteraceaeFA	0.000938045	1
2021	k__Bacteria;p__Bacteroidetes;c__Sphingobacteria;o__Sphingobacteriales;f__Flexibacteraceae;g__Hymenobacter	0.000923388	1
6539	k__Bacteria;p__Acidobacteria;c__Acidobacteria;o__Acidobacteriales;f__Acidobacteriaceae;g__AcidobacteriaceaeFA	0.000923388	0.75
66	k__Bacteria;p__Firmicutes;c__Bacilli;o__Bacillales;f__Bacillaceae;g__Bacillus	0.000908731	1
256	k__Bacteria;p__Proteobacteria;c__Alphaproteobacteria;o__Caulobacterales;f__Caulobacteraceae;g__CaulobacteraceaeFA	0.000908731	1
199	k__Bacteria;p__Actinobacteria;c__Actinobacteria;o__Actinomycetales;f__Micromonosporaceae;g__Virgisporangium	0.000879417	1
1550	k__Bacteria;p__Cyanobacteria	0.000879417	0.75
2712	k__Bacteria;p__Firmicutes;c__Bacilli;o__Bacillales;f__Staphylococcaceae;g__Jeotgalicoccus	0.00086476	1
67	k__Bacteria;p__Actinobacteria;c__Actinobacteria;o__Actinomycetales;f__Pseudonocardiaceae;g__Amycolatopsis	0.000850103	1
151	k__Bacteria;p__Bacteroidetes;c__Sphingobacteria;o__Sphingobacteriales;f__Sphingobacteriaceae;g__Pedobacter	0.000850103	0.75
2870	k__Bacteria;p__Proteobacteria;c__Alphaproteobacteria;o__Rhizobiales;f__RhizobialesOR;g__RhizobialesOR	0.000850103	0.75
294	k__Bacteria;p__Proteobacteria;c__Alphaproteobacteria;o__Sphingomonadales;f__Sphingomonadaceae;g__Kaistobacter	0.000835446	0.75
378	k__Bacteria;p__Actinobacteria;c__Actinobacteria;o__Actinomycetales;f__Cryptosporangiaceae;g__Cryptosporangium	0.000835446	1
38	k__Bacteria;p__Acidobacteria;c__Chloracidobacteria;o__ChloracidobacteriaCL;f__ChloracidobacteriaCL;g__ChloracidobacteriaCL	0.000820789	1
3173	k__Bacteria;p__Proteobacteria;c__Alphaproteobacteria	0.000820789	1
248	k__Bacteria;p__Bacteroidetes;c__Sphingobacteria;o__Sphingobacteriales;f__SphingobacterialesOR;g__SphingobacterialesOR	0.000806132	1
677	k__Bacteria;p__Proteobacteria;c__Alphaproteobacteria;o__Rhodospirillales;f__Acetobacteraceae;g__Roseomonas	0.000806132	1
2312	k__Bacteria;p__Chloroflexi;c__ChloroflexiPH;o__ChloroflexiPH;f__ChloroflexiPH;g__ChloroflexiPH	0.000806132	0.5
971	k__Bacteria;p__Actinobacteria;c__Actinobacteria;o__Actinomycetales	0.000776819	1
1017	k__Bacteria;p__Bacteroidetes;c__Sphingobacteria;o__Sphingobacteriales;f__Sphingobacteriaceae;g__SphingobacteriaceaeFA	0.000776819	1
307	k__Bacteria;p__Proteobacteria;c__Deltaproteobacteria;o__Myxococcales;f__Cystobacteraceae;g__Cystobacter	0.000762162	1
511	k__Bacteria;p__Gemmatimonadetes;c__Gemmatimonadetes;o__Gemmatimonadales;f__Gemmatimonadaceae;g__GemmatimonadaceaeFA	0.000762162	1
941	k__Bacteria;p__Bacteroidetes;c__Sphingobacteria;o__Sphingobacteriales;f__Flexibacteraceae;g__Hymenobacter	0.000762162	1
3170	k__Bacteria;p__Armatimonadetes;c__CH21;o__CH21CL;f__CH21CL;g__CH21CL	0.000762162	1
79	k__Bacteria;p__Actinobacteria;c__Actinobacteria;o__Actinomycetales;f__Streptomycetaceae;g__Streptomyces	0.000747505	0.75
571	k__Bacteria;p__Proteobacteria;c__Deltaproteobacteria;o__Myxococcales;f__Polyangiaceae;g__PolyangiaceaeFA	0.000747505	1
658	k__Bacteria;p__Actinobacteria;c__Actinobacteria;o__Actinomycetales;f__Micromonosporaceae;g__MicromonosporaceaeFA	0.000732848	1
735	k__Bacteria;p__Cyanobacteria;c__Oscillatoriophycideae;o__Oscillatoriales;f__Phormidiaceae;g__Phormidium	0.000732848	0.75
855	k__Bacteria;p__Proteobacteria;c__Alphaproteobacteria;o__Rhizobiales;f__RhizobialesOR;g__RhizobialesOR	0.000732848	1
1226	k__Bacteria;p__Proteobacteria;c__Alphaproteobacteria;o__Rhizobiales;f__Methylobacteriaceae;g__Methylobacterium	0.000732848	0.5
1392	k__Bacteria;p__Actinobacteria;c__Actinobacteria;o__Actinomycetales;f__Corynebacteriaceae;g__Corynebacterium	0.000732848	0.75
2203	k__Bacteria;p__Cyanobacteria;c__Nostocophycideae;o__Nostocales;f__Nostocaceae;g__NostocaceaeFA	0.000732848	0.75
194	k__Bacteria;p__Proteobacteria;c__Gammaproteobacteria;o__Xanthomonadales;f__Sinobacteraceae;g__SinobacteraceaeFA	0.000718191	1
304	k__Bacteria;p__Proteobacteria;c__Alphaproteobacteria;o__Rhizobiales;f__Aurantimonadaceae	0.000718191	1
343	k__Bacteria;p__Actinobacteria;c__Actinobacteria;o__Actinomycetales;f__Nocardioidaceae;g__Nocardioides	0.000718191	1
867	k__Bacteria;p__Proteobacteria;c__Alphaproteobacteria;o__Sphingomonadales;f__Sphingomonadaceae;g__Kaistobacter	0.000718191	0.75
1354	k__Bacteria;p__Proteobacteria;c__Gammaproteobacteria;o__Oceanospirillales;f__Halomonadaceae;g__Halomonas	0.000718191	1
1462	k__Bacteria;p__Proteobacteria;c__Alphaproteobacteria;o__Rhizobiales;f__Hyphomicrobiaceae;g__Pedomicrobium	0.000718191	1
244	k__Bacteria;p__Proteobacteria;c__Alphaproteobacteria;o__Sphingomonadales;f__Sphingomonadaceae;g__Kaistobacter	0.000703534	1
317	k__Bacteria;p__Proteobacteria;c__Alphaproteobacteria;o__Sphingomonadales;f__SphingomonadalesOR;g__SphingomonadalesOR	0.000703534	1
784	k__Bacteria;p__Proteobacteria;c__Alphaproteobacteria;o__Rhodospirillales;f__Acetobacteraceae;g__AcetobacteraceaeFA	0.000703534	1
1494	k__Bacteria;p__Bacteroidetes;c__Sphingobacteria;o__Sphingobacteriales;f__Flexibacteraceae;g__Hymenobacter	0.000703534	1
2704	k__Bacteria;p__Firmicutes;c__Bacilli;o__Thermicanales;f__Thermicanaceae;g__Thermicanus	0.000703534	1
326	k__Bacteria;p__Acidobacteria;c__Solibacteres;o__Solibacterales;f__Solibacteraceae;g__Solibacter	0.000688877	1
847	k__Bacteria;p__Bacteroidetes;c__Sphingobacteria;o__Sphingobacteriales;f__Flexibacteraceae;g__Hymenobacter	0.000688877	1
4524	k__Bacteria;p__Cyanobacteria;c__Oscillatoriophycideae;o__Oscillatoriales;f__Phormidiaceae;g__Phormidium	0.000688877	0.75
208	k__Archaea;p__Crenarchaeota;c__Thaumarchaeota;o__Nitrososphaerales;f__Nitrososphaeraceae;g__Nitrososphaera	0.00067422	1
1913	k__Bacteria;p__Firmicutes;c__Clostridia;o__Clostridiales;f__Clostridiaceae;g__Clostridium	0.00067422	1
216	k__Bacteria;p__Actinobacteria;c__Actinobacteria;o__Solirubrobacterales;f__Patulibacteraceae;g__PatulibacteraceaeFA	0.000659563	1
372	k__Bacteria;p__Bacteroidetes;c__Sphingobacteria;o__Sphingobacteriales;f__SphingobacterialesOR;g__SphingobacterialesOR	0.000659563	0.75
498	k__Bacteria;p__Proteobacteria;c__Betaproteobacteria;o__Burkholderiales;f__Comamonadaceae;g__Ramlibacter	0.000659563	1
2198	k__Bacteria;p__Cyanobacteria;c__Oscillatoriophycideae;o__Oscillatoriales;f__Phormidiaceae;g__Phormidium	0.000659563	0.75
131	k__Bacteria;p__Proteobacteria;c__Alphaproteobacteria;o__Sphingomonadales;f__Sphingomonadaceae;g__Novosphingobium	0.000644906	1
955	k__Bacteria;p__Proteobacteria;c__Betaproteobacteria;o__Burkholderiales;f__Oxalobacteraceae;g__OxalobacteraceaeFA	0.000644906	0.75
1641	k__Bacteria;p__Acidobacteria;c__Acidobacteria;o__Acidobacteriales;f__Acidobacteriaceae;g__AcidobacteriaceaeFA	0.000644906	1
1691	k__Bacteria;p__Chloroflexi;c__ChloroflexiPH;o__ChloroflexiPH;f__ChloroflexiPH;g__ChloroflexiPH	0.000644906	0.75
