# Supplementary material for: The Cacti Microbiome: Interplay between Habitat-Filtering and Host-Specificity
Source: Front Microbiol. 2016 Feb 12;7:150. doi: 10.3389/fmicb.2016.00150 (PMC4751269; doi:10.3389/fmicb.2016.00150)
Supplement: Supplementary file 4 [file DataSheet3.XLSX]

## Sheet: Soil
		M. geometrizans						O. robusta
OTU ID	Consensus lineage	Relative abundance	Frequency			OTU ID	Consensus lineage	Relative abundance	Frequency
52	Fungi|Ascomycota|Leotiomycetes|Helotiales|Rutstroemiaceae|Rutstroemia	0.0757983	0.25			1	Fungi|Ascomycota|Dothideomycetes|Pleosporales|Leptosphaeriaceae|Peyronellaea	0.0681061	1
1	Fungi|Ascomycota|Dothideomycetes|Pleosporales|Leptosphaeriaceae|Peyronellaea	0.0500415	1			88	Fungi|Ascomycota|Dothideomycetes|Pleosporales|Phaeosphaeriaceae|Phaeosphaeria	0.0509075	1
8	Fungi|Ascomycota|Sordariomycetes|Hypocreales|Nectriaceae|Fusarium	0.0300078	1			69	Fungi|Ascomycota|Dothideomycetes|Pleosporales|Pleosporaceae|Cochliobolus	0.0498781	1
13	Fungi|Ascomycota|Dothideomycetes|Pleosporales|Pleosporaceae|Prathoda	0.0297696	1			160	Fungi|Ascomycota|Dothideomycetes|Pleosporales|Sporormiaceae|Preussia	0.047252	1
205	Fungi|Ascomycota|Dothideomycetes|Pleosporales|Montagnulaceae|Paraconiothyrium	0.0290122	1			260	Fungi|Ascomycota|Dothideomycetes|Pleosporales|Sporormiaceae|Amorosia	0.0335548	0.5
405	Fungi|Ascomycota|Leotiomycetes|Leotiales|Leotiaceae|Gelatinipulvinella	0.0217317	0.75			91	Fungi|Ascomycota|Dothideomycetes|Pleosporales|Sporormiaceae|Preussia	0.0324868	0.75
216	Fungi|Ascomycota|Dothideomycetes|Pleosporales|Sporormiaceae|Preussia	0.0210843	1			327	Fungi|Ascomycota|Dothideomycetes|Pleosporales|Sporormiaceae|Preussia	0.0225607	1
431	Fungi|Ascomycota|Dothideomycetes|Pleosporales|Phaeosphaeriaceae|Phaeosphaeria	0.020956	1			334	Fungi|Ascomycota|Sordariomycetes|Coniochaetales|Coniochaetaceae|Coniochaeta	0.020232	1
197	Fungi|Ascomycota|Sordariomycetes|Sordariales|Lasiosphaeriaceae|Podospora	0.0179937	1			8	Fungi|Ascomycota|Sordariomycetes|Hypocreales|Nectriaceae|Fusarium	0.0198356	1
101	Fungi|Ascomycota|Eurotiomycetes|Chaetothyriales|Herpotrichiellaceae|Phaeococcomyces	0.0173218	1			269	Fungi|Ascomycota|Dothideomycetes|Pleosporales	0.0196649	1
91	Fungi|Ascomycota|Dothideomycetes|Pleosporales|Sporormiaceae|Preussia	0.0153307	0.75			249	Fungi|Ascomycota|Dothideomycetes|Pleosporales|Sporormiaceae|Sporormiella	0.0192135	0.5
69	Fungi|Ascomycota|Dothideomycetes|Pleosporales|Pleosporaceae|Cochliobolus	0.0143779	1			121	Fungi|Ascomycota|Dothideomycetes|Pleosporales|Sporormiaceae|Pycnidiophora	0.0167031	1
21	Fungi|Ascomycota|Sordariomycetes|Hypocreales|Nectriaceae|Gibberella	0.013199	1			96	Fungi|Ascomycota|Dothideomycetes|Pleosporales|Pleosporaceae|Curvularia	0.0144734	1
96	Fungi|Ascomycota|Dothideomycetes|Pleosporales|Pleosporaceae|Curvularia	0.0131563	1			5	Fungi|Ascomycota|Dothideomycetes|Pleosporales|Pleosporaceae|Alternaria	0.0142367	1
5	Fungi|Ascomycota|Dothideomycetes|Pleosporales|Pleosporaceae|Alternaria	0.0121118	1			413	Fungi|Ascomycota|Dothideomycetes|Pleosporales|Sporormiaceae|Preussia	0.0142367	0.5
121	Fungi|Ascomycota|Dothideomycetes|Pleosporales|Sporormiaceae|Pycnidiophora	0.01133	1			266	Fungi|Ascomycota|Eurotiomycetes|Verrucariales|Verrucariaceae|Endocarpon	0.0138458	0.75
582	Fungi|Ascomycota|Sordariomycetes|Coniochaetales|Coniochaetaceae|Coniochaeta	0.0111407	0.25			148	Fungi|Basidiomycota|Agaricomycetes|Agaricales|Inocybaceae|Phaeomyces	0.0136146	1
590	Fungi|Ascomycota|Dothideomycetes|Hysteriales|Hysteriaceae|Hysterium	0.0108414	0.25			505	Fungi|Ascomycota|Eurotiomycetes|Chaetothyriales|Herpotrichiellaceae|Sorocybe	0.0119465	0.25
125	Fungi|Ascomycota|Eurotiomycetes|Chaetothyriales|Herpotrichiellaceae|Phaeococcomyces	0.0106276	1			205	Fungi|Ascomycota|Dothideomycetes|Pleosporales|Montagnulaceae|Paraconiothyrium	0.0116492	1
381	Fungi|Ascomycota|Dothideomycetes|Pleosporales	0.0103772	0.75			228	Fungi|Ascomycota|Dothideomycetes|Capnodiales	0.0109666	1
113	Fungi|Ascomycota|Eurotiomycetes|Chaetothyriales|Herpotrichiellaceae|Phaeococcomyces	0.00988859	1			113	Fungi|Ascomycota|Eurotiomycetes|Chaetothyriales|Herpotrichiellaceae|Phaeococcomyces	0.0107794	1
348	Fungi|Ascomycota|Dothideomycetes|Pleosporales|Pleosporaceae|Curvularia	0.00976644	1			197	Fungi|Ascomycota|Sordariomycetes|Sordariales|Lasiosphaeriaceae|Podospora	0.0106473	0.75
228	Fungi|Ascomycota|Dothideomycetes|Capnodiales	0.00945494	1			518	Fungi|Ascomycota|Sordariomycetes|Sordariales|Lasiosphaeriaceae|Cercophora	0.0106252	0.5
249	Fungi|Ascomycota|Dothideomycetes|Pleosporales|Sporormiaceae|Sporormiella	0.00924116	0.5			2	Fungi|Ascomycota|Dothideomycetes|Capnodiales|Davidiellaceae|Cladosporium	0.0106142	1
494	Fungi|Ascomycota	0.00890523	0.75			618	Fungi|Ascomycota|Dothideomycetes|Pleosporales|Pleomassariaceae|Asteromassaria	0.0102619	0.25
428	Fungi|Ascomycota|Dothideomycetes|Pleosporales|Phaeosphaeriaceae|Phaeoseptoria	0.0088014	0.75			358	Fungi|Ascomycota|Sordariomycetes|Sordariales|Lasiosphaeriaceae|Podospora	0.00921588	0.5
395	Fungi|Ascomycota|Sordariomycetes|Xylariales|Amphisphaeriaceae|Bartalinia	0.00877697	0.75			592	Fungi|Ascomycota	0.00891859	0.25
210	Fungi|Ascomycota|Eurotiomycetes|Chaetothyriales|Herpotrichiellaceae|Phaeococcomyces	0.00822726	1			401	Fungi|Ascomycota	0.00839008	1
890	Fungi|Ascomycota|Sordariomycetes|Hypocreales|Cordycipitaceae|Beauveria	0.00800127	0.75			216	Fungi|Ascomycota|Dothideomycetes|Pleosporales|Sporormiaceae|Preussia	0.00824695	1
88	Fungi|Ascomycota|Dothideomycetes|Pleosporales|Phaeosphaeriaceae|Phaeosphaeria	0.00799516	1			331	Fungi|Ascomycota|Eurotiomycetes|Chaetothyriales|Herpotrichiellaceae|Phaeococcomyces	0.0079882	0.75
360	Fungi|Ascomycota|Dothideomycetes|Pleosporales|Lophiostomataceae|Lophiostoma	0.00785468	1			377	Fungi|Ascomycota|Dothideomycetes|Pleosporales|Sporormiaceae|Preussia	0.0076854	0.5
63	Fungi|Ascomycota|Sordariomycetes|Sordariales|Lasiosphaeriaceae|Podospora	0.00757983	0.5			21	Fungi|Ascomycota|Sordariomycetes|Hypocreales|Nectriaceae|Gibberella	0.00752575	1
321	Fungi|Basidiomycota|Agaricomycetes|Agaricales|Inocybaceae|Phaeomyces	0.00736606	0.75			101	Fungi|Ascomycota|Eurotiomycetes|Chaetothyriales|Herpotrichiellaceae|Phaeococcomyces	0.00750373	1
160	Fungi|Ascomycota|Dothideomycetes|Pleosporales|Sporormiaceae|Preussia	0.00715228	0.5			118	Fungi|Ascomycota|Leotiomycetes|Helotiales|Dermateaceae|Drepanopeziza	0.00748171	0.5
143	Fungi|Ascomycota|Sordariomycetes|Hypocreales|Bionectriaceae|Didymostilbe	0.00697515	0.75			774	Fungi|Ascomycota	0.00725599	0.5
1078	Fungi|Ascomycota|Dothideomycetes|Pleosporales|Pleosporaceae|Cochliobolus	0.00686521	0.25			135	Fungi|Ascomycota|Dothideomycetes|Pleosporales|Sporormiaceae|Preussia	0.00717341	0.75
753	Fungi|Ascomycota|Sordariomycetes|Hypocreales|Nectriaceae	0.00683467	1			112	Fungi|Ascomycota|Dothideomycetes|Pleosporales|Sporormiaceae|Preussia	0.00706331	1
355	Fungi|Basidiomycota|Agaricomycetes|Agaricales|Inocybaceae|Phaeomyces	0.00677359	0.75			83	Fungi|Ascomycota|Dothideomycetes|Pleosporales|Pleosporaceae|Dendryphion	0.00681006	1
2	Fungi|Ascomycota|Dothideomycetes|Capnodiales|Davidiellaceae|Cladosporium	0.00659647	1			246	Fungi|Ascomycota|Eurotiomycetes|Chaetothyriales|Herpotrichiellaceae|Melanchlenus	0.00671647	0.75
546	Fungi|Ascomycota|Dothideomycetes|Pleosporales|Pleosporaceae|Dendryphion	0.00649874	0.75			381	Fungi|Ascomycota|Dothideomycetes|Pleosporales	0.00668344	1
377	Fungi|Ascomycota|Dothideomycetes|Pleosporales|Sporormiaceae|Preussia	0.00617503	0.25			348	Fungi|Ascomycota|Dothideomycetes|Pleosporales|Pleosporaceae|Curvularia	0.00606685	1
954	Fungi|Ascomycota|Eurotiomycetes|Chaetothyriales|Herpotrichiellaceae|Phaeococcomyces	0.00614449	0.75			125	Fungi|Ascomycota|Eurotiomycetes|Chaetothyriales|Herpotrichiellaceae|Phaeococcomyces	0.00590719	1
1145	Fungi|Ascomycota|Pezizomycetes|Pezizales|Sarcosomataceae|Strumella	0.00609562	0.5			1218	Fungi|Ascomycota|Eurotiomycetes|Chaetothyriales|Herpotrichiellaceae|Phaeococcomyces	0.00589618	0.25
513	Fungi|Ascomycota|Dothideomycetes|Capnodiales|Antennulariellaceae|Antennariella	0.00590628	0.25			566	Fungi|Ascomycota|Dothideomycetes|Hysteriales|Hysteriaceae|Glonium	0.00587967	0.5
273	Fungi|Ascomycota|Eurotiomycetes|Chaetothyriales|Herpotrichiellaceae	0.00562532	1			1135	Fungi|Ascomycota|Lecanoromycetes|Teloschistales|Caliciaceae|Tholurna	0.00583012	0.5
148	Fungi|Basidiomycota|Agaricomycetes|Agaricales|Inocybaceae|Phaeomyces	0.0055276	1			252	Fungi|Ascomycota|Eurotiomycetes|Chaetothyriales|Herpotrichiellaceae|Phaeococcomyces	0.00581911	0.75
805	Fungi|Ascomycota	0.00550316	0.75			392	Fungi|Ascomycota|Sordariomycetes|Sordariales|Lasiosphaeriaceae|Arnium	0.00572001	0.75
597	Fungi|Ascomycota|Sordariomycetes|Hypocreales|Nectriaceae|Pseudofusarium	0.00549095	0.75			35	Fungi|Ascomycota|Sordariomycetes|Hypocreales|Nectriaceae|Haematonectria	0.00562092	1
174	Fungi|Ascomycota|Eurotiomycetes|Chaetothyriales|Herpotrichiellaceae|Phaeococcomyces	0.00547262	1			966	Fungi	0.0052906	0.25
433	Fungi|Ascomycota|Leotiomycetes|Helotiales|Dermateaceae|Marssonia	0.00533214	0.75			548	Fungi|Ascomycota|Eurotiomycetes|Onygenales|Ajellomycetaceae|Emmonsia	0.00488871	0.5
246	Fungi|Ascomycota|Eurotiomycetes|Chaetothyriales|Herpotrichiellaceae|Melanchlenus	0.00531382	0.5			628	Fungi|Basidiomycota|Agaricomycetes|Agaricales|Entolomataceae|Clitopilus	0.00485017	0.25
601	Fungi|Ascomycota|Dothideomycetes|Pleosporales	0.00530771	1			583	Fungi|Ascomycota|Sordariomycetes|Microascales|Microascaceae|Wardomycopsis	0.004674	0.25
566	Fungi|Ascomycota|Dothideomycetes|Hysteriales|Hysteriaceae|Glonium	0.00494735	0.75			360	Fungi|Ascomycota|Dothideomycetes|Pleosporales|Lophiostomataceae|Lophiostoma	0.00440975	1
62	Fungi|Ascomycota|Dothideomycetes|Pleosporales|Lophiostomataceae|Lophiostoma	0.00486184	0.5			1088	Fungi|Ascomycota|Dothideomycetes|Pleosporales|Sporormiaceae|Preussia	0.00432717	0.75
689	Fungi|Ascomycota|Leotiomycetes|Helotiales|Dermateaceae|Marssonia	0.00478855	0.5			974	Fungi|Ascomycota|Sordariomycetes|Sordariales|Lasiosphaeriaceae|Immersiella	0.00426111	0.5
309	Fungi|Ascomycota|Dothideomycetes|Capnodiales|Capnodiaceae|Leptoxyphium	0.00461753	0.5			395	Fungi|Ascomycota|Sordariomycetes|Xylariales|Amphisphaeriaceae|Bartalinia	0.004151	1
112	Fungi|Ascomycota|Dothideomycetes|Pleosporales|Sporormiaceae|Preussia	0.004361	1			869	Fungi|Ascomycota|Eurotiomycetes|Onygenales|Onygenaceae|Amauroascus	0.00412898	0.5
461	Fungi|Ascomycota|Dothideomycetes|Pleosporales|Montagnulaceae|Paraconiothyrium	0.00423884	1			321	Fungi|Basidiomycota|Agaricomycetes|Agaricales|Inocybaceae|Phaeomyces	0.00411246	0.75
397	Fungi|Basidiomycota|Agaricomycetes|Agaricales|Entolomataceae|Clitopilus	0.00420219	0.25			1074	Fungi|Ascomycota|Dothideomycetes|Hysteriales|Hysteriaceae|Hysterium	0.00401887	0.25
243	Fungi|Ascomycota|Sordariomycetes|Hypocreales|Hypocreaceae|Trichoderma	0.00409836	0.75			206	Fungi|Ascomycota|Sordariomycetes|Sordariales|Lasiosphaeriaceae|Immersiella	0.00400236	0.5
469	Fungi|Ascomycota|Eurotiomycetes|Chaetothyriales|Herpotrichiellaceae|Nadsoniella	0.00401896	1			134	Fungi|Ascomycota|Dothideomycetes|Pleosporales	0.00388674	1
716	Fungi|Ascomycota|Sordariomycetes|Diaporthales|Sydowiellaceae|Sydowiella	0.0039762	0.75			1137	Fungi|Ascomycota|Sordariomycetes|Sordariales|Lasiosphaeriaceae	0.00380417	0.25
3	Fungi|Ascomycota|Dothideomycetes|Dothideales|Dothioraceae|Aureobasidium	0.00396399	1			375	Fungi|Ascomycota|Dothideomycetes|Pleosporales|Pleosporaceae|Cochliobolus	0.00358946	0.5
722	Fungi|Ascomycota|Dothideomycetes|Pleosporales|Phaeosphaeriaceae|Sclerostagonospora	0.00396399	1			281	Fungi|Ascomycota|Sordariomycetes|Hypocreales|Nectriaceae|Fusarium	0.00355643	0.5
1658	Fungi|Ascomycota	0.00393956	0.25			13	Fungi|Ascomycota|Dothideomycetes|Pleosporales|Pleosporaceae|Prathoda	0.00346834	1
875	Fungi|Ascomycota|Sordariomycetes|Sordariales|Lasiosphaeriaceae|Zopfiella	0.003738	0.75			478	Fungi|Ascomycota|Dothideomycetes|Pleosporales|Sporormiaceae|Sporormiella	0.00346834	1
502	Fungi|Ascomycota|Sordariomycetes|Sordariales|Chaetomiaceae|Thielavia	0.00371357	0.25			607	Fungi|Ascomycota|Sordariomycetes|Calosphaeriales|Pleurostomataceae|Pleurostoma	0.0032151	0.25
212	Fungi|Ascomycota|Dothideomycetes|Pleosporales|Lophiostomataceae|Lophiostoma	0.00370746	0.75			428	Fungi|Ascomycota|Dothideomycetes|Pleosporales|Phaeosphaeriaceae|Phaeoseptoria	0.00318757	1
1423	Fungi|Ascomycota|Dothideomycetes|Pleosporales|Dacampiaceae|Munkovalsaria	0.00325548	0.5
939	Fungi|Ascomycota	0.00320662	0.5
441	Fungi|Ascomycota|Eurotiomycetes|Chaetothyriales|Herpotrichiellaceae|Cladophialophora	0.00313943	0.75
420	Fungi|Ascomycota|Dothideomycetes|Pleosporales|Dacampiaceae|Munkovalsaria	0.00310889	1
134	Fungi|Ascomycota|Dothideomycetes|Pleosporales	0.00307835	1
1931	Fungi|Ascomycota|Dothideomycetes|Pleosporales|Sporormiaceae|Westerdykella	0.0030356	0.5
782	Fungi|Ascomycota|Eurotiomycetes|Eurotiales|Trichocomaceae|Penicillium	0.00293787	0.75
26	Fungi|Ascomycota|Sordariomycetes|Sordariales|Chaetomiaceae|Humicola	0.00276685	0.75
650	Fungi|Ascomycota|Dothideomycetes|Pleosporales|Sporormiaceae|Preussia	0.00269356	0.5
662	Fungi|Ascomycota|Eurotiomycetes|Verrucariales|Verrucariaceae|Endocarpon	0.00265691	0.25
674	Fungi|Ascomycota|Dothideomycetes|Capnodiales|Asterinaceae|Aulographina	0.00263248	0.75
1512	Fungi|Basidiomycota|Agaricomycetes|Agaricales|Entolomataceae|Clitopilus	0.00252865	0.5
521	Fungi|Ascomycota|Dothideomycetes|Pleosporales|Cucurbitariaceae|Curreya	0.00240038	0.75
417	Fungi|Ascomycota|Dothideomycetes|Pleosporales|Phaeosphaeriaceae|Sclerostagonospora	0.00236984	1
965	Fungi|Ascomycota|Dothideomycetes|Pleosporales|Didymosphaeriaceae|Didymosphaeria	0.00235763	1
239	Fungi|Ascomycota|Eurotiomycetes|Chaetothyriales|Herpotrichiellaceae|Exophiala	0.00232098	0.5
425	Fungi|Ascomycota|Dothideomycetes|Pleosporales|Phaeosphaeriaceae|Phaeoseptoria	0.00232098	0.5
766	Fungi|Ascomycota|Eurotiomycetes|Chaetothyriales|Herpotrichiellaceae|Nadsoniella	0.00229655	0.75
337	Fungi|Ascomycota|Sordariomycetes|Hypocreales|Nectriaceae|Gibberella	0.0022599	1
384	Fungi|Ascomycota|Eurotiomycetes|Chaetothyriales|Herpotrichiellaceae|Phaeococcomyces	0.00214385	0.75
592	Fungi|Ascomycota	0.00212553	0.5
35	Fungi|Ascomycota|Sordariomycetes|Hypocreales|Nectriaceae|Haematonectria	0.0021072	1
1274	Fungi|Ascomycota|Eurotiomycetes|Onygenales|Ajellomycetaceae|Spiromastix	0.0021011	0.5
630	Fungi|Ascomycota|Dothideomycetes|Pleosporales|Phaeosphaeriaceae|Phaeosphaeria	0.0020278	1
498	Fungi|Ascomycota|Eurotiomycetes|Chaetothyriales|Herpotrichiellaceae|Phaeococcomyces	0.00200337	1
1413	Fungi|Ascomycota|Dothideomycetes|Capnodiales|Teratosphaeriaceae|Devriesia	0.00199726	1
675	Fungi|Ascomycota|Eurotiomycetes|Chaetothyriales|Herpotrichiellaceae|Cladophialophora	0.00199116	1
518	Fungi|Ascomycota|Sordariomycetes|Sordariales|Lasiosphaeriaceae|Cercophora	0.00198505	0.5

## Sheet: Root zone soil
		M. geometrizans						O. robusta
OTU ID	Consensus lineage	Relative abundance	Frequency			OTU ID	Consensus lineage	Relative abundance	Frequency
1	Fungi|Ascomycota|Dothideomycetes|Pleosporales|Leptosphaeriaceae|Peyronellaea	0.0777507	1			124	Fungi|Ascomycota|Eurotiomycetes|Verrucariales|Verrucariaceae|Endocarpon	0.0838163	0.75
294	Fungi|Basidiomycota|Agaricomycetes|Agaricales|Lyophyllaceae|Blastosporella	0.0627085	0.5			144	Fungi|Ascomycota|Dothideomycetes|Pleosporales|Phaeosphaeriaceae|Sclerostagonospora	0.0686692	1
326	Fungi|Ascomycota|Dothideomycetes|Pleosporales|Sporormiaceae|Preussia	0.0514153	0.5			5	Fungi|Ascomycota|Dothideomycetes|Pleosporales|Pleosporaceae|Alternaria	0.0591479	1
8	Fungi|Ascomycota|Sordariomycetes|Hypocreales|Nectriaceae|Fusarium	0.0459634	1			45	Fungi|Ascomycota	0.0416259	0.5
408	Fungi|Basidiomycota|Agaricomycetes	0.0401627	0.25			102	Fungi|Basidiomycota|Agaricomycetes|Agaricales|Inocybaceae|Phaeomyces	0.035189	0.5
13	Fungi|Ascomycota|Dothideomycetes|Pleosporales|Pleosporaceae|Prathoda	0.0288346	1			8	Fungi|Ascomycota|Sordariomycetes|Hypocreales|Nectriaceae|Fusarium	0.0270556	1
384	Fungi|Ascomycota|Eurotiomycetes|Chaetothyriales|Herpotrichiellaceae|Phaeococcomyces	0.0240221	1			15	Fungi|Ascomycota|Dothideomycetes|Pleosporales|Pleosporaceae|Prathoda	0.0245388	0.5
212	Fungi|Ascomycota|Dothideomycetes|Pleosporales|Lophiostomataceae|Lophiostoma	0.0173554	1			118	Fungi|Ascomycota|Leotiomycetes|Helotiales|Dermateaceae|Drepanopeziza	0.0243599	0.75
101	Fungi|Ascomycota|Eurotiomycetes|Chaetothyriales|Herpotrichiellaceae|Phaeococcomyces	0.0172624	1			1	Fungi|Ascomycota|Dothideomycetes|Pleosporales|Leptosphaeriaceae|Peyronellaea	0.0232064	1
125	Fungi|Ascomycota|Eurotiomycetes|Chaetothyriales|Herpotrichiellaceae|Phaeococcomyces	0.015728	1			2	Fungi|Ascomycota|Dothideomycetes|Capnodiales|Davidiellaceae|Cladosporium	0.0214576	1
284	Fungi|Ascomycota|Dothideomycetes	0.0140308	1			192	Fungi|Ascomycota|Sordariomycetes|Coniochaetales|Coniochaetaceae|Coniochaeta	0.0189161	1
96	Fungi|Ascomycota|Dothideomycetes|Pleosporales|Pleosporaceae|Curvularia	0.0138739	1			3	Fungi|Ascomycota|Dothideomycetes|Dothideales|Dothioraceae|Aureobasidium	0.0177965	1
309	Fungi|Ascomycota|Dothideomycetes|Capnodiales|Capnodiaceae|Leptoxyphium	0.0135193	1			109	Fungi|Ascomycota|Leotiomycetes|Helotiales|Helotiaceae|Articulospora	0.0174356	0.5
113	Fungi|Ascomycota|Eurotiomycetes|Chaetothyriales|Herpotrichiellaceae|Phaeococcomyces	0.0117931	1			285	Fungi|Ascomycota|Dothideomycetes|Pleosporales|Phaeosphaeriaceae|Phaeosphaeria	0.0164271	0.5
441	Fungi|Ascomycota|Eurotiomycetes|Chaetothyriales|Herpotrichiellaceae|Cladophialophora	0.0113165	1			13	Fungi|Ascomycota|Dothideomycetes|Pleosporales|Pleosporaceae|Prathoda	0.0164209	1
563	Fungi|Ascomycota	0.0110084	1			17	Fungi|Ascomycota|Sordariomycetes|Sordariales|Sordariaceae|Gelasinospora	0.0136388	0.75
2	Fungi|Ascomycota|Dothideomycetes|Capnodiales|Davidiellaceae|Cladosporium	0.0100668	1			210	Fungi|Ascomycota|Eurotiomycetes|Chaetothyriales|Herpotrichiellaceae|Phaeococcomyces	0.0130405	1
5	Fungi|Ascomycota|Dothideomycetes|Pleosporales|Pleosporaceae|Alternaria	0.00944493	1			88	Fungi|Ascomycota|Dothideomycetes|Pleosporales|Phaeosphaeriaceae|Phaeosphaeria	0.0111035	1
26	Fungi|Ascomycota|Sordariomycetes|Sordariales|Chaetomiaceae|Humicola	0.00935774	1			101	Fungi|Ascomycota|Eurotiomycetes|Chaetothyriales|Herpotrichiellaceae|Phaeococcomyces	0.00974335	1
174	Fungi|Ascomycota|Eurotiomycetes|Chaetothyriales|Herpotrichiellaceae|Phaeococcomyces	0.00917756	1			668	Fungi|Ascomycota	0.00958914	0.5
918	Fungi|Ascomycota|Eurotiomycetes|Chaetothyriales|Herpotrichiellaceae|Melanchlenus	0.00846847	0.75			26	Fungi|Ascomycota|Sordariomycetes|Sordariales|Chaetomiaceae|Humicola	0.00868543	1
1149	Fungi|Ascomycota|Dothideomycetes	0.00845103	0.25			31	Fungi|Basidiomycota|Agaricomycetes|Hymenochaetales|Schizoporaceae|Hyphodontia	0.00833691	0.75
21	Fungi|Ascomycota|Sordariomycetes|Hypocreales|Nectriaceae|Gibberella	0.00843359	1			98	Fungi|Ascomycota|Sordariomycetes|Sordariales|Lasiosphaeriaceae|Cercophora	0.00817035	0.75
844	Fungi|Ascomycota	0.00832316	0.25			458	Fungi|Ascomycota|Dothideomycetes|Pleosporales|Phaeosphaeriaceae|Phaeoseptoria	0.00791744	0.5
469	Fungi|Ascomycota|Eurotiomycetes|Chaetothyriales|Herpotrichiellaceae|Nadsoniella	0.00792212	1			21	Fungi|Ascomycota|Sordariomycetes|Hypocreales|Nectriaceae|Gibberella	0.00772004	1
640	Fungi|Ascomycota|Dothideomycetes|Venturiales|Venturiaceae|Cylindrosympodium	0.00781749	0.75			121	Fungi|Ascomycota|Dothideomycetes|Pleosporales|Sporormiaceae|Pycnidiophora	0.00729749	1
276	Fungi|Ascomycota|Dothideomycetes|Capnodiales|Mycosphaerellaceae|Pseudocercospora	0.00727695	0.75			232	Fungi|Ascomycota|Dothideomycetes|Pleosporales|Phaeosphaeriaceae|Phaeosphaeria	0.00709701	1
433	Fungi|Ascomycota|Leotiomycetes|Helotiales|Dermateaceae|Marssonia	0.0062075	0.75			96	Fungi|Ascomycota|Dothideomycetes|Pleosporales|Pleosporaceae|Curvularia	0.0066868	1
273	Fungi|Ascomycota|Eurotiomycetes|Chaetothyriales|Herpotrichiellaceae	0.00619587	1			343	Fungi|Ascomycota|Dothideomycetes|Pleosporales|Pleosporaceae|Pithomyces	0.00615321	0.25
3	Fungi|Ascomycota|Dothideomycetes|Dothideales|Dothioraceae|Aureobasidium	0.00590526	1			83	Fungi|Ascomycota|Dothideomycetes|Pleosporales|Pleosporaceae|Dendryphion	0.00603601	1
602	Fungi|Ascomycota|Eurotiomycetes|Chaetothyriales|Herpotrichiellaceae|Cladophialophora	0.00588782	0.75			35	Fungi|Ascomycota|Sordariomycetes|Hypocreales|Nectriaceae|Haematonectria	0.00578309	1
432	Fungi|Ascomycota|Eurotiomycetes|Chaetothyriales|Herpotrichiellaceae|Phaeococcomyces	0.00586457	0.75			205	Fungi|Ascomycota|Dothideomycetes|Pleosporales|Montagnulaceae|Paraconiothyrium	0.00571524	1
909	Fungi|Basidiomycota|Agaricomycetes|Sebacinales|Sebacinaceae|Craterocolla	0.00585876	0.25			204	Fungi|Ascomycota|Sordariomycetes|Sordariales|Chaetomiaceae|Chaetomidium	0.00552401	1
1403	Fungi|Ascomycota|Eurotiomycetes	0.00574252	0.5			241	Fungi|Ascomycota|Dothideomycetes|Pleosporales|Pleomassariaceae|Asteromassaria	0.00529885	0.5
232	Fungi|Ascomycota|Dothideomycetes|Pleosporales|Phaeosphaeriaceae|Phaeosphaeria	0.00538216	1			303	Fungi|Ascomycota|Eurotiomycetes|Chaetothyriales|Herpotrichiellaceae|Thysanorea	0.00520324	1
607	Fungi|Ascomycota|Sordariomycetes|Calosphaeriales|Pleurostomataceae|Pleurostoma	0.00529497	1			174	Fungi|Ascomycota|Eurotiomycetes|Chaetothyriales|Herpotrichiellaceae|Phaeococcomyces	0.00491948	1
778	Fungi|Ascomycota|Dothideomycetes	0.0052601	0.5			113	Fungi|Ascomycota|Eurotiomycetes|Chaetothyriales|Herpotrichiellaceae|Phaeococcomyces	0.00471283	1
498	Fungi|Ascomycota|Eurotiomycetes|Chaetothyriales|Herpotrichiellaceae|Phaeococcomyces	0.00504505	1			666	Fungi|Ascomycota|Dothideomycetes|Pleosporales|Phaeosphaeriaceae|Phaeosphaeria	0.00467274	0.75
575	Fungi|Ascomycota|Eurotiomycetes|Chaetothyriales|Coccodiniaceae|Coccodinium	0.00501598	1			1067	Fungi|Ascomycota|Eurotiomycetes|Verrucariales|Verrucariaceae|Endocarpon	0.0044445	0.5
621	Fungi|Ascomycota|Sordariomycetes|Sordariales|Chaetomiaceae	0.00491718	0.5			243	Fungi|Ascomycota|Sordariomycetes|Hypocreales|Hypocreaceae|Trichoderma	0.00424402	1
456	Fungi|Ascomycota|Sordariomycetes|Hypocreales|Nectriaceae|Cosmospora	0.00476606	0.75			401	Fungi|Ascomycota	0.00423785	0.75
340	Fungi|Ascomycota|Dothideomycetes|Pleosporales|Sporormiaceae	0.00460913	1			574	Fungi|Ascomycota	0.00423785	0.25
239	Fungi|Ascomycota|Eurotiomycetes|Chaetothyriales|Herpotrichiellaceae|Exophiala	0.00445801	0.5			1077	Fungi|Ascomycota|Sordariomycetes|Sordariales|Lasiosphaeriaceae|Schizothecium	0.00409597	0.5
675	Fungi|Ascomycota|Eurotiomycetes|Chaetothyriales|Herpotrichiellaceae|Cladophialophora	0.00439407	1			239	Fungi|Ascomycota|Eurotiomycetes|Chaetothyriales|Herpotrichiellaceae|Exophiala	0.00403737	1
210	Fungi|Ascomycota|Eurotiomycetes|Chaetothyriales|Herpotrichiellaceae|Phaeococcomyces	0.00433014	1			148	Fungi|Basidiomycota|Agaricomycetes|Agaricales|Inocybaceae|Phaeomyces	0.00392017	1
521	Fungi|Ascomycota|Dothideomycetes|Pleosporales|Cucurbitariaceae|Curreya	0.00409183	1			75	Fungi|Ascomycota|Dothideomycetes|Pleosporales|Phaeosphaeriaceae|Phaeoseptoria	0.0038338	0.5
716	Fungi|Ascomycota|Sordariomycetes|Diaporthales|Sydowiellaceae|Sydowiella	0.00404534	0.75			397	Fungi|Basidiomycota|Agaricomycetes|Agaricales|Entolomataceae|Clitopilus	0.00361482	0.5
775	Fungi|Ascomycota|Eurotiomycetes|Chaetothyriales|Coccodiniaceae|Coccodinium	0.00399303	1			125	Fungi|Ascomycota|Eurotiomycetes|Chaetothyriales|Herpotrichiellaceae|Phaeococcomyces	0.00352846	1
201	Fungi|Ascomycota|Sordariomycetes|Hypocreales|Nectriaceae|Neonectria	0.00396978	0.75			651	Fungi|Ascomycota|Sordariomycetes|Hypocreales|Bionectriaceae	0.00345752	0.5
1515	Fungi|Ascomycota|Eurotiomycetes|Chaetothyriales|Coccodiniaceae|Coccodinium	0.00390003	0.5			769	Fungi|Ascomycota|Eurotiomycetes|Chaetothyriales|Herpotrichiellaceae|Phaeococcomyces	0.00341742	0.5
148	Fungi|Basidiomycota|Agaricomycetes|Agaricales|Inocybaceae|Phaeomyces	0.00385934	0.75			163	Fungi|Ascomycota|Dothideomycetes|Pleosporales	0.00339275	0.5
88	Fungi|Ascomycota|Dothideomycetes|Pleosporales|Phaeosphaeriaceae|Phaeosphaeria	0.0036501	1			509	Fungi|Ascomycota|Eurotiomycetes|Eurotiales|Trichocomaceae|Penicillium	0.00327554	0.5
118	Fungi|Ascomycota|Leotiomycetes|Helotiales|Dermateaceae|Drepanopeziza	0.00363266	1			273	Fungi|Ascomycota|Eurotiomycetes|Chaetothyriales|Herpotrichiellaceae	0.00326321	1
697	Fungi|Basidiomycota|Agaricomycetes|Agaricales	0.00346411	0.75			815	Fungi|Ascomycota|Sordariomycetes|Sordariales|Lasiosphaeriaceae|Schizothecium	0.003146	0.75
228	Fungi|Ascomycota|Dothideomycetes|Capnodiales	0.00327812	1			425	Fungi|Ascomycota|Dothideomycetes|Pleosporales|Phaeosphaeriaceae|Phaeoseptoria	0.00305039	0.5
360	Fungi|Ascomycota|Dothideomycetes|Pleosporales|Lophiostomataceae|Lophiostoma	0.00323162	1			254	Fungi|Ascomycota|Dothideomycetes|Pleosporales|Dacampiaceae|Munkovalsaria	0.00305039	0.5
504	Fungi|Ascomycota|Eurotiomycetes|Chaetothyriales|Herpotrichiellaceae|Cladophialophora	0.00321418	1			197	Fungi|Ascomycota|Sordariomycetes|Sordariales|Lasiosphaeriaceae|Podospora	0.00303188	1
234	Fungi|Ascomycota|Sordariomycetes|Hypocreales|Nectriaceae|Fusarium	0.0030805	1			281	Fungi|Ascomycota|Sordariomycetes|Hypocreales|Nectriaceae|Fusarium	0.00285916	0.75
1035	Fungi|Ascomycota|Eurotiomycetes|Chaetothyriales|Herpotrichiellaceae|Capronia	0.0030805	0.75			122	Fungi|Ascomycota	0.00284682	0.75
205	Fungi|Ascomycota|Dothideomycetes|Pleosporales|Montagnulaceae|Paraconiothyrium	0.00301656	1			123	Fungi|Ascomycota|Eurotiomycetes|Chaetothyriales	0.00276663	1
274	Fungi|Ascomycota|Sordariomycetes	0.00299913	0.75			375	Fungi|Ascomycota|Dothideomycetes|Pleosporales|Pleosporaceae|Cochliobolus	0.00266485	0.5
1044	Fungi|Ascomycota|Dothideomycetes	0.00285382	0.75			348	Fungi|Ascomycota|Dothideomycetes|Pleosporales|Pleosporaceae|Curvularia	0.00264326	0.75
195	Fungi|Ascomycota|Dothideomycetes|Botryosphaeriales|Botryosphaeriaceae|Macrophoma	0.00281895	0.75			376	Fungi|Ascomycota	0.00263092	0.75
374	Fungi|Ascomycota|Eurotiomycetes|Chaetothyriales|Herpotrichiellaceae|Phaeococcomyces	0.00275501	0.75			0	Fungi|Ascomycota|Eurotiomycetes|Eurotiales|Trichocomaceae|Penicillium	0.00257232	1
381	Fungi|Ascomycota|Dothideomycetes|Pleosporales	0.00274339	1			10	Fungi|Ascomycota|Eurotiomycetes|Chaetothyriales|Chaetothyriaceae|Cyphellophora	0.00256924	0.25
406	Fungi|Ascomycota|Dothideomycetes	0.00272014	1			112	Fungi|Ascomycota|Dothideomycetes|Pleosporales|Sporormiaceae|Preussia	0.0025168	1
491	Fungi|Ascomycota|Eurotiomycetes|Chaetothyriales|Herpotrichiellaceae|Melanchlenus	0.00257483	1			663	Fungi|Ascomycota|Sordariomycetes|Diaporthales	0.00235333	1
412	Fungi|Glomeromycota|Glomeromycetes|Diversisporales|Acaulosporaceae|Entrophospora	0.00251671	1			366	Fungi|Basidiomycota|Agaricomycetes	0.00234716	0.25
546	Fungi|Ascomycota|Dothideomycetes|Pleosporales|Pleosporaceae|Dendryphion	0.00247602	1			7	Fungi|Ascomycota|Eurotiomycetes|Chaetothyriales|Chaetothyriaceae|Cyphellophora	0.00227623	0.5
420	Fungi|Ascomycota|Dothideomycetes|Pleosporales|Dacampiaceae|Munkovalsaria	0.00245859	1			410	Fungi|Ascomycota|Eurotiomycetes|Chaetothyriales|Herpotrichiellaceae|Phaeococcomyces	0.00226697	0.25
417	Fungi|Ascomycota|Dothideomycetes|Pleosporales|Phaeosphaeriaceae|Sclerostagonospora	0.00244115	1			1113	Fungi|Ascomycota|Eurotiomycetes|Chaetothyriales|Herpotrichiellaceae|Phaeococcomyces	0.0022423	0.75
1686	Fungi|Ascomycota|Leotiomycetes|Helotiales|Hyaloscyphaceae|Discocistella	0.00242371	0.5			69	Fungi|Ascomycota|Dothideomycetes|Pleosporales|Pleosporaceae|Cochliobolus	0.00210967	1
573	Fungi|Ascomycota|Dothideomycetes|Pleosporales|Montagnulaceae|Montagnula	0.00233653	1			456	Fungi|Ascomycota|Sordariomycetes|Hypocreales|Nectriaceae|Cosmospora	0.00209425	1
79	Fungi|Ascomycota|Sordariomycetes|Sordariales|Chaetomiaceae|Chaetomidium	0.00231909	0.75			77	Fungi|Ascomycota|Dothideomycetes|Pleosporales|Massarinaceae|Massarina	0.00209117	0.75
1052	Fungi|Ascomycota|Eurotiomycetes|Chaetothyriales|Herpotrichiellaceae|Thysanorea	0.00226678	0.75			849	Fungi|Ascomycota|Eurotiomycetes|Verrucariales|Verrucariaceae|Endocarpon	0.002085	0.5
216	Fungi|Ascomycota|Dothideomycetes|Pleosporales|Sporormiaceae|Preussia	0.00223191	1			1220	Fungi|Ascomycota|Dothideomycetes|Pleosporales|Phaeosphaeriaceae|Phaeosphaeria	0.00202948	0.75
168	Fungi|Ascomycota|Sordariomycetes|Sordariales|Chaetomiaceae|Chaetomidium	0.00221447	0.75			908	Fungi|Ascomycota|Dothideomycetes|Pleosporales|Phaeosphaeriaceae|Phaeosphaeria	0.00201714	0.5
2427	Fungi|Ascomycota|Sordariomycetes|Hypocreales|Cordycipitaceae|Lecanicillium	0.00219122	0.75			201	Fungi|Ascomycota|Sordariomycetes|Hypocreales|Nectriaceae|Neonectria	0.00200481	1
1029	Fungi|Basidiomycota|Agaricomycetes|Agaricales|Agaricaceae|Disciseda	0.00217379	1			168	Fungi|Ascomycota|Sordariomycetes|Sordariales|Chaetomiaceae|Chaetomidium	0.00199555	1
766	Fungi|Ascomycota|Eurotiomycetes|Chaetothyriales|Herpotrichiellaceae|Nadsoniella	0.00216216	1			1132	Fungi|Ascomycota|Dothideomycetes|Pleosporales|Phaeosphaeriaceae|Phaeoseptoria	0.00195854	0.5
1135	Fungi|Ascomycota|Lecanoromycetes|Teloschistales|Caliciaceae|Tholurna	0.00211566	0.5			269	Fungi|Ascomycota|Dothideomycetes|Pleosporales	0.00192461	1
2056	Fungi|Ascomycota	0.00210985	0.75			463	Fungi|Ascomycota|Dothideomycetes|Pleosporales|Phaeosphaeriaceae|Phaeosphaeria	0.00192153	1
2232	Fungi|Glomeromycota|Glomeromycetes|Diversisporales|Acaulosporaceae|Entrophospora	0.0020866	0.5			971	Fungi|Ascomycota|Sordariomycetes|Sordariales|Chaetomiaceae|Thielavia	0.00187526	1
828	Fungi|Ascomycota|Sordariomycetes|Hypocreales|Nectriaceae|Fusarium	0.00207498	0.5			1506	Fungi|Basidiomycota|Agaricomycetes|Agaricales|Entolomataceae|Clitopilus	0.00182592	0.5
547	Fungi|Ascomycota|Eurotiomycetes|Chaetothyriales|Chaetothyriaceae|Cyphellophora	0.00206917	0.25			331	Fungi|Ascomycota|Eurotiomycetes|Chaetothyriales|Herpotrichiellaceae|Phaeococcomyces	0.00174881	0.5
136	Fungi|Ascomycota|Eurotiomycetes	0.00204592	0.5
246	Fungi|Ascomycota|Eurotiomycetes|Chaetothyriales|Herpotrichiellaceae|Melanchlenus	0.00201686	0.5
192	Fungi|Ascomycota|Sordariomycetes|Coniochaetales|Coniochaetaceae|Coniochaeta	0.00201104	0.75
91	Fungi|Ascomycota|Dothideomycetes|Pleosporales|Sporormiaceae|Preussia	0.00195292	1
904	Fungi|Ascomycota|Sordariomycetes|Coniochaetales|Coniochaetaceae|Coniochaeta	0.00195292	1
494	Fungi|Ascomycota	0.00192386	0.75
123	Fungi|Ascomycota|Eurotiomycetes|Chaetothyriales	0.00191805	1
606	Fungi|Ascomycota|Dothideomycetes|Dothideales|Dothioraceae|Kabatiella	0.00191805	0.5
243	Fungi|Ascomycota|Sordariomycetes|Hypocreales|Hypocreaceae|Trichoderma	0.00191223	1
1904	Fungi|Ascomycota|Dothideomycetes|Pleosporales|Phaeosphaeriaceae|Phaeosphaeria	0.00191223	0.5
127	Fungi|Ascomycota|Eurotiomycetes|Eurotiales|Trichocomaceae|Penicillium	0.00190061	1
519	Fungi|Ascomycota|Dothideomycetes|Pleosporales|Montagnulaceae|Montagnula	0.00190061	0.75
363	Fungi|Basidiomycota|Tremellomycetes|Tremellales|Tremellaceae|CryptococcusTremellales	0.00187155	1
112	Fungi|Ascomycota|Dothideomycetes|Pleosporales|Sporormiaceae|Preussia	0.00180761	1
694	Fungi|Ascomycota|Dothideomycetes|Pleosporales|Cucurbitariaceae|Curreya	0.00176112	1
799	Fungi|Ascomycota|Eurotiomycetes|Chaetothyriales|Herpotrichiellaceae	0.0017553	0.5
62	Fungi|Ascomycota|Dothideomycetes|Pleosporales|Lophiostomataceae|Lophiostoma	0.00169137	0.75
281	Fungi|Ascomycota|Sordariomycetes|Hypocreales|Nectriaceae|Fusarium	0.00165068	0.5
83	Fungi|Ascomycota|Dothideomycetes|Pleosporales|Pleosporaceae|Dendryphion	0.00162743	1
624	Fungi|Ascomycota|Sordariomycetes|Coniochaetales|Coniochaetaceae|Coniochaeta	0.00158675	0.75
1239	Fungi|Ascomycota|Eurotiomycetes|Chaetothyriales|Herpotrichiellaceae|Cladophialophora	0.00158094	1
1258	Fungi|Ascomycota|Eurotiomycetes|Chaetothyriales|Herpotrichiellaceae|Phaeococcomyces	0.00158094	1

## Sheet: Rhizosphere
		M. geometrizans						O. robusta
OTU ID	Consensus lineage	Relative abundance	Frequency			OTU ID	Consensus lineage	Relative abundance	Frequency
8	k__Fungi;p__Ascomycota;c__Sordariomycetes;o__Hypocreales;f__Nectriaceae;g__Fusarium	0.0913641	1			8	k__Fungi;p__Ascomycota;c__Sordariomycetes;o__Hypocreales;f__Nectriaceae;g__Fusarium	0.162344	1
13	k__Fungi;p__Ascomycota;c__Dothideomycetes;o__Pleosporales;f__Pleosporaceae;g__Prathoda	0.0863428	1			31	k__Fungi;p__Basidiomycota;c__Agaricomycetes;o__Hymenochaetales;f__Schizoporaceae;g__Hyphodontia	0.090428	1
2	k__Fungi;p__Ascomycota;c__Dothideomycetes;o__Capnodiales;f__Davidiellaceae;g__Cladosporium	0.0480184	1			21	k__Fungi;p__Ascomycota;c__Sordariomycetes;o__Hypocreales;f__Nectriaceae;g__Gibberella	0.042989	1
1	k__Fungi;p__Ascomycota;c__Dothideomycetes;o__Pleosporales;f__Leptosphaeriaceae;g__Peyronellaea	0.0387546	1			1	k__Fungi;p__Ascomycota;c__Dothideomycetes;o__Pleosporales;f__Leptosphaeriaceae;g__Peyronellaea	0.0403701	1
125	k__Fungi;p__Ascomycota;c__Eurotiomycetes;o__Chaetothyriales;f__Herpotrichiellaceae;g__Phaeococcomyces	0.0365652	1			13	k__Fungi;p__Ascomycota;c__Dothideomycetes;o__Pleosporales;f__Pleosporaceae;g__Prathoda	0.0343391	1
50	k__Fungi;p__Basidiomycota;c__Agaricomycetes	0.0287882	1			77	k__Fungi;p__Ascomycota;c__Dothideomycetes;o__Pleosporales;f__Massarinaceae;g__Massarina	0.0236516	1
212	k__Fungi;p__Ascomycota;c__Dothideomycetes;o__Pleosporales;f__Lophiostomataceae;g__Lophiostoma	0.022999	1			192	k__Fungi;p__Ascomycota;c__Sordariomycetes;o__Coniochaetales;f__Coniochaetaceae;g__Coniochaeta	0.0222661	1
276	k__Fungi;p__Ascomycota;c__Dothideomycetes;o__Capnodiales;f__Mycosphaerellaceae;g__Pseudocercospora	0.022133	1			3	k__Fungi;p__Ascomycota;c__Dothideomycetes;o__Dothideales;f__Dothioraceae;g__Aureobasidium	0.022027	1
101	k__Fungi;p__Ascomycota;c__Eurotiomycetes;o__Chaetothyriales;f__Herpotrichiellaceae;g__Phaeococcomyces	0.020668	1			370	k__Fungi;p__Ascomycota;c__Sordariomycetes;o__Sordariales;f__Lasiosphaeriaceae;g__Podospora	0.0209838	0.5
339	k__Fungi;p__Basidiomycota;c__Agaricomycetes;o__Agaricales;f__Marasmiaceae;g__Henningsomyces	0.0195788	0.75			183	k__Fungi;p__Ascomycota;c__Dothideomycetes;o__Capnodiales;f__Mycosphaerellaceae;g__Phaeothecoidea	0.020799	1
131	k__Fungi;p__Basidiomycota;c__Agaricomycetes;o__Agaricales;f__Bolbitiaceae;g__Conocybe	0.0185059	0.5			35	k__Fungi;p__Ascomycota;c__Sordariomycetes;o__Hypocreales;f__Nectriaceae;g__Haematonectria	0.0173923	1
5	k__Fungi;p__Ascomycota;c__Dothideomycetes;o__Pleosporales;f__Pleosporaceae;g__Alternaria	0.0174276	1			632	k__Fungi;p__Ascomycota;c__Sordariomycetes;o__Xylariales;f__Xylariaceae;g__Xylaria	0.0164415	0.75
239	k__Fungi;p__Ascomycota;c__Eurotiomycetes;o__Chaetothyriales;f__Herpotrichiellaceae;g__Exophiala	0.015663	0.75			5	k__Fungi;p__Ascomycota;c__Dothideomycetes;o__Pleosporales;f__Pleosporaceae;g__Alternaria	0.0152244	1
3	k__Fungi;p__Ascomycota;c__Dothideomycetes;o__Dothideales;f__Dothioraceae;g__Aureobasidium	0.0148134	1			308	k__Fungi;p__Basidiomycota;c__Agaricomycetes;o__Agaricales;f__Inocybaceae;g__Phaeomyces	0.0135672	0.75
21	k__Fungi;p__Ascomycota;c__Sordariomycetes;o__Hypocreales;f__Nectriaceae;g__Gibberella	0.0143886	1			604	k__Fungi;p__Basidiomycota;c__Agaricomycetes;o__Agaricales	0.0133825	0.25
234	k__Fungi;p__Ascomycota;c__Sordariomycetes;o__Hypocreales;f__Nectriaceae;g__Fusarium	0.0141817	1			220	k__Fungi;p__Ascomycota;c__Sordariomycetes;o__Sordariales;f__Lasiosphaeriaceae;g__Zopfiella	0.0132303	0.5
432	k__Fungi;p__Ascomycota;c__Eurotiomycetes;o__Chaetothyriales;f__Herpotrichiellaceae;g__Phaeococcomyces	0.0110502	0.75			319	k__Fungi;p__Ascomycota;c__Sordariomycetes;o__Sordariales;f__Lasiosphaeriaceae;g__Zopfiella	0.0132086	0.75
113	k__Fungi;p__Ascomycota;c__Eurotiomycetes;o__Chaetothyriales;f__Herpotrichiellaceae;g__Phaeococcomyces	0.0104892	1			83	k__Fungi;p__Ascomycota;c__Dothideomycetes;o__Pleosporales;f__Pleosporaceae;g__Dendryphion	0.0130673	1
26	k__Fungi;p__Ascomycota;c__Sordariomycetes;o__Sordariales;f__Chaetomiaceae;g__Humicola	0.0100644	1			2	k__Fungi;p__Ascomycota;c__Dothideomycetes;o__Capnodiales;f__Davidiellaceae;g__Cladosporium	0.0116275	1
745	k__Fungi;p__Ascomycota;c__Eurotiomycetes;o__Eurotiales;f__Trichocomaceae;g__Aspergillus	0.00936188	0.75			113	k__Fungi;p__Ascomycota;c__Eurotiomycetes;o__Chaetothyriales;f__Herpotrichiellaceae;g__Phaeococcomyces	0.0105028	1
972	k__Fungi;p__Ascomycota	0.00899154	0.75			129	k__Fungi;p__Ascomycota;c__Sordariomycetes;o__Xylariales;f__Xylariaceae;g__Xylaria	0.010443	0.75
246	k__Fungi;p__Ascomycota;c__Eurotiomycetes;o__Chaetothyriales;f__Herpotrichiellaceae;g__Melanchlenus	0.00893163	0.75			640	k__Fungi;p__Ascomycota;c__Dothideomycetes;o__Venturiales;f__Venturiaceae;g__Cylindrosympodium	0.00950844	1
274	k__Fungi;p__Ascomycota;c__Sordariomycetes	0.00893163	1			343	k__Fungi;p__Ascomycota;c__Dothideomycetes;o__Pleosporales;f__Pleosporaceae;g__Pithomyces	0.00929654	0.75
1053	k__Fungi;p__Ascomycota;c__Dothideomycetes;o__Pleosporales;f__Dacampiaceae;g__Munkovalsaria	0.00871379	0.75			26	k__Fungi;p__Ascomycota;c__Sordariomycetes;o__Sordariales;f__Chaetomiaceae;g__Humicola	0.008688	1
174	k__Fungi;p__Ascomycota;c__Eurotiomycetes;o__Chaetothyriales;f__Herpotrichiellaceae;g__Phaeococcomyces	0.00835979	1			96	k__Fungi;p__Ascomycota;c__Dothideomycetes;o__Pleosporales;f__Pleosporaceae;g__Curvularia	0.00755242	1
123	k__Fungi;p__Ascomycota;c__Eurotiomycetes;o__Chaetothyriales	0.00729235	1			254	k__Fungi;p__Ascomycota;c__Dothideomycetes;o__Pleosporales;f__Dacampiaceae;g__Munkovalsaria	0.00713948	0.5
792	k__Fungi;p__Ascomycota;c__Sordariomycetes;o__Sordariales;f__Cephalothecaceae;g__Phialemonium	0.00713986	0.75			519	k__Fungi;p__Ascomycota;c__Dothideomycetes;o__Pleosporales;f__Montagnulaceae;g__Montagnula	0.00707971	0.75
767	k__Fungi;p__Ascomycota;c__Dothideomycetes;o__Capnodiales;f__Mycosphaerellaceae;g__Septoria	0.00690023	1			232	k__Fungi;p__Ascomycota;c__Dothideomycetes;o__Pleosporales;f__Phaeosphaeriaceae;g__Phaeosphaeria	0.00647661	1
397	k__Fungi;p__Basidiomycota;c__Agaricomycetes;o__Agaricales;f__Entolomataceae;g__Clitopilus	0.00652445	0.75			376	k__Fungi;p__Ascomycota	0.00638424	1
284	k__Fungi;p__Ascomycota;c__Dothideomycetes	0.00648088	1			69	k__Fungi;p__Ascomycota;c__Dothideomycetes;o__Pleosporales;f__Pleosporaceae;g__Cochliobolus	0.0058898	1
232	k__Fungi;p__Ascomycota;c__Dothideomycetes;o__Pleosporales;f__Phaeosphaeriaceae;g__Phaeosphaeria	0.00630116	1			101	k__Fungi;p__Ascomycota;c__Eurotiomycetes;o__Chaetothyriales;f__Herpotrichiellaceae;g__Phaeococcomyces	0.0058735	1
575	k__Fungi;p__Ascomycota;c__Eurotiomycetes;o__Chaetothyriales;f__Coccodiniaceae;g__Coccodinium	0.00581101	0.75			216	k__Fungi;p__Ascomycota;c__Dothideomycetes;o__Pleosporales;f__Sporormiaceae;g__Preussia	0.00553663	1
504	k__Fungi;p__Ascomycota;c__Eurotiomycetes;o__Chaetothyriales;f__Herpotrichiellaceae;g__Cladophialophora	0.00564763	1			397	k__Fungi;p__Basidiomycota;c__Agaricomycetes;o__Agaricales;f__Entolomataceae;g__Clitopilus	0.00515086	0.75
602	k__Fungi;p__Ascomycota;c__Eurotiomycetes;o__Chaetothyriales;f__Herpotrichiellaceae;g__Cladophialophora	0.00519015	0.75			902	k__Fungi;p__Ascomycota;c__Dothideomycetes;o__Pleosporales;f__Dacampiaceae;g__Munkovalsaria	0.00504762	0.75
384	k__Fungi;p__Ascomycota;c__Eurotiomycetes;o__Chaetothyriales;f__Herpotrichiellaceae;g__Phaeococcomyces	0.00517926	0.75			761	k__Fungi;p__Ascomycota;c__Sordariomycetes;o__Diaporthales;f__Valsaceae;g__Valsella	0.00499872	0.75
273	k__Fungi;p__Ascomycota;c__Eurotiomycetes;o__Chaetothyriales;f__Herpotrichiellaceae	0.00507034	1			510	k__Fungi;p__Ascomycota;c__Sordariomycetes;o__Sordariales;f__Chaetomiaceae;g__Thielavia	0.00494439	0.25
812	k__Fungi;p__Ascomycota	0.00503766	1			322	k__Fungi;p__Ascomycota;c__Dothideomycetes	0.00477052	1
469	k__Fungi;p__Ascomycota;c__Eurotiomycetes;o__Chaetothyriales;f__Herpotrichiellaceae;g__Nadsoniella	0.0045584	1			135	k__Fungi;p__Ascomycota;c__Dothideomycetes;o__Pleosporales;f__Sporormiaceae;g__Preussia	0.00467272	0.75
456	k__Fungi;p__Ascomycota;c__Sordariomycetes;o__Hypocreales;f__Nectriaceae;g__Cosmospora	0.00447671	1			541	k__Fungi;p__Ascomycota;c__Pezizomycetes;o__Pezizales;f__Ascobolaceae;g__Ascobolus	0.00448798	0.75
417	k__Fungi;p__Ascomycota;c__Dothideomycetes;o__Pleosporales;f__Phaeosphaeriaceae;g__Sclerostagonospora	0.00445493	1			375	k__Fungi;p__Ascomycota;c__Dothideomycetes;o__Pleosporales;f__Pleosporaceae;g__Cochliobolus	0.00444452	1
630	k__Fungi;p__Ascomycota;c__Dothideomycetes;o__Pleosporales;f__Phaeosphaeriaceae;g__Phaeosphaeria	0.00440591	0.75			174	k__Fungi;p__Ascomycota;c__Eurotiomycetes;o__Chaetothyriales;f__Herpotrichiellaceae;g__Phaeococcomyces	0.00443365	1
675	k__Fungi;p__Ascomycota;c__Eurotiomycetes;o__Chaetothyriales;f__Herpotrichiellaceae;g__Cladophialophora	0.00399745	1			459	k__Fungi;p__Ascomycota;c__Dothideomycetes;o__Pleosporales;f__Didymosphaeriaceae;g__Didymosphaeria	0.00440648	1
1192	k__Fungi;p__Ascomycota;c__Sordariomycetes;o__Coniochaetales;f__Coniochaetaceae;g__Coniochaeta	0.00369791	0.25			285	k__Fungi;p__Ascomycota;c__Dothideomycetes;o__Pleosporales;f__Phaeosphaeriaceae;g__Phaeosphaeria	0.00389031	0.75
175	k__Fungi;p__Basidiomycota;c__Agaricomycetes;o__Agaricales;f__Inocybaceae;g__Phaeomyces	0.00369247	0.5			521	k__Fungi;p__Ascomycota;c__Dothideomycetes;o__Pleosporales;f__Cucurbitariaceae;g__Curreya	0.00377621	0.75
1052	k__Fungi;p__Ascomycota;c__Eurotiomycetes;o__Chaetothyriales;f__Herpotrichiellaceae;g__Thysanorea	0.0035073	0.75			273	k__Fungi;p__Ascomycota;c__Eurotiomycetes;o__Chaetothyriales;f__Herpotrichiellaceae	0.00355887	1
69	k__Fungi;p__Ascomycota;c__Dothideomycetes;o__Pleosporales;f__Pleosporaceae;g__Cochliobolus	0.00349641	1			125	k__Fungi;p__Ascomycota;c__Eurotiomycetes;o__Chaetothyriales;f__Herpotrichiellaceae;g__Phaeococcomyces	0.00354257	1
168	k__Fungi;p__Ascomycota;c__Sordariomycetes;o__Sordariales;f__Chaetomiaceae;g__Chaetomidium	0.00348007	1			121	k__Fungi;p__Ascomycota;c__Dothideomycetes;o__Pleosporales;f__Sporormiaceae;g__Pycnidiophora	0.00346107	1
406	k__Fungi;p__Ascomycota;c__Dothideomycetes	0.0032949	1			91	k__Fungi;p__Ascomycota;c__Dothideomycetes;o__Pleosporales;f__Sporormiaceae;g__Preussia	0.00339587	1
441	k__Fungi;p__Ascomycota;c__Eurotiomycetes;o__Chaetothyriales;f__Herpotrichiellaceae;g__Cladophialophora	0.00328946	1			601	k__Fungi;p__Ascomycota;c__Dothideomycetes;o__Pleosporales	0.00339044	0.75
302	k__Fungi;p__Ascomycota;c__Sordariomycetes;o__Sordariales;f__Chaetomiaceae;g__Chaetomidium	0.00328401	1			246	k__Fungi;p__Ascomycota;c__Eurotiomycetes;o__Chaetothyriales;f__Herpotrichiellaceae;g__Melanchlenus	0.00336327	0.75
83	k__Fungi;p__Ascomycota;c__Dothideomycetes;o__Pleosporales;f__Pleosporaceae;g__Dendryphion	0.00325133	0.75			212	k__Fungi;p__Ascomycota;c__Dothideomycetes;o__Pleosporales;f__Lophiostomataceae;g__Lophiostoma	0.00329807	0.75
875	k__Fungi;p__Ascomycota;c__Sordariomycetes;o__Sordariales;f__Lasiosphaeriaceae;g__Zopfiella	0.00319143	0.5			303	k__Fungi;p__Ascomycota;c__Eurotiomycetes;o__Chaetothyriales;f__Herpotrichiellaceae;g__Thysanorea	0.00287427	0.75
96	k__Fungi;p__Ascomycota;c__Dothideomycetes;o__Pleosporales;f__Pleosporaceae;g__Curvularia	0.00315875	1			971	k__Fungi;p__Ascomycota;c__Sordariomycetes;o__Sordariales;f__Chaetomiaceae;g__Thielavia	0.0028308	1
1167	k__Fungi;p__Ascomycota;c__Dothideomycetes;o__Venturiales;f__Venturiaceae;g__Veronaeopsis	0.00294635	1			1340	k__Fungi;p__Ascomycota;c__Dothideomycetes;o__Pleosporales	0.0027167	0.25
881	k__Fungi;p__Ascomycota;c__Leotiomycetes;o__Helotiales;f__Sclerotiniaceae;g__Sclerotinia	0.00293546	0.75			331	k__Fungi;p__Ascomycota;c__Eurotiomycetes;o__Chaetothyriales;f__Herpotrichiellaceae;g__Phaeococcomyces	0.00253196	0.75
521	k__Fungi;p__Ascomycota;c__Dothideomycetes;o__Pleosporales;f__Cucurbitariaceae;g__Curreya	0.00288644	1			1429	k__Fungi;p__Ascomycota	0.00243416	0.5
340	k__Fungi;p__Ascomycota;c__Dothideomycetes;o__Pleosporales;f__Sporormiaceae	0.00279931	1
780	k__Fungi;p__Ascomycota;c__Dothideomycetes;o__Capnodiales;f__Asterinaceae;g__Aulographina	0.00274484	0.75
710	k__Fungi;p__Ascomycota;c__Dothideomycetes;o__Capnodiales;f__Teratosphaeriaceae;g__Devriesia	0.00261414	1
461	k__Fungi;p__Ascomycota;c__Dothideomycetes;o__Pleosporales;f__Montagnulaceae;g__Paraconiothyrium	0.00260869	1
852	k__Fungi;p__Ascomycota;c__Sordariomycetes;o__Hypocreales;f__Nectriaceae;g__Nalanthamala	0.00257057	1
380	k__Fungi;p__Basidiomycota;c__Agaricomycetes;o__Agaricales;f__Marasmiaceae;g__Tetrapyrgos	0.00256512	0.25
35	k__Fungi;p__Ascomycota;c__Sordariomycetes;o__Hypocreales;f__Nectriaceae;g__Haematonectria	0.00251611	1
1640	k__Fungi;p__Ascomycota;c__Dothideomycetes;o__Capnodiales;f__Teratosphaeriaceae;g__Penidiella	0.00241263	0.25
425	k__Fungi;p__Ascomycota;c__Dothideomycetes;o__Pleosporales;f__Phaeosphaeriaceae;g__Phaeoseptoria	0.00234183	0.75
334	k__Fungi;p__Ascomycota;c__Sordariomycetes;o__Coniochaetales;f__Coniochaetaceae;g__Coniochaeta	0.00233094	0.75
121	k__Fungi;p__Ascomycota;c__Dothideomycetes;o__Pleosporales;f__Sporormiaceae;g__Pycnidiophora	0.0023146	1
498	k__Fungi;p__Ascomycota;c__Eurotiomycetes;o__Chaetothyriales;f__Herpotrichiellaceae;g__Phaeococcomyces	0.00226014	1
201	k__Fungi;p__Ascomycota;c__Sordariomycetes;o__Hypocreales;f__Nectriaceae;g__Neonectria	0.00224925	0.75
155	k__Fungi;p__Ascomycota;c__Sordariomycetes;o__Sordariales;f__Chaetomiaceae;g__Chaetomium	0.00223835	1
546	k__Fungi;p__Ascomycota;c__Dothideomycetes;o__Pleosporales;f__Pleosporaceae;g__Dendryphion	0.00218934	1
420	k__Fungi;p__Ascomycota;c__Dothideomycetes;o__Pleosporales;f__Dacampiaceae;g__Munkovalsaria	0.00217845	1
904	k__Fungi;p__Ascomycota;c__Sordariomycetes;o__Coniochaetales;f__Coniochaetaceae;g__Coniochaeta	0.00216756	1
1344	k__Fungi;p__Ascomycota;c__Lecanoromycetes;o__Peltigerales;f__Pannariaceae;g__Degelia	0.00215122	0.75
1091	k__Fungi;p__Ascomycota;c__Dothideomycetes;o__Pleosporales;f__Phaeosphaeriaceae;g__Phaeosphaeria	0.00210765	1
1120	k__Fungi;p__Ascomycota;c__Sordariomycetes;o__Sordariales;f__Lasiosphaeriaceae;g__Schizothecium	0.00209676	0.5
832	k__Fungi	0.00209131	0.25
381	k__Fungi;p__Ascomycota;c__Dothideomycetes;o__Pleosporales	0.00208586	1
127	k__Fungi;p__Ascomycota;c__Eurotiomycetes;o__Eurotiales;f__Trichocomaceae;g__Penicillium	0.00206408	1
182	k__Fungi;p__Ascomycota;c__Sordariomycetes;o__Hypocreales;f__Bionectriaceae;g__Bionectria	0.00204774	1
1041	k__Fungi;p__Ascomycota;c__Dothideomycetes;o__Capnodiales;f__Mycosphaerellaceae;g__Phaeothecoidea	0.00195516	0.75
266	k__Fungi;p__Ascomycota;c__Eurotiomycetes;o__Verrucariales;f__Verrucariaceae;g__Endocarpon	0.00194971	0.5
88	k__Fungi;p__Ascomycota;c__Dothideomycetes;o__Pleosporales;f__Phaeosphaeriaceae;g__Phaeosphaeria	0.00193882	1
1337	k__Fungi;p__Ascomycota;c__Eurotiomycetes;o__Chaetothyriales;f__Herpotrichiellaceae;g__Cladophialophora	0.00192248	1
775	k__Fungi;p__Ascomycota;c__Eurotiomycetes;o__Chaetothyriales;f__Coccodiniaceae;g__Coccodinium	0.001819	1

## Sheet: Root endosphere
		M. geometrizans						O. robusta
OTU ID	Consensus lineage	Relative abundance	Frequency			OTU ID	Consensus lineage	Relative abundance	Frequency
13	k__Fungi;p__Ascomycota;c__Dothideomycetes;o__Pleosporales;f__Pleosporaceae;g__Prathoda	0.326143	1			2	k__Fungi;p__Ascomycota;c__Dothideomycetes;o__Capnodiales;f__Davidiellaceae;g__Cladosporium	0.121625	1
8	k__Fungi;p__Ascomycota;c__Sordariomycetes;o__Hypocreales;f__Nectriaceae;g__Fusarium	0.0788966	1			8	k__Fungi;p__Ascomycota;c__Sordariomycetes;o__Hypocreales;f__Nectriaceae;g__Fusarium	0.0826369	1
1	k__Fungi;p__Ascomycota;c__Dothideomycetes;o__Pleosporales;f__Leptosphaeriaceae;g__Peyronellaea	0.0444591	0.75			3	k__Fungi;p__Ascomycota;c__Dothideomycetes;o__Dothideales;f__Dothioraceae;g__Aureobasidium	0.0532794	0.5
160	k__Fungi;p__Ascomycota;c__Dothideomycetes;o__Pleosporales;f__Sporormiaceae;g__Preussia	0.029541	0.25			257	k__Fungi;p__Ascomycota;c__Sordariomycetes;o__Xylariales;f__Diatrypaceae;g__Cryptosphaeria	0.0469081	0.5
274	k__Fungi;p__Ascomycota;c__Sordariomycetes	0.0274968	1			47	k__Fungi;p__Ascomycota;c__Dothideomycetes;o__Pleosporales;f__Pleosporaceae;g__Epicoccum	0.0379342	0.25
21	k__Fungi;p__Ascomycota;c__Sordariomycetes;o__Hypocreales;f__Nectriaceae;g__Gibberella	0.0241132	1			30	k__Fungi;p__Ascomycota;c__Sordariomycetes;o__Sordariales;f__Chaetomiaceae;g__Thielavia	0.0377151	0.25
91	k__Fungi;p__Ascomycota;c__Dothideomycetes;o__Pleosporales;f__Sporormiaceae;g__Preussia	0.0212204	0.25			17	k__Fungi;p__Ascomycota;c__Sordariomycetes;o__Sordariales;f__Sordariaceae;g__Gelasinospora	0.0348674	0.25
17	k__Fungi;p__Ascomycota;c__Sordariomycetes;o__Sordariales;f__Sordariaceae;g__Gelasinospora	0.0209916	0.25			322	k__Fungi;p__Ascomycota;c__Dothideomycetes	0.0328624	0.75
426	k__Fungi;p__Ascomycota	0.0207149	0.75			254	k__Fungi;p__Ascomycota;c__Dothideomycetes;o__Pleosporales;f__Dacampiaceae;g__Munkovalsaria	0.030902	0.25
30	k__Fungi;p__Ascomycota;c__Sordariomycetes;o__Sordariales;f__Chaetomiaceae;g__Thielavia	0.0149107	0.25			192	k__Fungi;p__Ascomycota;c__Sordariomycetes;o__Coniochaetales;f__Coniochaetaceae;g__Coniochaeta	0.0243748	0.5
327	k__Fungi;p__Ascomycota;c__Dothideomycetes;o__Pleosporales;f__Sporormiaceae;g__Preussia	0.0145639	0.25			71	k__Fungi;p__Ascomycota;c__Dothideomycetes;o__Pleosporales;f__Montagnulaceae;g__Paraconiothyrium	0.024282	0.25
380	k__Fungi;p__Basidiomycota;c__Agaricomycetes;o__Agaricales;f__Marasmiaceae;g__Tetrapyrgos	0.0131912	0.25			5	k__Fungi;p__Ascomycota;c__Dothideomycetes;o__Pleosporales;f__Pleosporaceae;g__Alternaria	0.0238216	1
249	k__Fungi;p__Ascomycota;c__Dothideomycetes;o__Pleosporales;f__Sporormiaceae;g__Sporormiella	0.0127854	0.25			13	k__Fungi;p__Ascomycota;c__Dothideomycetes;o__Pleosporales;f__Pleosporaceae;g__Prathoda	0.0233241	1
50	k__Fungi;p__Basidiomycota;c__Agaricomycetes	0.0126747	1			163	k__Fungi;p__Ascomycota;c__Dothideomycetes;o__Pleosporales	0.0223662	0.5
26	k__Fungi;p__Ascomycota;c__Sordariomycetes;o__Sordariales;f__Chaetomiaceae;g__Humicola	0.0125824	0.25			343	k__Fungi;p__Ascomycota;c__Dothideomycetes;o__Pleosporales;f__Pleosporaceae;g__Pithomyces	0.0202053	0.5
0	k__Fungi;p__Ascomycota;c__Eurotiomycetes;o__Eurotiales;f__Trichocomaceae;g__Penicillium	0.0111102	1			26	k__Fungi;p__Ascomycota;c__Sordariomycetes;o__Sordariales;f__Chaetomiaceae;g__Humicola	0.0192845	0.25
2	k__Fungi;p__Ascomycota;c__Dothideomycetes;o__Capnodiales;f__Davidiellaceae;g__Cladosporium	0.0100622	1			308	k__Fungi;p__Basidiomycota;c__Agaricomycetes;o__Agaricales;f__Inocybaceae;g__Phaeomyces	0.0138786	0.75
31	k__Fungi;p__Basidiomycota;c__Agaricomycetes;o__Hymenochaetales;f__Schizoporaceae;g__Hyphodontia	0.00981503	0.75			21	k__Fungi;p__Ascomycota;c__Sordariomycetes;o__Hypocreales;f__Nectriaceae;g__Gibberella	0.0132326	0.75
413	k__Fungi;p__Ascomycota;c__Dothideomycetes;o__Pleosporales;f__Sporormiaceae;g__Preussia	0.00925048	0.25			319	k__Fungi;p__Ascomycota;c__Sordariomycetes;o__Sordariales;f__Lasiosphaeriaceae;g__Zopfiella	0.0126942	0.75
12	k__Fungi;p__Ascomycota;c__Eurotiomycetes;o__Eurotiales;f__Trichocomaceae;g__Sagenoma	0.00831694	0.5			0	k__Fungi;p__Ascomycota;c__Eurotiomycetes;o__Eurotiales;f__Trichocomaceae;g__Penicillium	0.01037	0.75
64	k__Fungi;p__Ascomycota;c__Dothideomycetes;o__Pleosporales;f__Leptosphaeriaceae;g__Peyronellaea	0.00799593	0.25			1	k__Fungi;p__Ascomycota;c__Dothideomycetes;o__Pleosporales;f__Leptosphaeriaceae;g__Peyronellaea	0.0102326	1
163	k__Fungi;p__Ascomycota;c__Dothideomycetes;o__Pleosporales	0.00799224	0.75			41	k__Fungi;p__Ascomycota;c__Dothideomycetes;o__Pleosporales;f__Sporormiaceae;g__Westerdykella	0.0101472	0.5
618	k__Fungi;p__Ascomycota;c__Dothideomycetes;o__Pleosporales;f__Pleomassariaceae;g__Asteromassaria	0.0068779	0.25			83	k__Fungi;p__Ascomycota;c__Dothideomycetes;o__Pleosporales;f__Pleosporaceae;g__Dendryphion	0.00977593	1
518	k__Fungi;p__Ascomycota;c__Sordariomycetes;o__Sordariales;f__Lasiosphaeriaceae;g__Cercophora	0.00675613	0.25			43	k__Fungi;p__Ascomycota;c__Dothideomycetes	0.00907049	0.25
83	k__Fungi;p__Ascomycota;c__Dothideomycetes;o__Pleosporales;f__Pleosporaceae;g__Dendryphion	0.00660854	1			220	k__Fungi;p__Ascomycota;c__Sordariomycetes;o__Sordariales;f__Lasiosphaeriaceae;g__Zopfiella	0.00848757	0.5
148	k__Fungi;p__Basidiomycota;c__Agaricomycetes;o__Agaricales;f__Inocybaceae;g__Phaeomyces	0.00582998	0.5			538	k__Fungi;p__Basidiomycota;c__Agaricomycetes;o__Polyporales;f__Polyporaceae;g__Perenniporia	0.00821653	0.25
43	k__Fungi;p__Ascomycota;c__Dothideomycetes	0.00562704	0.25			35	k__Fungi;p__Ascomycota;c__Sordariomycetes;o__Hypocreales;f__Nectriaceae;g__Haematonectria	0.00737372	0.75
358	k__Fungi;p__Ascomycota;c__Sordariomycetes;o__Sordariales;f__Lasiosphaeriaceae;g__Podospora	0.00532816	0.5			246	k__Fungi;p__Ascomycota;c__Eurotiomycetes;o__Chaetothyriales;f__Herpotrichiellaceae;g__Melanchlenus	0.00724005	0.5
118	k__Fungi;p__Ascomycota;c__Leotiomycetes;o__Helotiales;f__Dermateaceae;g__Drepanopeziza	0.00528019	0.25			234	k__Fungi;p__Ascomycota;c__Sordariomycetes;o__Hypocreales;f__Nectriaceae;g__Fusarium	0.00613363	0.25
5	k__Fungi;p__Ascomycota;c__Dothideomycetes;o__Pleosporales;f__Pleosporaceae;g__Alternaria	0.00523591	1			168	k__Fungi;p__Ascomycota;c__Sordariomycetes;o__Sordariales;f__Chaetomiaceae;g__Chaetomidium	0.00577719	0.5
134	k__Fungi;p__Ascomycota;c__Dothideomycetes;o__Pleosporales	0.00501083	1			479	k__Fungi;p__Ascomycota;c__Dothideomycetes;o__Hysteriales;f__Hysteriaceae;g__Glonium	0.00568808	0.25
24	k__Fungi;p__Ascomycota;c__Dothideomycetes;o__Pleosporales;f__Pleomassariaceae;g__Asteromassaria	0.00487799	0.25			96	k__Fungi;p__Ascomycota;c__Dothideomycetes;o__Pleosporales;f__Pleosporaceae;g__Curvularia	0.0056361	0.5
774	k__Fungi;p__Ascomycota	0.00480051	0.25			519	k__Fungi;p__Ascomycota;c__Dothideomycetes;o__Pleosporales;f__Montagnulaceae;g__Montagnula	0.00490096	0.75
						99	k__Fungi;p__Ascomycota;c__Dothideomycetes;o__Pleosporales;f__Pleosporaceae;g__Epicoccum	0.00487126	0.5
						19	k__Fungi;p__Ascomycota;c__Dothideomycetes;o__Pleosporales;f__Sporormiaceae;g__Preussia	0.00457423	0.25
						128	k__Fungi;p__Ascomycota;c__Sordariomycetes;o__Hypocreales;f__Nectriaceae;g__Pseudofusarium	0.0045074	0.25
						642	k__Fungi;p__Ascomycota;c__Dothideomycetes;o__Capnodiales;f__Mycosphaerellaceae;g__Dothistroma	0.00450369	0.25

## Sheet: Stem endosphere
		M. geometrizans						O. robusta
OTU ID	Consensus lineage	Relative abundance	Frequency			OTU ID	Consensus lineage	Relative abundance	Frequency
339	Fungi|Basidiomycota|Agaricomycetes|Agaricales|Marasmiaceae|Henningsomyces	32.94	25			103	Fungi|Ascomycota|Dothideomycetes|Pleosporales|Pleosporaceae|Prathoda	70.77	66.67
5	Fungi|Ascomycota|Dothideomycetes|Pleosporales|Pleosporaceae|Alternaria	15.4	50			320	Fungi|Ascomycota|Sordariomycetes|Hypocreales|Cordycipitaceae|Beauveria	8.03	66.67
1575	Fungi|Ascomycota|Dothideomycetes	12.04	100			2	Fungi|Ascomycota|Dothideomycetes|Capnodiales|Davidiellaceae|Cladosporium	3.65	100
1316	Fungi|Basidiomycota|Agaricomycetes|Agaricales	7.09	100
2	Fungi|Ascomycota|Dothideomycetes|Capnodiales|Davidiellaceae|Cladosporium	6.56	50
320	Fungi|Ascomycota|Sordariomycetes|Hypocreales|Cordycipitaceae|Beauveria	3.8	100
50	Fungi|Basidiomycota|Agaricomycetes	2.28	25

## Sheet: Phyllosphere
		M. geometrizans						O. robusta
OTU ID	Consensus lineage	Relative abundance	Frequency			OTU ID	Consensus lineage	Relative abundance	Frequency
785	k__Fungi;p__Ascomycota	0.00925483	1			14	k__Fungi;p__Ascomycota;c__Eurotiomycetes;o__Chaetothyriales;f__Herpotrichiellaceae;g__Phaeococcomyces	0.365666	1
889	k__Fungi;p__Ascomycota	0.00794578	1			81	k__Fungi;p__Ascomycota;c__Dothideomycetes;o__Capnodiales;f__Mycosphaerellaceae;g__Phaeothecoidea	0.12787	1
1025	k__Fungi;p__Ascomycota;c__Dothideomycetes;o__Capnodiales;f__Asterinaceae;g__Aulographina	0.00607018	1			3	k__Fungi;p__Ascomycota;c__Dothideomycetes;o__Dothideales;f__Dothioraceae;g__Aureobasidium	0.0995451	1
2	k__Fungi;p__Ascomycota;c__Dothideomycetes;o__Capnodiales;f__Davidiellaceae;g__Cladosporium	0.0858588	1			103	k__Fungi;p__Ascomycota;c__Dothideomycetes;o__Pleosporales;f__Pleosporaceae;g__Prathoda	0.0641234	1
191	k__Fungi;p__Ascomycota;c__Dothideomycetes;o__Capnodiales;f__Davidiellaceae;g__Graphiopsis	0.0286372	1			48	k__Fungi;p__Ascomycota	0.0367718	1
423	k__Fungi;p__Ascomycota;c__Dothideomycetes;o__Capnodiales;f__Davidiellaceae;g__Graphiopsis	0.0119152	1			2	k__Fungi;p__Ascomycota;c__Dothideomycetes;o__Capnodiales;f__Davidiellaceae;g__Cladosporium	0.036559	1
800	k__Fungi;p__Ascomycota;c__Dothideomycetes;o__Capnodiales;f__Davidiellaceae;g__Graphiopsis	0.00556345	1			300	k__Fungi;p__Ascomycota;c__Dothideomycetes;o__Capnodiales;f__Mycosphaerellaceae;g__Phaeothecoidea	0.0211211	1
183	k__Fungi;p__Ascomycota;c__Dothideomycetes;o__Capnodiales;f__Mycosphaerellaceae;g__Phaeothecoidea	0.0224579	1			484	k__Fungi;p__Ascomycota;c__Eurotiomycetes;o__Chaetothyriales;f__Herpotrichiellaceae	0.0144192	0.5
262	k__Fungi;p__Ascomycota;c__Dothideomycetes;o__Capnodiales;f__Teratosphaeriaceae;g__Catenulostroma	0.0391624	1			108	k__Fungi;p__Ascomycota;c__Dothideomycetes;o__Dothideales;f__Dothioraceae;g__Aureobasidium	0.0112113	0.75
440	k__Fungi;p__Ascomycota;c__Dothideomycetes;o__Capnodiales;f__Teratosphaeriaceae;g__Catenulostroma	0.00855456	1			613	k__Fungi;p__Ascomycota;c__Dothideomycetes;o__Capnodiales;f__Asterinaceae;g__Aulographina	0.00923476	1
54	k__Fungi;p__Ascomycota;c__Dothideomycetes;o__Capnodiales;f__Teratosphaeriaceae;g__Colletogloeopsis	0.210957	1			91	k__Fungi;p__Ascomycota;c__Dothideomycetes;o__Pleosporales;f__Sporormiaceae;g__Preussia	0.00815226	1
665	k__Fungi;p__Ascomycota;c__Dothideomycetes;o__Capnodiales;f__Teratosphaeriaceae;g__Devriesia	0.00628484	1			5	k__Fungi;p__Ascomycota;c__Dothideomycetes;o__Pleosporales;f__Pleosporaceae;g__Alternaria	0.00812185	0.75
862	k__Fungi;p__Ascomycota;c__Dothideomycetes;o__Dothideales;f__Dothioraceae	0.00505673	1
3	k__Fungi;p__Ascomycota;c__Dothideomycetes;o__Dothideales;f__Dothioraceae;g__Aureobasidium	0.1142	1
359	k__Fungi;p__Ascomycota;c__Dothideomycetes;o__Dothideales;f__Dothioraceae;g__Aureobasidium	0.0269094	1
992	k__Fungi;p__Ascomycota;c__Dothideomycetes;o__Dothideales;f__Dothioraceae;g__Bagnisiella	0.0047541	1
1	k__Fungi;p__Ascomycota;c__Dothideomycetes;o__Pleosporales;f__Leptosphaeriaceae;g__Peyronellaea	0.0214796	1
5	k__Fungi;p__Ascomycota;c__Dothideomycetes;o__Pleosporales;f__Pleosporaceae;g__Alternaria	0.0401969	1
91	k__Fungi;p__Ascomycota;c__Dothideomycetes;o__Pleosporales;f__Sporormiaceae;g__Preussia	0.00660858	1
14	k__Fungi;p__Ascomycota;c__Eurotiomycetes;o__Chaetothyriales;f__Herpotrichiellaceae;g__Phaeococcomyces	0.0753723	1
247	k__Fungi;p__Ascomycota;c__Eurotiomycetes;o__Chaetothyriales;f__Herpotrichiellaceae;g__Phaeococcomyces	0.0361114	1
725	k__Fungi;p__Ascomycota;c__Eurotiomycetes;o__Chaetothyriales;f__Herpotrichiellaceae;g__Phaeococcomyces	0.00719624	1
543	k__Fungi;p__Ascomycota;c__Eurotiomycetes;o__Chaetothyriales;f__Herpotrichiellaceae;g__Phaeococcomyces	0.00690065	1
473	k__Fungi;p__Ascomycota;c__Eurotiomycetes;o__Chaetothyriales;f__Herpotrichiellaceae;g__Phaeococcomyces	0.00628484	1
429	k__Fungi;p__Basidiomycota;c__Tremellomycetes;o__Tremellales	0.00718569	1
